# Supplementary material for: Impact of diet change on the gut microbiome of common marmosets (Callithrix jacchus)
Source: mSystems. 2024 Jul 8;9(8):e00108-24. doi: 10.1128/msystems.00108-24 (PMC11334461; doi:10.1128/msystems.00108-24)
Supplement: Table S1 — Metabolomics. [file msystems.00108-24-s0002.csv]

	mrmst_fecal_01	mrmst_fecal_02	mrmst_fecal_03	mrmst_fecal_04	mrmst_fecal_05	mrmst_fecal_06	mrmst_fecal_07	mrmst_fecal_08	mrmst_fecal_09	mrmst_fecal_10	mrmst_fecal_11	mrmst_fecal_12	mrmst_fecal_13	mrmst_fecal_14	mrmst_fecal_15	mrmst_fecal_16	mrmst_fecal_17	mrmst_fecal_61	mrmst_fecal_62	mrmst_fecal_63	mrmst_fecal_64	mrmst_fecal_65	mrmst_fecal_66	mrmst_fecal_67	mrmst_fecal_68	mrmst_fecal_70	mrmst_fecal_71	mrmst_fecal_72	mrmst_fecal_73	mrmst_fecal_74	mrmst_fecal_75	mrmst_fecal_76	mrmst_fecal_77	mrmst_fecal_79	mrmst_fecal_80	mrmst_fecal_81	mrmst_fecal_82	mrmst_fecal_83	mrmst_fecal_84	mrmst_fecal_85	mrmst_fecal_86	mrmst_fecal_87	mrmst_fecal_88	mrmst_fecal_89	mrmst_fecal_90	mrmst_fecal_91	mrmst_fecal_92	mrmst_fecal_93	mrmst_fecal_94
Label	Post	Post	Post	Post	Post	Post	Post	Post	Post	Post	Post	Post	Post	Post	Post	Post	Post	Post	Post	Post	Post	Post	Post	Post	Post	Post	Post	Post	Post	Post	Post	Post	Post	Post	Post	Post	Post	Post	Post	Post	Post	Post	Post	Post	Post	Post	Post	Post	Post
56_81.5206_0.57_nan	72016.13	73121.18	51032.97	1142473.30	1175539.78	4041767.20	3872811.74	57842.34	779679.94	45306.35	1257093.03	1660209.66	94180.51	2245282.99	800505.96	2245282.99	870113.39	599447.18	737529.58	800505.96	929915.03	2913571.86	60820.14	1342748.72	45889.31	2591103.33	1123414.85	787719.40	2305425.23	435070.56	117569.76	954657.13	74216.56	2591103.33	2591103.33	1952489.99	1567619.33	2762591.67	101233.62	105097.62	2683797.67	3320829.42	76681.79	2683797.67	2591103.33	3446955.21	1088346.51	2145740.13	1596784.30
257_82.5372_0.58_nan	1210555.91	1502385.99	566668.91	779679.94	2245282.99	2145740.13	3558827.50	3101207.26	3101207.26	968208.42	2090592.14	2192607.68	221873.23	1867065.81	1952489.99	838785.72	2762591.67	1952489.99	1994413.14	1596784.30	2192607.68	2422474.99	1733614.48	1233120.14	1107589.45	2192607.68	3195714.36	1036586.70	1257093.03	2762591.67	2305425.23	3195714.36	6776220.56	3320829.42	4229393.91	4041767.20	1867065.81	1867065.81	1302703.80	1283345.88	3101207.26	2366656.29	1536808.79	5399152.15	2913571.86	2913571.86	1733614.48	2591103.33	5901352.13
1104_84.0445_0.65_nan	74674.472	130762.056	100327.537	20049.252	130128.069	32399.980	48204.352	11364.287	255272.414	23953.644	111632.642	130762.056	314943.040	147497.850	140702.977	94180.507	86640.929	16507.620	30229.760	51032.969	66003.003	43479.565	142647.422	187984.846	30058.837	86037.339	139430.489	193799.829	39494.665	141925.539	114491.178	142282.435	95380.349	98234.702	124834.490	101408.919	177879.601	80729.947	310000.920	147924.255	91325.991	52906.733	71545.080	91744.676	173609.527	36258.319	131942.295	53928.594	59949.908
1036_86.0601_0.65_nan	6586.434	50046.211	27635.346	25640.505	114770.352	30900.175	53810.987	19174.645	66291.245	35272.373	10355.924	13201.008	111081.056	11195.616	40823.263	11651.052	30182.247	20412.616	37123.981	102466.873	7448.981	15011.687	121449.841	73922.873	18025.939	28822.555	24496.519	39221.393	4345.203	85183.666	74216.559	26504.470	4618.474	26143.212	51696.550	28717.472	48393.669	6752.856	136864.522	18361.461	21485.691	17812.745	4853.913	95560.338	52603.471	19578.990	17871.834	7627.673	23552.234
2992_86.0602_1.03_nan	1919.6945	16770.1606	8400.2931	4994.7216	5170.5053	499.7723	865.1387	575.8201	1038.8369	7088.7712	1004.9947	4309.9609	24773.3590	2322.3171	6967.2185	2170.4794	999.3206	335.7069	4654.3547	37464.7890	19429.4023	1004.9947	9149.9893	12612.1034	3338.5554	940.2142	11494.0571	17545.2657	1251.2474	10934.9546	29299.7967	14030.6664	1823.4412	1175.9247	2386.0882	1387.4613	62493.9161	861.2997	4742.3757	2891.1366	1262.0649	6231.8653	1690.2405	1732.9496	19206.2885	636.7666	25640.5047	703.1659	2925.1236
3835_86.0964_2.5_nan	1795.38385	14434.41121	30229.75987	1711.92803	6721.53938	3379.68164	1528.29236	70.09720	2667.01773	22813.71593	787.55910	6915.99973	9365.69627	11759.95161	14129.44595	4137.03427	78.66803	2179.67858	836.37640	48582.35122	10592.98910	852.93036	42319.57304	39016.12079	6231.86526	4181.33762	117.32196	13745.49258	81.80726	2934.98322	36604.95668	19206.28848	92.02487	690.10597	1496.58704	2092.23855	71724.27290	874.10296	35967.14450	2631.24582	1152.52418	471.67573	1295.79542	24889.67839	132259.29966	5507.44621	13179.11198	508.28970	663.40826
322_86.0965_0.58_nan	86037.339	1816618.701	3320829.416	1816.495	2422474.985	217183.965	260163.366	405513.708	3160.327	870113.392	3787.379	509046.892	3446955.210	5769.740	3320829.416	56365.620	78666.363	60682.157	414763.022	2591103.326	3446955.210	68185.005	1475461.521	681040.789	1014.970	3002.478	66291.245	2683797.666	3594.212	7498.014	2499198.154	883310.130	300745.813	119452.618	238318.996	425867.530	1193194.934	2984.588	2305425.226	7197.443	66916.277	29156.899	5234.319	366165.807	2145740.130	2287.684	1107589.454	2411.345	2361.891
2771_86.0965_0.98_nan	5031533.2	1415656.6	3195714.4	5901352.1	5031533.2	5901352.1	5399152.2	779679.9	7305943.5	3195714.4	4494217.1	4229393.9	2305425.2	9272303.2	3195714.4	8230048.9	1445489.8	3101207.3	2145740.1	1733614.5	2913571.9	2829873.7	2683797.7	1660209.7	10497750.0	5399152.2	1660209.7	3320829.4	1445489.8	5399152.2	1952490.0	2422475.0	3320829.4	4041767.2	3446955.2	2591103.3	453422.0	4041767.2	1691797.7	8230048.9	5399152.2	2829873.7	5901352.1	3195714.4	1123414.8	4494217.1	1567619.3	3195714.4	4041767.2
1896_86.0965_0.73_nan	431786.181	417511.110	339928.690	599447.184	303941.779	151641.063	115758.983	120344.961	156224.138	400465.187	116605.030	428958.584	729169.162	599447.184	605254.641	700901.523	212668.050	425867.530	140702.977	594198.171	588623.322	69602.232	402726.368	435070.557	400465.187	330811.193	173609.527	488880.096	82128.224	234018.248	199449.317	431786.181	250156.952	137642.811	179727.452	295940.444	177068.615	167971.064	610705.203	453422.002	299130.660	151195.548	225333.863	117925.233	481020.357	133489.207	348424.411	173609.527	245414.078
1030_87.0441_0.65_nan	1207.349	34550.301	20778.915	30843.958	173609.527	24810.354	57207.120	19894.508	75189.856	50357.776	8597.948	8978.067	128254.327	5411.931	38811.575	10247.688	19613.742	22744.558	47820.546	48298.158	6559.381	18736.551	124834.490	111081.056	25328.400	13911.649	23289.242	55979.643	21383.099	82521.571	80918.833	18870.725	3965.122	6090.594	18514.416	4137.034	60924.586	7721.328	103213.200	5672.341	8054.373	15056.744	7816.548	139018.254	57330.191	28335.553	10719.934	9496.320	19578.990
388_89.1074_0.59_nan	18903.83	1302703.80	1596784.30	681040.79	1233120.14	300745.81	422734.55	1388884.81	225333.86	1283345.88	299130.66	477345.44	3558827.50	453422.00	1415656.61	473744.34	449875.43	721978.93	787719.40	1342748.72	1867065.81	635096.89	929915.03	255272.41	354802.79	400465.19	332394.31	1445489.76	453422.00	22948.06	1502385.99	896542.25	1142473.30	473744.34	411727.47	281661.45	857851.27	721978.93	1816618.70	481020.36	203279.32	918400.26	224514.62	481020.36	896542.25	116353.14	883310.13	214346.53	449875.43
947_90.055_0.64_nan	4229393.9	1777949.4	1142473.3	1283345.9	1816618.7	1994413.1	2829873.7	1502386.0	2683797.7	1660209.7	2913571.9	3558827.5	1777949.4	2992430.0	2366656.3	3446955.2	2683797.7	1994413.1	1596784.3	1916093.8	2305425.2	1536808.8	2366656.3	2422475.0	1994413.1	2913571.9	4229393.9	1952490.0	1010022.3	3446955.2	2422475.0	3558827.5	2829873.7	3195714.4	2829873.7	3728787.8	686932.7	2591103.3	2366656.3	4041767.2	2762591.7	1867065.8	2683797.7	2422475.0	1536808.8	1502386.0	2305425.2	1777949.4	1867065.8
1089_90.0625_0.65_nan	7024.541	33754.435	8231.164	15552.737	12355.473	19081.397	38556.295	44968.557	27497.594	27184.651	40890.397	51360.995	34365.983	63433.700	29490.918	18487.405	31731.151	8540.516	38682.889	13622.832	2232.538	151641.063	27871.433	41279.470	232.639	24184.913	2223.234	18615.399	25554.856	21102.442	1425.939	9018.932	5195.925	58822.193	94886.093	97606.454	46709.115	53928.594	59300.177	72677.151	44575.139	79738.368	34365.983	109572.940	26542.830	74389.735	27409.316	51469.673	60439.406
1989_90.5259_0.73_nan	13599.235	10438.113	6949.699	6601.257	6813.646	7260.597	9382.589	8164.410	9873.537	5617.668	12355.473	8632.866	18109.252	13934.491	11012.859	13697.023	12377.372	5495.019	6329.538	10855.628	6063.370	10375.000	8834.752	11868.306	4730.340	9616.494	15877.792	222694.516	9547.089	17331.839	19613.742	13179.112	13322.250	91098.901	183291.870	11195.616	184591.990	9382.589	20271.668	15982.843	10283.221	8054.373	13094.947	17188.046	75020.053	6981.828	10002.603	7228.251	7707.180
172_90.5259_0.58_nan	459429.3	383100.6	279070.4	2422475.0	2762591.7	4709315.4	5901352.1	377884.6	397789.9	284446.6	2762591.7	2683797.7	414763.0	5399152.2	408634.4	4229393.9	3558827.5	2422475.0	1733614.5	1660209.7	2366656.3	5399152.2	325385.9	2762591.7	313418.8	4229393.9	5399152.2	2591103.3	2245283.0	481020.4	588623.3	438011.7	453422.0	5399152.2	5031533.2	4494217.1	4229393.9	5399152.2	501024.9	605254.6	6233235.8	4041767.2	522945.9	7305943.5	5901352.1	5031533.2	2245283.0	5031533.2	4229393.9
585_90.9767_0.61_nan	994981.858	316861.835	114491.178	172820.135	37193.467	28424.809	34365.983	112544.167	318712.733	291647.030	132259.300	5341.610	12186.442	425867.530	6783.404	420028.115	294726.112	3258.577	336447.536	200869.517	106382.284	208975.638	72016.125	8307.211	276251.572	134238.638	211780.854	163681.808	325385.932	505594.892	550706.281	200174.913	48858.896	78076.687	164238.439	44156.094	47820.546	86430.872	173609.527	745363.264	7075.433	43479.565	635096.891	295940.444	9737.109	4521.186	6417.444	62759.642	96585.598
313_91.5424_0.58_nan	34951.665	71184.620	17902.746	36139.555	87212.918	66916.277	97359.027	89517.151	116605.030	23022.211	66916.277	90355.538	47192.385	73279.029	71724.273	29440.033	117925.233	70691.275	78838.126	60439.406	87997.929	77007.852	68185.005	62759.642	27776.550	111330.288	108719.556	46244.660	40971.009	111330.288	98234.702	153732.304	330811.193	147497.850	154643.528	165221.608	86853.909	87212.918	55158.203	45395.218	151195.548	98486.276	38741.874	240672.870	154643.528	114491.178	77885.695	146274.884	208975.638
2872_93.0699_1.0_nan	653.1165	16405.7416	68026.2529	18025.9385	169749.9815	199.4363	304.4123	20480.3164	354.5870	73922.8730	374.9907	236.4599	130128.0685	5932.4211	152692.5217	5645.2414	13599.2352	165.2664	147.0232	33573.2403	50841.1285	351.0827	15644.0966	39159.1628	147.0232	119133.4744	1127.4084	87805.2350	435.6815	1262.0649	20608.5749	4416.0540	13934.4907	419.0036	3975.6661	451.4480	18514.4161	291.2081	67061.6056	1096.9870	408.5285	231.9245	643.9522	562.9751	31445.1814	237.4693	49277.7795	3258.5771	244.3231
283_94.0451_0.58_nan	3872811.7	5031533.2	1916093.8	3872811.7	5901352.1	6233235.8	7305943.5	10497750.0	2090592.1	1022475.9	5031533.2	8230048.9	2422475.0	4709315.4	4709315.4	2499198.2	10497750.0	7305943.5	7305943.5	3728787.8	5031533.2	9272303.2	4709315.4	4494217.1	1777949.4	7305943.5	7305943.5	800506.0	4229393.9	6233235.8	6776220.6	8230048.9	15453741.8	12526521.9	10497750.0	10497750.0	4709315.4	10497750.0	4229393.9	3195714.4	8230048.9	6776220.6	204145.8	10497750.0	6776220.6	10497750.0	3558827.5	7305943.5	10497750.0
2002_94.0451_0.74_nan	6077.235	197875.512	26455.887	2020.657	246677.219	59191.951	77885.695	16794.599	140702.977	221873.231	112544.167	276251.572	7863.001	228237.348	395790.789	6315.698	179085.923	109572.940	43159.976	142282.435	140299.944	166850.742	144403.410	59667.069	10211.626	210958.935	96798.235	74216.559	219112.683	108463.077	83117.710	139893.300	205048.405	377884.580	352646.592	58568.480	240672.870	157249.934	10735.879	161264.204	383100.577	299130.660	5742.259	380585.050	70999.233	170433.898	42585.391	59667.069	136864.522
2060_96.0444_0.86_nan	1752.5053	771.3443	443.9728	421.0381	298.5285	456.3616	774.8232	531.2818	936.2170	354.5870	915.8453	597.3325	2513.1056	2170.4794	771.3443	2002.9113	920.4190	313.9663	248.2630	1158.0493	306.0799	5245.9762	940.2142	6315.6976	260.3377	865.1387	16847.5238	1635.1410	1158.0493	2925.1236	1652.1303	1587.4965	1663.6678	5994.1049	2187.0006	1290.8779	1362.4332	791.0129	4521.1865	2691.4673	1163.9167	5288.2189	1538.9785	1538.9785	1773.8224	584.6533	1096.9870	660.5798	572.8630
267_97.9913_0.58_nan	122086.69	123513.32	87997.93	560676.87	829616.51	1283345.88	1867065.81	103213.20	118551.42	84639.42	753139.21	761218.53	146690.22	1596784.30	130128.07	1210555.91	918400.26	594198.17	101408.92	98753.35	610705.20	1867065.81	101233.62	779679.94	86430.87	1445489.76	907569.74	810422.21	707035.67	151195.55	192371.14	132259.30	132664.41	1733614.48	1867065.81	1036586.70	929915.03	1324383.63	159396.87	177068.62	1691797.67	1415656.61	138092.11	1816618.70	1733614.48	1233120.14	617024.98	1691797.67	1088346.51
1098_99.0424_0.65_nan	9347.7639	20778.9153	14080.7880	392.0948	13464.7160	4160.4711	713.7896	52304.6316	25805.2686	100802.9787	12041.6700	43747.2235	15131.2877	5902.9424	35531.1735	1844.5737	18988.7433	5977.5858	39791.9521	40823.2629	15403.9347	67363.9734	17570.2551	19142.2279	52304.6316	3135.2679	22882.1246	20571.0647	53580.8597	21551.7973	1560.0139	29622.6261	88238.2204	27968.2477	15927.3793	55979.6425	56915.5670	18956.9339	31232.2239	8652.7660	21383.0985	23177.3433	13008.3599	45211.7017	70540.1199	6019.4480	33573.2403	16166.6319	63822.9083
311_99.5312_0.58_nan	51032.97	51469.67	34691.49	493094.66	44241.33	848217.76	1342748.72	41362.64	49674.75	30843.96	550706.28	336447.54	73494.67	652503.51	59191.95	721978.93	463071.26	513836.50	40145.08	40890.40	463071.26	470033.29	44156.09	207475.88	31120.07	979413.30	979413.30	64092.53	44326.98	66916.28	87435.37	59543.70	55743.81	1502385.99	1123414.85	896542.25	761218.53	994981.86	73786.00	73494.67	1445489.76	1010022.27	53928.59	1036586.70	1157139.50	940693.81	493094.66	1142473.30	929915.03
1381_100.0757_0.67_CCMSLIB00010103227	107142.23	729169.16	700901.52	517772.05	761218.53	838785.72	96585.60	90113.97	100327.54	72967.37	120744.07	97147.31	133060.68	117569.76	954657.13	110783.80	128586.66	1324383.63	87010.63	86640.93	79426.77	103511.60	89122.49	93461.12	74216.56	99587.76	120744.07	124192.60	92598.54	130444.82	167333.25	117925.23	114770.35	115110.25	147924.25	98052.23	78258.22	91952.09	143981.15	156224.14	92598.54	79238.09	118229.65	168445.65	111081.06	658803.60	420028.11	83117.71	86240.76
3511_100.0757_1.51_CCMSLIB00010103227	787719.4	40552654.5	40552654.5	15453741.8	24175490.3	15453741.8	12526521.9	40552654.5	5399152.2	12526521.9	12526521.9	19617378.6	40552654.5	12526521.9	40552654.5	15453741.8	6233235.8	40552654.5	40552654.5	40552654.5	40552654.5	24175490.3	3872811.7	3558827.5	19617378.6	24175490.3	24175490.3	40552654.5	12526521.9	15453741.8	40552654.5	3728787.8	3446955.2	617025.0	883310.1	588623.3	40552654.5	3101207.3	4041767.2	10497750.0	15453741.8	10497750.0	918400.3	19617378.6	40552654.5	15453741.8	24175490.3	9272303.2	24175490.3
3713_100.0757_1.96_CCMSLIB00010103227	118839.82	122454.51	2245282.99	76681.79	96585.60	91098.90	106652.16	101674.59	116086.98	81913.81	134976.35	111330.29	2245282.99	129727.24	594198.17	124834.49	143092.39	81913.81	99302.28	1107589.45	88623.32	114491.18	99302.28	104840.14	610705.20	110136.37	137310.34	761218.53	101018.75	146690.22	187247.11	128935.99	128586.66	126303.03	164706.28	110446.21	1816618.70	105385.10	156224.14	173609.53	103824.21	89301.14	134238.64	190088.65	121449.84	75850.55	110136.37	93910.01	98234.70
3581_100.0757_1.63_CCMSLIB00010103227	113228.53	4229393.91	5901352.13	707035.67	1777949.38	1123414.85	99857.04	537464.80	106382.28	2192607.68	128254.33	1233120.14	2683797.67	700901.52	1916093.77	818917.75	135386.40	2090592.14	3558827.50	3101207.26	4709315.37	108192.08	94180.51	96985.42	3728787.80	1257093.03	128254.33	5399152.15	96093.29	137310.34	2036807.96	122086.69	118551.42	122454.51	156224.14	104019.13	3320829.42	97606.45	147497.85	162432.79	97832.17	83255.95	125915.02	177879.60	1445489.76	838785.72	848217.76	87805.23	1233120.14
3640_100.0757_1.74_CCMSLIB00010103227	116086.98	3320829.42	1475461.52	74216.56	1342748.72	88869.77	103213.20	3558827.50	110783.80	517772.05	131558.73	107142.23	907569.74	126303.03	2245282.99	120744.07	139018.25	2036807.96	1475461.52	1283345.88	2036807.96	111330.29	96093.29	100802.98	7305943.51	753139.21	132664.41	1867065.81	99302.28	142647.42	183922.00	124834.49	123858.73	125200.02	159396.87	107705.81	533564.41	102184.30	150241.15	167971.06	101233.62	87212.92	129727.24	185193.30	522945.85	72016.13	1210555.91	89724.80	95180.63
3677_100.0757_1.8_CCMSLIB00010103227	83255.95	4709315.37	463071.26	51696.55	2090592.14	61690.88	73494.67	67848.02	76681.79	52906.73	92598.54	75020.05	1233120.14	89724.80	435070.56	84054.74	100327.54	2366656.29	68185.01	1142473.30	1036586.70	81535.23	68775.53	73121.18	940693.81	76842.69	99005.17	2192607.68	71724.27	101674.59	131942.29	98234.70	87997.93	89122.49	115110.25	79426.77	2992430.00	72364.82	114491.18	117925.23	74530.46	62493.92	90113.97	130444.82	1777949.38	51143.85	857851.27	61045.49	66601.08
3728_100.0757_2.02_CCMSLIB00010103227	358962.7	299130.7	1567619.3	188664.7	251488.2	244140.8	274899.7	293064.3	282955.7	228237.3	390851.6	279070.4	336447.5	336447.5	308576.1	338088.9	350599.8	216186.2	240672.9	1036586.7	222694.5	303941.8	245414.1	253830.0	230035.1	274899.7	318712.7	310000.9	264285.8	368361.7	463071.3	321773.7	344204.8	299130.7	400465.2	270851.1	226429.2	261731.4	383100.6	473744.3	273471.7	217184.0	383100.6	447403.2	265676.5	203279.3	238319.0	226429.2	260163.4
3795_100.0757_2.3_CCMSLIB00010103227	438011.7	364105.9	1302703.8	231932.7	327014.1	323535.0	373035.4	358962.7	377884.6	266927.5	473744.3	348424.4	400465.2	420028.1	383100.6	428958.6	438011.7	277690.3	295940.4	293064.3	272273.7	390851.6	313418.8	313418.8	290170.0	357023.1	393324.0	393324.0	330811.2	463071.3	560676.9	411727.5	428958.6	364105.9	496948.6	346157.3	277690.3	321773.7	481020.4	582588.1	344204.8	285649.5	488880.1	537464.8	316861.8	264285.8	294726.1	288648.6	314943.0
131_101.0251_0.58_nan	26335.502	50841.129	11777.317	25473.058	61435.551	42661.014	68333.652	96326.304	78838.126	19518.407	44156.094	58945.944	34205.508	57977.642	53684.698	24924.419	91325.991	49674.748	53580.860	31232.224	51696.550	64544.316	39282.917	45211.702	20941.458	80204.946	76842.688	25640.505	26335.502	79586.246	58223.349	83117.710	200174.913	105890.978	120344.961	114770.352	50923.548	31188.953	42661.014	33349.040	118839.824	36662.162	22339.879	128935.988	109572.940	50841.129	65723.005	84982.399	143586.313
1373_101.0598_0.67_nan	22373.89	1660209.66	1502385.99	1036586.70	1596784.30	1660209.66	1628913.52	729169.16	1193194.93	176003.70	513836.50	1052314.03	1283345.88	918400.26	2090592.14	707035.67	377884.58	4041767.20	1536808.79	787719.40	1070341.81	1302703.80	16273.93	19867.06	1175539.78	857851.27	522945.85	1257093.03	800505.96	693874.90	1257093.03	23437.84	21992.62	145328.32	187247.11	19641.67	361363.96	198642.51	31731.15	968208.42	883310.13	178520.28	147497.85	954657.13	968208.42	1123414.85	940693.81	537464.80	979413.30
2001_102.0339_0.74_nan	38128.53	36197.27	24224.35	23791.14	30229.76	27497.59	34621.86	29054.56	35203.45	22275.44	42759.55	32716.43	53478.23	40971.01	42759.55	37993.90	46046.51	21919.06	28568.90	30688.28	26103.56	36139.56	31120.07	34763.62	21551.80	36139.56	47820.55	594198.17	32555.51	48780.59	66601.08	44575.14	39864.94	40145.08	350599.75	35203.45	537464.80	31497.09	55285.25	53810.99	34496.36	28717.47	40083.54	60550.49	44575.14	23754.77	33013.21	27275.71	28424.81
1144_102.055_0.65_nan	124192.60	143092.39	105641.63	42319.57	161821.36	29816.19	99005.17	18206.89	279070.41	33349.04	177068.62	165740.24	299130.66	265676.47	111081.06	225333.86	143981.15	27184.65	33013.21	96093.29	80729.95	139893.30	149253.28	259061.69	80068.87	192371.14	187984.85	123513.32	88869.77	244140.77	154253.38	108719.56	148382.16	148885.80	171133.52	143981.15	175349.92	120344.96	297488.66	266927.51	206654.04	105385.10	135386.40	167971.06	172820.13	100075.94	69276.94	125578.63	124834.49
3423_103.0542_1.46_nan	264285.80	88238.22	158885.59	291647.03	357023.15	453422.00	517772.05	40608.31	617024.98	191552.34	221873.23	234963.92	127133.62	622647.50	210958.94	509046.89	129291.40	266927.51	121763.60	96326.30	173609.53	155708.42	164706.28	42509.96	594198.17	311917.80	122803.19	174240.86	65271.87	303941.78	94886.09	119766.66	261731.44	199449.32	216186.16	116919.73	14706.22	209863.83	45306.35	622647.50	375121.89	171133.52	313418.76	183291.87	30182.25	208975.64	84262.92	252425.75	238319.00
2882_103.0543_1.0_nan	152.81457	18547.94533	106382.28402	37674.75162	231932.65445	1571.73337	113.25858	26103.55707	121.85854	136864.52235	131.42785	2265.96255	185850.24330	26952.34854	230035.13873	4866.09984	17462.04966	1936.19687	80.43208	43896.68370	70691.27510	123.86244	13934.49066	58104.50769	79.21153	180441.08372	229.40617	134238.63783	138.84654	241.93120	20238.94247	3734.33473	27129.78978	1515.82005	9873.53730	133.20750	27316.18571	111.31290	88422.60110	207.26589	125.96676	1859.13870	162.95567	156.84278	38741.87359	102.67352	78480.01470	4594.13703	101.30337
432_103.123_0.59_nan	143092.389	2829873.655	3728787.800	9114.627	2992430.000	282955.674	308576.122	635096.891	13272.642	1302703.801	16770.161	605254.641	4229393.911	17655.381	3728787.800	17600.320	89122.492	98486.276	622647.502	3558827.504	4494217.083	14434.411	2145740.130	896542.253	7197.443	12892.426	20778.915	2829873.655	13117.591	21827.344	3320829.416	1628913.519	133896.816	106885.211	284446.567	505594.892	1502385.986	12892.426	2913571.860	20941.458	14415.516	63433.700	16931.785	438011.686	2762591.669	9580.814	1660209.659	10211.626	10771.783
1842_104.0529_0.71_nan	71724.273	53021.607	91527.912	30688.281	78666.363	53810.987	48393.669	9018.932	71545.080	14336.953	69440.099	91527.912	117925.233	142282.435	98486.276	125915.020	46904.248	35595.295	18925.851	42759.554	77708.781	23054.149	68026.253	35812.288	70230.537	89724.801	37864.292	106652.162	15669.547	57330.191	39433.390	31188.953	62378.713	74083.958	77161.668	34320.377	12334.706	67061.606	95560.338	135719.782	106652.162	41594.668	46709.115	34951.665	26711.466	60550.495	44827.792	59949.908	59067.854
2225_104.0529_0.88_nan	54047.832	31841.205	44902.360	28928.532	66128.321	50674.954	44404.632	5398.899	70999.233	43896.684	42231.045	57977.642	93461.125	115110.254	67848.018	65271.865	30424.272	28568.905	17188.046	39494.665	53580.860	34550.301	52386.237	48960.954	72364.821	93910.012	33013.213	72967.371	16633.979	42759.554	38682.889	26294.990	34496.363	69276.940	44968.557	22948.059	45135.619	43313.148	51032.969	102184.297	77885.695	31841.205	37734.982	20545.779	39078.235	63586.573	55158.203	40388.591	50269.016
2147_104.0706_0.88_nan	2925.1236	133060.6820	57027.2457	8710.2503	42085.9499	865.1387	1350.3475	1029.8896	1533.5110	67529.6203	1663.6678	16273.9255	94886.0925	3389.7438	91744.6760	3169.7080	1703.6416	9097.7816	510.9324	113855.8379	39653.6259	1560.0139	50046.2106	57577.9521	6090.5936	1503.6690	23834.7082	19375.9924	1927.7147	4463.6904	39566.3050	37808.7750	2823.9911	1889.8066	71184.6198	2154.7192	79238.0891	1479.1473	68491.3217	4227.9940	1980.8028	1158.0493	2641.4348	29920.5921	90628.6139	9251.3341	78666.3635	1142.7036	1029.8896
1073_104.0707_0.65_nan	1157139.5	968208.4	810422.2	994981.9	2305425.2	1036586.7	1388884.8	588623.3	1036586.7	1123414.8	388603.6	1691797.7	1691797.7	673962.0	838785.7	666474.1	493094.7	979413.3	681040.8	1157139.5	979413.3	829616.5	1816618.7	1210555.9	838785.7	550706.3	700901.5	1022475.9	270851.1	883310.1	1088346.5	707035.7	622647.5	870113.4	896542.3	940693.8	810422.2	470033.3	1660209.7	1193194.9	848217.8	463071.3	302319.0	2192607.7	829616.5	493094.7	686932.7	397789.9	528314.7
2761_104.107_0.97_nan	2674.13175	12143.50730	565.66284	104.75261	922.43559	1137.27900	119.85568	50150.43045	128.34856	3232.73849	5826.85821	108.71900	200.80787	180.17721	5685.30602	2823.99113	17994.20469	3181.38333	9786.73240	140.14201	89.20067	2577.40578	133.64484	2934.98322	355.63517	125.05145	8556.63700	2291.78402	15186.66054	264.39456	9382.58898	4558.57982	3189.68805	8958.38411	3935.74742	4438.25139	10193.23164	117.72736	4322.56304	2649.23415	131.88071	5085.68299	4171.08278	5592.35163	10355.92399	1837.72379	4345.20284	1823.44124	106.45504
2568_104.107_0.91_nan	482.3904	32045.3958	6158.8666	175.7505	922.4356	8182.7870	239.7162	30281.6517	5221.4197	3232.7385	13957.0602	2116.9686	5452.9756	12041.6700	5617.6683	4287.8279	27729.8440	6371.1839	8958.3841	345.0948	1640.9133	13008.3599	301.8421	2552.3043	355.6352	2002.9113	13160.2821	2291.7840	20814.0574	11476.7874	11364.2871	16331.1961	4065.2044	25963.0723	24731.3347	8762.8118	16612.5369	6371.1839	7977.4437	5742.2592	6903.3060	14706.2249	15644.0966	20778.9153	7118.1302	9220.2363	7816.5483	4192.9309	3389.7438
928_104.107_0.63_nan	3195714	6233236	3101207	1233120	3872812	3872812	3728788	12526522	4494217	5399152	7305944	3320829	2366656	4229394	3872812	2913572	12526522	6776221	10497750	1777949	1388885	5901352	1596784	2499198	3872812	3101207	5901352	2145740	10497750	5031533	3558828	5399152	2591103	8230049	6776221	4229394	3101207	3195714	3320829	2762592	3195714	5399152	7305944	6776221	3446955	4041767	3872812	3558828	4494217
3018_104.107_1.04_nan	2863.1927	19546.0961	5452.9756	832.5947	3201.6311	2136.5484	1490.5025	15287.9790	6903.3060	2076.4483	4079.0225	2681.9614	3945.4071	14104.5168	3068.4770	12612.1034	28928.5320	15312.7950	15696.4457	11195.6162	2076.4483	4463.6904	286.0857	505.2778	1606.1515	2737.0209	12355.4728	3945.4071	8117.2974	11651.0519	3911.2776	24773.3590	2223.2343	10592.9891	18806.1364	5183.0796	5549.0737	2369.5580	6050.9010	3998.5057	3358.9896	13370.1594	15696.4457	4704.6749	17600.3199	6830.7651	10086.0523	11094.4817	8416.8897
2026_104.107_0.76_nan	36258.3188	328706.5419	93055.0210	24184.9129	132259.2997	33629.6616	64980.4073	66128.3213	103213.2001	205813.7719	89724.8013	70414.1707	51696.5497	26831.5306	41427.0967	39653.6259	200174.9128	157249.9337	157775.8285	47820.5456	15597.0109	142282.4351	20778.9153	29622.6261	24532.8046	47898.3235	125915.0196	10702.0827	2116.9686	111632.6418	118229.6476	217183.9651	58822.1934	100562.8668	93055.0210	75020.0531	66444.2781	104555.6581	32001.6444	65877.8157	104840.1350	173609.5273	45803.3845	62759.6425	79586.2461	82343.4933	81717.9443	74389.7350	19983.7503
697_105.0424_0.62_nan	366165.807	164238.439	49063.188	90113.972	48087.125	37333.047	45889.314	65723.005	187247.106	107409.093	74881.458	18423.956	31279.379	197875.512	42661.014	199449.317	196938.152	17962.190	189462.858	24810.354	110783.798	119133.474	52304.632	36937.596	122086.686	87997.929	135719.782	91527.912	182614.070	219112.683	201633.600	116919.732	20719.370	97359.027	108990.643	51594.536	51261.734	86037.339	117211.500	214346.530	26542.830	41427.097	211780.854	154643.528	29299.797	10664.088	37808.775	69276.940	82885.983
3731_105.07_2.04_nan	184.3376	2215.9378	18767.9646	605254.6406	14885.4956	152090.9029	139018.2540	92199.4564	5480.9001	311917.7975	16033.8637	9443.6296	11032.4557	156706.4208	6417.4440	24643.2628	1810.2308	257686.0468	1566.5400	10193.2316	9669.8393	31065.4150	1874.6571	6703.8554	14415.5164	444123.1082	306.0799	8801.3785	8368.8646	321.1369	4558.5798	202.8667	21616.2151	3169.7080	5868.0301	157.9313	11176.6196	53021.6071	8801.3785	278.6595	133896.8156	45211.7017	197.5688	2068.2134	189.2581	240672.8702	2403.7585	6050.9010	18736.5510
618_106.9507_0.61_nan	115412.950	48393.669	62886.923	26952.349	8036.298	13008.360	6019.448	42509.955	1096.987	105385.099	76031.090	16405.742	83255.947	17515.059	36389.486	36937.596	54174.737	15056.744	24687.057	99857.041	13394.855	33458.081	58444.070	52386.237	21102.442	11235.326	63586.573	106382.284	148382.162	15033.448	84982.399	43989.444	22135.207	21281.848	43159.976	14938.084	27871.433	21102.442	131942.295	66128.321	1312.542	8556.637	64379.234	43814.809	38811.575	2900.138	51594.536	4922.442	22848.184
2851_107.0491_0.99_CCMSLIB00010125685	4008.3721	132.3967	640.3839	1392.5929	13599.2352	7464.4505	3734.3347	11868.3063	2411.3455	28005.9926	23631.2078	15104.5084	2641.4348	11930.5082	32555.5102	7384.1218	27968.2477	1052.4089	5685.3060	166.4436	100.5435	23437.8438	1420.5869	7243.3741	1120.7681	2403.7585	3181.3833	205.3018	7691.1767	373.3355	219.3793	225.2920	4112.6181	25716.5880	33893.2669	13957.0602	25963.0723	33298.0208	23510.9433	9203.5624	19280.9775	78666.3635	16331.1961	10318.4539	208.9559	1927.7147	24456.2477	23754.7723	15287.9790
3412_107.0492_1.45_CCMSLIB00010114588	44751.050	3734.335	23289.242	67677.775	73121.181	85657.315	103511.601	2272.486	133896.816	27922.469	31896.445	27233.858	4497.984	143981.149	19429.402	108719.556	11777.317	45211.702	20208.343	16528.951	5365.038	13297.231	29490.918	10719.934	106885.211	74389.735	25166.838	23399.400	9203.562	32097.653	13647.755	26711.466	19677.896	32097.653	20608.575	21956.363	2745.999	7136.346	12937.583	145328.318	80729.947	20719.370	47382.851	35340.318	2092.239	12987.189	5839.898	52103.301	23327.680
2186_108.6073_0.88_nan	980.4474	3573.8638	115412.9502	271.4171	15901.3917	286.0857	448.5862	321.1369	545.7318	5208.0300	551.4529	341.4956	76031.0905	1290.8779	16273.9255	1219.6010	554.7817	208.0309	176.3521	11849.9615	3678.6553	531.2818	3087.9438	999.3206	180.6679	479.1124	1587.4965	5480.9001	671.2320	1837.7238	898.8028	975.6381	970.9333	610.2876	1307.3744	732.8269	774.8232	429.6603	25077.0540	1703.6416	636.7666	341.4956	920.4190	869.6225	3379.6816	349.1474	633.4422	404.1418	345.0948
4139_109.0762_3.21_nan	31.86594	11132.74808	9616.49426	384.13695	11716.24839	6630.47754	13769.26887	3369.45710	11801.54787	22.57160	28.27722	3389.74380	37.08868	33.02178	5535.14141	28.27722	10211.62596	9476.02868	281.59540	603.73902	224.04556	27.55952	760.29336	36.73059	16.71778	21.97863	1020.33772	3493.68658	28.95022	40.39615	1330.83352	787.55910	31.46480	27.55952	8488.14677	429.66030	31.08409	9908.30753	46.48242	37.08868	236.45993	2552.30426	31.08409	302318.97253	14309.85518	22.90377	13957.06016	748.46649	9891.17329
297_109.081_0.58_nan	2.962891e+03	3.253859e+05	1.135220e+05	2.116969e+03	7.375296e+05	2.953674e+04	9.109890e+04	2.109589e+05	1.169264e+02	2.437761e+04	9.580814e+03	3.007458e+05	3.085761e+05	1.155979e+01	1.365010e+06	2.101185e+03	6.396320e+04	2.536746e+04	1.537323e+05	4.200281e+05	7.531392e+05	2.917320e+03	4.888801e+05	2.200426e+05	9.888589e+02	1.095354e+04	7.083683e+04	1.175698e+05	1.176422e+01	1.311118e+01	3.886036e+05	4.661159e+05	1.197644e+01	3.251066e+04	1.063823e+05	7.603109e+04	4.030446e+04	4.868000e+04	4.200281e+05	1.284943e+01	4.075721e+04	3.956630e+04	2.925124e+03	1.271336e+05	5.417463e+05	3.594212e+03	5.229459e+05	3.116832e+03	3.690081e+03
52_110.0086_0.57_nan	721978.93	1324383.63	206654.04	870113.39	1567619.33	3558827.50	2992430.00	2192607.68	954657.13	810422.21	1536808.79	2422474.99	658803.60	1365010.34	896542.25	979413.30	2992430.00	954657.13	1567619.33	857851.27	1475461.52	2366656.29	1088346.51	1302703.80	907569.74	2145740.13	2036807.96	979413.30	1733614.48	979413.30	1733614.48	2762591.67	6233235.80	1123414.85	2090592.14	2090592.14	1257093.03	2036807.96	994981.86	594198.17	2422474.99	2422474.99	693874.90	3101207.26	3101207.26	2422474.99	761218.53	1994413.14	3728787.80
2311_110.0602_0.87_nan	1546.0497	2872.7275	3150.6045	1874.6571	3278.7436	11823.4710	4487.2523	16584.2157	836.3764	6721.5394	807.6808	4640.9836	2287.6836	1906.5341	663.4083	8266.1028	17158.0376	18925.8508	12635.1853	1057.3352	274.9062	20480.3164	8067.5898	6721.5394	28247.6591	10394.3169	7260.5967	6245.8716	14660.9593	2641.4348	1449.9413	7024.5413	7721.3277	15854.0801	15773.4651	9203.5624	23869.6620	6231.8653	4137.0343	16356.3989	10994.4793	4079.0225	10855.6280	1337.6628	13934.4907	8384.1625	975.6381	9841.3141	9651.5145
596_110.0713_0.61_nan	767.8938	331.6627	235.2902	219.3793	144887.3257	104840.1350	228237.3483	259.2401	91527.9122	185.1018	1682.9659	1105.8852	1262.0649	45512.7831	11195.6162	12355.4728	1745.6472	85657.3154	156.2404	525.8625	177.5814	404.1418	437.8180	791.0129	1471.2578	22775.4457	1279.3244	713.7896	514.1287	1479.1473	713.7896	779.6050	737.1064	7612.8024	1009.1460	551.4529	575.8201	341.4956	2462.7501	87010.6310	55635.0461	262.9356	732.8269	2925.1236	21102.4424	5436.5502	497.7130	11696.0320	278.6595
412_111.0392_0.59_nan	318712.7	281661.4	200869.5	1022475.9	236031.2	229203.4	250157.0	272273.7	261731.4	210958.9	344204.8	263097.9	320438.3	320438.3	290170.0	1415656.6	325385.9	194514.8	220927.7	229203.4	203279.3	285649.5	227251.0	233047.4	209863.8	1596784.3	1952490.0	293064.3	239461.1	344204.8	431786.2	299130.7	323535.0	273471.7	370623.9	251488.2	205813.8	245414.1	364105.9	440660.1	2192607.7	1816618.7	348424.4	411727.5	246677.2	190785.9	222694.5	204145.8	242914.8
2007_111.0392_0.75_nan	19019.745	15403.935	9908.308	9805.753	11216.126	11403.719	14336.953	12525.978	14213.763	8905.163	18297.934	12792.023	24338.377	18580.718	16356.399	18458.393	18331.097	8583.785	10264.310	15011.687	9704.752	15478.758	13346.402	16742.137	7863.001	13647.755	21827.344	19518.407	13981.992	23092.467	28424.809	19578.990	18157.799	17359.164	23754.772	16430.457	206654.038	13886.110	26874.397	22099.183	15262.457	12103.280	18084.468	24107.255	19867.057	10158.276	14474.850	11157.406	11542.468
2045_111.0392_0.79_nan	30634.45	28472.93	18206.89	18652.63	23214.92	20719.37	26414.11	22915.32	26748.89	17126.15	32259.48	24773.36	41051.67	32209.42	32655.43	30575.23	34691.49	16379.67	21796.76	24643.26	19956.10	28717.47	24141.68	28514.59	15982.84	26584.86	38065.48	178520.28	25410.20	38401.70	53478.23	34320.38	31497.09	30900.17	41653.01	27776.55	106137.32	24496.52	44575.14	41279.47	27036.75	22339.88	31662.64	46803.86	33754.44	18297.93	26103.56	21170.95	21854.45
2513_112.0394_0.9_nan	36389.486	12769.281	8117.297	9723.272	13201.008	35272.373	29581.180	18652.627	25440.139	17096.242	50046.211	34951.665	8340.029	21040.258	7167.883	15597.011	36139.555	8017.671	14080.788	15262.457	8488.147	50755.460	21992.620	31378.290	104840.135	27233.858	38944.523	17331.839	32045.396	45395.218	3258.577	11738.290	33405.047	52493.094	111632.642	33244.595	51809.990	47097.522	32762.827	35129.993	54174.737	35129.993	68491.322	33076.576	25716.588	23791.136	29728.114	43090.355	2513.106
2207_112.0506_0.88_nan	40539.96	82343.49	239461.07	27820.25	94886.09	112278.74	114193.79	42085.95	124192.60	265676.47	97606.45	70073.85	286958.75	102684.36	99302.28	38618.36	41279.47	30900.17	60550.49	85866.37	16249.29	24924.42	181725.57	103213.20	178520.28	26626.35	36533.37	204145.79	136084.64	62493.92	39078.23	78666.36	41823.65	49849.92	66128.32	23552.23	67848.02	68026.25	261731.44	90628.61	43006.12	78480.01	90866.14	163681.81	142282.44	75678.13	71724.27	24963.38	53810.99
1250_112.0506_0.66_nan	242914.80	576153.34	994981.86	306825.41	354802.79	546456.58	810422.21	288648.60	440660.15	397789.93	918400.26	628708.84	1342748.72	647644.96	323534.95	588623.32	1257093.03	256414.13	420028.11	318712.73	200869.52	147924.25	673962.00	339928.69	1415656.61	617024.98	199449.32	652503.51	285649.46	1475461.52	390851.62	470033.29	408634.38	425867.53	447403.18	310000.92	348424.41	918400.26	681040.79	870113.39	582588.09	700901.52	1142473.30	1342748.72	666474.06	339928.69	550706.28	838785.72	686932.68
569_112.087_0.6_nan	468.9426	61045.4893	299130.6603	10355.9240	228237.3483	8247.6025	53265.6257	11116.0704	15262.4574	20972.4895	1285.5463	5853.0694	571871.0826	15033.4477	125200.0223	14266.8244	22063.7661	56467.4108	59191.9506	119452.6179	74881.4584	5170.5053	135719.7816	9312.7231	127.8328	2522.4729	7832.6189	166850.7424	17096.2423	936.2170	89904.3345	18547.9453	5274.4469	1801.3961	4227.9940	329.8030	44068.8947	1652.1303	126303.0339	9786.7324	5466.2247	14185.2747	485.2224	3032.5374	220042.5803	9597.6633	1465.8117	8083.6160	14763.2606
2404_113.0347_0.89_nan	99302.279	48087.125	55052.228	35880.972	36865.458	25877.198	17437.641	47720.722	67677.775	45211.702	56247.872	68491.322	86640.929	116605.030	83847.674	58822.193	43090.355	32322.637	42585.391	43159.976	57330.191	41051.674	146690.220	131942.295	56467.411	92598.537	124518.889	121079.691	35272.373	81717.944	4192.931	77161.668	128935.988	101233.620	86240.758	15312.795	65136.802	63022.972	170433.898	203279.325	96985.417	37931.228	72518.751	28292.044	93910.012	70414.171	103824.210	59300.177	81717.944
2938_113.0347_1.02_nan	226429.1823	26787.0331	75850.5516	15954.0747	21919.0586	828.5136	1290.8779	23915.6624	16660.5780	13054.4400	44968.5567	105641.6291	80204.9463	103511.6006	51904.4420	59191.9506	48960.9536	18615.3990	66003.0032	82885.9826	11157.4065	1533.5110	127480.3218	96798.2354	36139.5551	102184.2970	60439.4062	150760.7836	1837.7238	119133.4744	2631.2458	111632.6418	112544.1669	104266.2697	109808.3614	74216.5591	19114.8661	87435.3729	156706.4208	147086.3672	66291.2455	34205.5083	50755.4602	19920.5265	149773.7383	18652.6269	164238.4389	79738.3675	65723.0045
7825_113.0597_7.12_nan	102684.362	62886.923	231023.517	5130.190	40007.685	5592.352	7415.991	77542.246	86240.758	157249.934	139430.489	100327.537	180441.084	51594.536	8583.785	11323.483	9686.864	66751.229	64092.529	107972.864	59809.848	49581.502	216186.159	151641.063	167333.251	7627.673	95560.338	68775.525	59543.698	107142.231	149773.738	186570.806	119133.474	99302.279	82128.224	54297.283	122086.686	77885.695	284446.567	93275.936	89122.492	68185.005	199449.317	84420.106	65577.224	61566.434	55855.705	62090.691	72518.751
5372_113.0598_5.29_nan	38473.0122	27871.4327	48780.5850	406.3565	294.4642	2313.3045	5535.1414	16115.4664	20748.9922	40083.5389	23092.4669	21551.7973	31941.5304	14532.5817	4030.2870	1959.7112	10438.1134	9330.7876	1732.9496	26874.3970	13675.4611	890.8175	28046.1810	24889.6784	26584.8558	844.3357	25077.0540	18235.8172	13514.6390	26874.3970	24773.3590	46436.7292	22234.3700	25122.5673	12525.9778	16483.9076	32001.6444	9597.6633	64724.1607	28472.9280	18206.8863	9292.2184	26748.8891	7384.1218	7260.5967	5365.0382	15504.4665	5300.6504	9968.7042
1078_113.0654_0.65_nan	11277.193	32259.482	8834.752	15430.111	20336.809	15375.487	40971.009	37931.228	19174.645	17600.320	34550.301	42410.651	27275.706	34951.665	30281.652	17782.365	58945.944	19055.552	28377.355	8287.046	6448.841	101233.620	21040.258	25410.200	6799.436	33405.047	11801.548	17069.092	23130.885	34365.983	6273.762	16719.488	16770.161	47097.522	78666.363	64092.529	24299.924	47192.385	48960.954	43406.631	42843.493	67848.018	16690.941	79238.089	17627.706	47993.085	12422.528	31378.290	40539.958
2229_114.0551_0.88_nan	57977.642	71545.080	189462.858	65271.865	83255.947	15750.976	13697.023	27080.731	13094.947	23054.149	30843.958	66003.003	28623.097	27820.249	107409.093	18297.934	12422.528	56116.230	32716.429	54047.832	44968.557	25000.063	102184.297	87805.235	189462.858	39016.121	84982.399	122803.185	21072.517	64214.439	16143.772	80204.946	34763.619	73494.665	104019.135	36533.370	63586.573	60317.600	186570.806	20545.779	37993.900	36258.319	47297.938	10592.989	26008.122	17407.605	81336.103	44751.050	49367.746
1119_114.0663_0.65_nan	56247.87	55285.25	907569.74	907569.74	234963.92	2036807.96	2366656.29	954657.13	1475461.52	33573.24	484920.93	51594.54	78258.22	1445489.76	64379.23	954657.13	68641.67	2499198.15	43313.15	43747.22	40304.46	56467.41	48582.35	51809.99	2683797.67	642092.67	70073.85	70999.23	48487.93	1157139.50	737529.58	67363.97	2762591.67	62378.71	2422474.99	55158.20	38944.52	47993.09	82885.98	3320829.42	51469.67	43233.47	58685.59	87805.23	65271.87	1210555.91	51696.55	481020.36	417511.11
3380_114.0915_1.42_nan	35340.32	33458.08	22339.88	21919.06	27776.55	25245.15	31279.38	26787.03	32600.42	20307.09	38556.29	29677.73	49476.66	37674.75	39282.92	35129.99	42319.57	20271.67	26455.89	280331.30	24184.91	33349.04	161821.36	171726.88	19206.29	32510.66	43896.68	41653.01	29622.63	44751.05	61690.88	41051.67	36604.96	36457.02	49674.75	32716.43	241761.79	28568.90	50674.95	49754.27	32209.42	26455.89	37401.68	55409.09	215223.94	21854.45	156224.14	24731.33	26294.99
1324_114.0915_0.67_nan	1142473.30	1475461.52	4041767.20	390851.62	693874.90	57330.19	117569.76	617024.98	103511.60	3728787.80	440660.15	954657.13	4709315.37	314943.04	1036586.70	214346.53	599447.18	241761.79	555738.83	5399152.15	1365010.34	857851.27	2499198.15	1733614.48	453422.00	168445.65	1816618.70	3872811.74	473744.34	295940.44	1445489.76	1916093.77	848217.76	477345.44	273471.74	1567619.33	2499198.15	375121.89	3872811.74	305628.84	176003.70	550706.28	290169.99	373035.36	1415656.61	221873.23	3195714.36	96985.42	332394.31
486_114.5585_0.59_nan	9459.8333	10122.7074	335.7069	2587.8734	231.9245	10247.6880	13464.7160	11453.6166	10646.5360	251.9201	7785.7172	31120.0710	1881.5086	18925.8508	2272.4859	1471.2578	34265.1016	1752.5053	27184.6511	12963.2783	232.6390	13370.1594	24184.9129	3441.8187	4818.8829	30379.9172	48858.8956	1142.7036	816.9570	48679.9971	41051.6744	52814.4012	78480.0147	50755.4602	52906.7335	4356.3074	947.4543	32510.6587	3493.6866	16719.4880	7275.2079	17600.3199	1105.8852	9949.2722	28046.1810	43406.6310	32861.1591	2943.8060	51143.8533
3303_115.0392_1.32_nan	1312.5419	14242.4284	16507.6198	24037.4374	28142.3474	366.7878	578.8109	406.3565	697.7300	272.8285	721.1016	439.9342	2011.0400	1652.1303	27184.6511	1538.9785	693.7441	25328.4005	207.2659	22339.8789	6273.7621	693.7441	19546.0961	32097.6526	34951.6653	633.4422	1959.7112	22986.7542	869.6225	2339.0206	1213.4188	1251.2474	1273.6160	852.9304	1711.9280	975.6381	13075.5295	83255.9469	3690.0813	2154.7192	41734.8139	21281.8477	42661.0144	1132.4907	1318.6223	456.3616	20336.8092	39433.3896	24107.2553
2733_116.0707_0.96_nan	7514.929	61810.578	56365.620	3068.477	22306.875	40472.839	4831.516	3829.568	94886.093	41362.645	5769.740	181069.189	45512.783	7924.587	55158.203	71362.385	5786.749	2272.486	2641.435	132664.412	50755.460	5085.683	4704.675	6601.257	28335.553	4704.675	113855.838	96326.304	5388.757	9824.444	8762.812	6586.434	7275.208	5813.004	8762.812	5756.345	6431.251	4487.252	12612.103	9531.719	43896.684	3744.766	7075.433	8556.637	7785.717	3408.074	23754.772	3724.841	3504.796
2340_116.0707_0.88_nan	181069.189	435070.557	211780.854	62090.691	205048.405	114770.352	110136.370	67529.620	86853.909	354802.791	231932.654	71724.273	393323.970	89904.335	449875.427	97359.027	9873.537	136864.522	227250.951	517772.048	259061.693	240672.870	121763.595	256414.131	179727.452	144887.326	284446.567	496948.559	141925.539	100562.867	179727.452	213507.255	183921.999	94180.507	205048.405	140702.977	1052314.030	236031.174	183291.870	182614.070	159396.874	222694.516	112877.614	250156.952	263097.927	159396.874	370623.902	91325.991	128254.327
629_116.0707_0.66_nan	8230049	3872812	3558828	3558828	3195714	9272303	9272303	1475462	15453742	2913572	10497750	10497750	5031533	10497750	4041767	10497750	9272303	3558828	3728788	2913572	4229394	4494217	3558828	5031533	9272303	9272303	12526522	3195714	2499198	7305944	3728788	4041767	5901352	9272303	12526522	5031533	2090592	7305944	4709315	12526522	9272303	3728788	10497750	5031533	2499198	4229394	3446955	6776221	6776221
3201_116.0708_1.14_nan	12635.185	9512.973	6174.345	5826.858	5769.740	6479.216	8556.637	7260.597	63822.908	5048.973	10973.038	7785.717	16931.785	12721.631	9841.314	12422.528	11094.482	4831.516	5672.341	47382.851	5288.219	9496.320	8231.164	57330.191	4160.471	8672.080	14637.187	12273.398	8744.901	15696.446	17570.255	11696.032	12334.706	10572.000	15750.976	10086.052	35595.295	8307.211	18870.725	14681.372	9476.029	7415.991	12021.123	15750.976	12937.583	6357.526	9049.618	6678.093	6736.982
2874_118.0652_1.0_nan	2891.13662	17215.40402	70999.23317	24141.68132	175349.92480	2852.54936	1175.92467	17407.60539	3087.94383	77708.78145	1420.58695	4345.20284	125200.02230	25000.06333	164706.27699	7599.93224	11343.48786	429.66030	82.06916	36023.99655	48582.35122	1496.58704	13117.59127	22675.43851	307.63370	125200.02230	238.69680	92199.45644	141.91576	5769.74017	23510.94328	4217.93204	13599.23520	141.48438	3338.55540	137.12872	18331.09700	681.42946	52000.88545	214.51488	8384.16245	4853.91319	167.58094	2170.47939	24963.38358	3269.22878	56813.50201	2504.48505	1105.88516
3995_118.0652_2.84_nan	7785.7172	3517.7391	12769.2814	71724.2729	26294.9898	123858.7326	124518.8889	1020.3377	90866.1408	2631.2458	2587.8734	9132.1216	5672.3408	52000.8855	8323.5690	15262.4574	4148.6700	18652.6269	3734.3347	7771.0847	5712.4927	4594.1370	4984.0369	2280.4950	26874.3970	13201.0082	11930.5082	5170.5053	6245.8716	6511.4871	13160.2821	2631.2458	1942.6575	11012.8595	3278.7436	9382.5890	6542.2039	2657.5321	8652.7660	17158.0376	12504.6344	10457.5534	9737.1090	2428.5180	2909.0618	14004.7259	3517.7391	8247.6025	6586.4341
1362_118.0864_0.68_CCMSLIB00000479753	19617379	24175490	10497750	24175490	15453742	19617379	19617379	19617379	19617379	7305944	19617379	24175490	10497750	19617379	19617379	19617379	19617379	24175490	19617379	8230049	15453742	19617379	8230049	5399152	15453742	15453742	19617379	10497750	19617379	24175490	15453742	7305944	9272303	19617379	15453742	15453742	3446955	19617379	6233236	19617379	19617379	19617379	19617379	24175490	10497750	24175490	15453742	19617379	15453742
2812_118.0864_0.98_CCMSLIB00006119855	10158.276	7346.003	4393.368	209863.826	4259.097	5021.406	6995.456	5916.953	7102.901	3998.506	8672.080	6063.370	13722.072	10627.155	7755.769	10609.330	8801.379	3658.216	4309.961	8201.193	4019.118	7400.831	6644.634	9149.989	23254.421	6888.214	12401.978	10193.232	7288.377	13054.440	13697.023	9531.719	10086.052	8457.397	12377.372	8182.787	8801.379	6601.257	15954.075	12504.634	7755.769	5756.345	9631.589	12570.368	10754.717	5035.827	7288.377	5480.900	5288.219
2065_118.0864_0.84_CCMSLIB00000479753	1777949.38	438011.69	848217.76	4041767.20	1660209.66	1628913.52	2683797.67	686932.68	2245282.99	658803.60	1193194.93	1342748.72	681040.79	3195714.36	753139.21	3320829.42	1107589.45	1210555.91	870113.39	555738.83	1415656.61	1175539.78	838785.72	537464.80	3558827.50	2245282.99	918400.26	1010022.27	501024.94	1994413.14	979413.30	1193194.93	810422.21	1365010.34	1536808.79	652503.51	38258.84	1157139.50	635096.89	2992430.00	1567619.33	968208.42	1994413.14	2090592.14	431786.18	1142473.30	440660.15	1233120.14	1302703.80
2680_119.0493_0.96_CCMSLIB00005489435	125915.02	66003.00	61435.55	59417.60	147497.85	242914.80	255272.41	22197.45	264285.80	68333.65	139018.25	145328.32	61045.49	338088.88	131558.73	285649.46	91527.91	118229.65	60820.14	44498.75	105890.98	85866.37	108719.56	28717.47	188664.68	43233.47	89122.49	86640.93	46342.12	222694.52	78480.01	80918.83	84262.92	228237.35	141925.54	73786.00	24184.91	137642.81	39937.74	344204.78	294726.11	106652.16	166850.74	93461.12	52304.63	128935.99	37000.75	143092.39	127480.32
1924_119.0493_0.72_nan	25963.0723	9770.8402	4715.9226	13224.8711	24266.7972	32814.3136	22135.2074	1325.3983	28292.0436	2202.2933	23834.7082	35203.4502	807.6808	72967.3707	20307.0935	63433.6998	8488.1468	29536.7366	8100.3405	3734.3347	10572.0002	5756.3452	12837.8422	569.4552	20571.0647	6660.8061	21250.8315	3678.6553	9770.8402	24773.3590	18487.4046	16010.1256	23869.6620	22197.4475	21992.6204	20271.6680	4463.6904	23437.8438	8307.2107	62886.9227	40539.9578	25122.5673	25206.3715	10336.9514	482.3904	16197.6675	351.0827	35967.1445	35340.3184
1718_119.0897_0.68_nan	829616.51	1036586.70	918400.26	1324383.63	1107589.45	1536808.79	1567619.33	473744.34	1596784.30	420028.11	810422.21	1010022.27	838785.72	1536808.79	1302703.80	870113.39	635096.89	1867065.81	1088346.51	550706.28	838785.72	1257093.03	361363.96	230035.14	1596784.30	1052314.03	745363.26	896542.25	550706.28	1107589.45	968208.42	205813.77	582588.09	582588.09	745363.26	431786.18	217183.97	463071.26	352646.59	1445489.76	1142473.30	473744.34	647644.96	994981.86	368361.71	918400.26	721978.93	622647.50	883310.13
262_119.118_0.58_nan	9824.4435	528314.7097	466115.9342	269.9188	411727.4705	1503.6690	446.7465	274899.7286	540.1411	325385.9318	5009.5874	463071.2634	745363.2636	1285.5463	610705.2026	6691.6452	551.4529	207.2659	470033.2944	393323.9700	647644.9625	528.8415	414763.0220	281661.4482	180.1772	476.7399	8540.5162	380585.0498	663.4083	1830.8722	323534.9506	313418.7574	303941.7786	13791.6827	1301.9193	303941.7786	208975.6377	427.4585	388603.5592	1696.8641	633.4422	339.3812	915.8453	865.1387	513836.4962	347.0536	422734.5524	402.2818	343.6887
1016_120.0657_0.64_CCMSLIB00006679187	300745.81	241761.79	43233.47	314943.04	428958.58	373035.36	505594.89	106382.28	929915.03	182614.07	700901.52	299130.66	122454.51	1283345.88	509046.89	1388884.81	686932.68	286958.75	242914.80	48393.67	217183.97	299130.66	242914.80	1022475.88	311917.80	883310.13	582588.09	156706.42	196172.51	994981.86	411727.47	265676.47	666474.06	610705.20	522945.85	481020.36	40083.54	588623.32	106382.28	1324383.63	1052314.03	466115.93	745363.26	517772.05	130128.07	463071.26	167333.25	517772.05	576153.34
5086_120.0809_4.81_nan	10627.1548	7184.0598	1225.5007	3278.7436	17713.4358	31188.9527	33458.0813	2872.7275	7977.4437	200.8079	6006.5768	13117.5913	1438.1565	12422.5279	20480.3164	5326.8327	10493.8749	25766.7328	4345.2028	10211.6260	14388.4863	16405.7416	6949.6988	2900.1382	10627.1548	14580.5118	1438.1565	825.4015	5114.5134	11094.4817	12312.4935	8710.2503	4730.3401	4533.8519	10754.7166	15901.3917	5672.3408	15452.4974	2728.3428	11716.2484	19142.2279	3563.9669	4533.8519	741.8271	852.9304	10686.1561	3169.7080	7243.3741	9399.5222
5769_120.0809_6.01_nan	559.6820	4558.5798	4866.0998	47468.2243	10318.4539	13031.5454	20909.3696	14506.2599	8691.1315	35595.2948	317.4379	211.4881	865.1387	16584.2157	1484.3863	9616.4943	312.8253	48204.3525	1810.2308	4794.2509	1619.6495	8036.2980	4946.9098	5800.0676	67363.9734	15821.2406	932.3838	6874.1881	380.6285	1105.8852	519.5875	591.4030	8231.1643	2084.3220	706.3170	382.0228	416.9829	6931.7814	1851.8375	9770.8402	22675.4385	4831.5156	4922.4418	471.6757	508.2897	5495.0186	371.3646	8978.0669	9496.3197
4204_120.0809_3.33_nan	13008.360	4521.186	7721.328	22234.370	36457.018	32861.159	41653.012	9220.236	23363.175	21383.099	15696.446	16742.137	12769.281	14812.241	23915.662	15927.379	20719.370	45889.314	2029.057	8869.089	13322.250	33516.825	4794.251	4406.074	24338.377	16902.306	4277.800	23092.467	26414.107	14733.887	10045.305	7785.717	12987.189	15723.413	19315.138	3935.747	7464.450	23289.242	13835.888	31556.759	25440.139	19459.763	8569.178	32600.423	6586.434	64092.529	9531.719	18840.008	16847.524
3421_120.0809_1.45_nan	10497750.0	3101207.3	5031533.2	12526521.9	10497750.0	12526521.9	15453741.8	2422475.0	12526521.9	4709315.4	15453741.8	6776220.6	3320829.4	15453741.8	5031533.2	12526521.9	5399152.2	12526521.9	6233235.8	3446955.2	5399152.2	6233235.8	5399152.2	2591103.3	12526521.9	10497750.0	4494217.1	4709315.4	2762591.7	10497750.0	3195714.4	3872811.7	8230048.9	6776220.6	7305943.5	4709315.4	737529.6	9272303.2	1952490.0	15453741.8	10497750.0	6233235.8	12526521.9	6233235.8	1691797.7	9272303.2	2762591.7	8230048.9	8230048.9
5268_120.0809_5.1_nan	528.8415	7642.9705	12486.1410	91952.0915	25640.5047	27129.7898	40677.7722	10719.9343	13675.4611	28514.5907	3160.3268	890.8175	803.5626	6245.8716	5085.6830	10158.2759	297.0468	48858.8956	7303.6876	7212.2116	3921.7087	10646.5360	6703.8554	8400.2931	117211.5004	23594.9248	886.6720	9824.4435	4779.9075	1038.8369	476.7399	5839.8978	6090.5936	4715.9226	650.2269	364.6806	6830.7651	3517.7391	1759.9801	11157.4065	21725.5216	7642.9705	5353.0718	10627.1548	2779.7185	4259.0969	349.1474	4935.8586	3623.5519
3877_120.0809_2.62_nan	5839.8978	4640.9836	7346.0029	14474.8502	50150.4305	5994.1049	24532.8046	156.2404	10122.7074	1409.2390	2700.5590	3135.2679	13394.8550	3307.0356	26504.4703	12570.3685	4768.7798	62614.6395	3318.2316	13537.5393	1598.8636	6703.8554	17842.9797	331.6627	6217.9969	4092.5121	543.3214	7288.3775	4334.7301	606.4249	6736.9819	11562.8407	7642.9705	4909.2856	11299.6791	11953.3516	247.0187	12937.5827	1052.4089	8323.5690	15375.4867	4866.0998	6559.3807	7977.4437	7009.9340	6903.3060	1262.0649	6493.6894	1484.3863
4787_121.0648_4.32_nan	157.93127	109.85612	49367.74647	10771.78281	86.41866	98.09639	117.32196	108.71900	125.47727	88.97584	135.29932	106.83350	194.74930	175.75051	116.92636	173.14739	133.64484	86.10000	82.90983	137.53446	87.57342	126.39619	131.42785	180.17721	1105.88516	1067.30806	244.32306	160.17339	143.57036	255.90076	15344.11355	1484.38630	160.57761	142.77342	186.42090	137.98061	142.36384	115.33141	413.27553	217.60105	129.82647	104.75261	169.87901	161.15807	164.17987	105.07181	140.14201	117.72736	104.75261
9286_121.0649_7.82_nan	17688.3691	29156.8989	13160.2821	38065.4820	26952.3485	9770.8402	8762.8118	24184.9129	5813.0040	8083.6160	25000.0633	7514.9288	23594.9248	22710.6319	20378.1774	20972.4895	756.5474	15620.6644	25410.1999	23998.2202	28774.2946	22306.8754	30575.2344	20378.1774	3702.5550	42843.4930	26008.1219	12892.4262	38811.5754	9114.6272	13179.1120	21383.0985	23631.2078	903.0349	1844.5737	1057.3352	1092.6450	619.3928	3899.9528	2306.1461	957.0199	487.5519	1301.9193	1251.2474	1449.9413	482.3904	894.2631	548.2146	468.9426
3188_121.065_1.14_nan	1044.0130	50923.5483	298.5285	44968.5567	216.7780	301.8421	471.6757	22948.0594	581.8535	132664.4118	21522.4050	3126.0742	136864.5224	46046.5092	90113.9722	13031.5454	7260.5967	1788.3648	52493.0943	77542.2457	116919.7323	72677.1513	18084.4678	78838.1256	96326.3040	505594.8919	1696.8641	96985.4166	13560.7166	400465.1873	517772.0480	303941.7786	66916.2766	6559.3807	87212.9184	791.0129	127918.3957	28662.7920	101408.9193	8247.6025	33458.0813	19142.2279	984.5853	22813.7159	23289.2424	371.3646	64980.4073	6371.1839	86430.8718
2885_121.065_1.01_CCMSLIB00003139150	5021.406	2366656.291	6776220.556	6233235.800	12526521.921	715022.166	628708.843	3446955.210	108990.643	9272303.151	122086.686	907569.740	8230048.926	2499198.154	15453741.829	1502385.986	2090592.144	438011.686	186570.806	4709315.374	5901352.129	179727.452	1691797.667	4709315.374	83255.947	12526521.921	30330.993	6233235.800	110446.208	143586.313	2829873.655	800505.959	2366656.291	169749.981	1302703.801	147924.255	2245282.991	216186.159	6776220.556	134238.638	509046.892	282955.674	39078.235	141166.779	2683797.666	397789.927	5901352.129	528314.710	201633.600
1984_121.065_0.73_CCMSLIB00003139150	5520.702	223628.933	123858.733	463071.263	456658.453	2020.657	3077.693	431786.181	3150.605	15344.114	3766.261	2488.035	318712.733	132664.412	400465.187	192371.142	237034.037	52706.851	1528.292	180441.084	209863.826	3441.819	20571.065	34550.301	1004.995	373035.358	6493.689	87435.373	3584.241	7482.134	174240.858	67848.018	125915.020	3829.568	6417.444	3975.666	4393.368	2973.418	599447.184	7184.060	3975.666	2513.106	5221.420	5466.225	44498.752	2272.486	20748.992	2403.759	2355.699
3482_122.0577_1.51_nan	2513.106	599447.184	537464.804	220042.580	269242.407	102684.362	130128.069	414763.022	18084.468	219112.683	53580.860	61566.434	528314.710	172820.135	571871.083	216186.159	109572.940	330811.193	323534.951	473744.341	411727.471	195438.002	20719.370	2232.538	294726.112	291647.030	210958.935	517772.048	75678.128	140299.944	420028.115	7924.587	2411.345	1522.293	3160.327	1889.807	366165.807	1202.789	5994.105	107409.093	109572.940	67193.958	2250.158	217183.965	473744.341	115412.950	438011.686	75850.552	224514.624
3281_122.0966_1.29_nan	12355.473	9382.589	6019.448	5728.520	5659.354	6329.538	8457.397	7152.889	8632.866	4959.494	10771.783	7691.177	16584.216	12401.978	9651.515	12143.507	10810.260	4690.496	5562.608	9704.752	5143.959	9312.723	7942.949	10627.155	4065.204	8583.785	14452.805	12125.536	8652.766	15344.114	17407.605	11494.057	12081.609	10283.221	15452.497	9891.173	10299.995	8100.341	18514.416	14452.805	9237.268	7184.060	11716.248	226429.182	12592.713	6231.865	46046.509	43006.117	37464.789
3757_122.0966_2.19_nan	4666.4986	2395.2770	1533.5110	88623.3207	1057.3352	1647.3282	2428.5180	1889.8066	2569.7972	10457.5534	3087.9438	2108.6246	6301.8103	5035.8274	2522.4729	4831.5156	3097.3903	1115.8949	1115.8949	3236.4668	1127.4084	2834.8101	2541.4054	4008.3721	807.6808	23552.2343	5632.9586	4406.0741	3097.3903	6465.4304	4497.9844	3998.5057	4533.8519	3229.0101	5452.9756	3379.6816	3775.6189	2577.4058	9114.6272	6174.3446	3307.0356	2029.0574	4287.8279	4606.9110	4742.3757	1942.6575	3041.1763	1980.8028	1988.3520
3730_122.0966_2.03_nan	5288.2189	2852.5494	110446.2077	1475461.5211	114193.7904	395790.7893	357023.1498	290169.9929	14288.8332	753139.2085	18183.9589	25766.7328	6981.8283	380585.0498	168445.6464	24496.5192	3604.3002	666474.0601	1387.4613	3808.9898	35967.1445	171133.5249	2891.1366	4474.4758	104266.2697	907569.7399	6145.0653	21725.5216	3369.4571	7136.3456	5170.5053	4393.3679	152692.5217	3666.9960	6145.0653	3829.5677	26542.8297	187247.1059	9686.8642	6830.7651	330811.1929	148885.8038	4994.7216	5156.4598	5353.0718	522945.8501	3419.1634	38741.8736	112278.7410
1978_123.0404_0.72_nan	10336.951	7550.585	4570.318	4831.516	196172.506	30281.652	85866.369	148885.804	177879.601	104555.658	8905.163	66916.277	14053.161	110446.208	279070.410	10771.783	116353.144	3766.261	4416.054	153732.304	4171.083	200174.913	91527.912	101018.752	126303.034	188664.678	12612.103	196938.152	61810.578	182614.070	14053.161	121079.691	339928.690	270851.061	89904.335	166850.742	90113.972	37193.467	16273.925	12837.842	246677.219	161264.204	9968.704	252425.745	248992.316	101233.620	149773.738	87010.631	167971.064
206_123.0404_0.58_nan	2145740.1	3195714.4	1233120.1	1691797.7	4494217.1	5399152.2	4229393.9	5399152.2	5901352.1	1952490.0	4041767.2	5031533.2	1733614.5	3101207.3	3558827.5	1733614.5	8230048.9	5399152.2	5901352.1	2192607.7	4041767.2	7305943.5	2762591.7	3446955.2	2245283.0	5901352.1	4709315.4	2762591.7	3446955.2	4709315.4	4229393.9	5031533.2	10497750.0	10497750.0	9272303.2	7305943.5	3558827.5	6233235.8	2245283.0	2245283.0	6776220.6	4229393.9	2145740.1	9272303.2	6233235.8	6233235.8	4041767.2	6233235.8	9272303.2
2683_123.0442_0.95_nan	336447.54	171133.52	147497.85	153732.30	310000.92	647644.96	642092.67	58822.19	658803.60	183291.87	373035.36	346157.31	107972.86	787719.40	274899.73	594198.17	211780.85	302318.97	141166.78	100562.87	231023.52	230035.14	261731.44	60682.16	425867.53	101233.62	227250.95	173609.53	124192.60	470033.29	147086.37	172245.91	223628.93	560676.87	339928.69	188664.68	68185.01	308576.12	86240.76	810422.21	707035.67	248992.32	459429.26	245414.08	109287.39	320438.27	82885.98	305628.84	316861.84
2177_123.0554_0.88_CCMSLIB00010119135	57207.12	161821.36	107972.86	76842.69	127480.32	81336.10	80068.87	80559.95	107409.09	154643.53	22636.92	16507.62	306825.41	61566.43	143586.31	65577.22	78076.69	96985.42	78076.69	67193.96	260163.37	64870.70	156224.14	98486.28	168445.65	79738.37	121449.84	128254.33	89724.80	50269.02	194514.81	127480.32	35750.41	59667.07	154253.38	55743.81	36457.02	29816.19	74674.47	89517.15	23130.88	87435.37	63822.91	152692.52	264285.80	110446.21	102184.30	70836.83	90866.14
1560_123.0554_0.68_nan	187984.85	501024.94	373035.36	147924.25	425867.53	251488.20	334328.00	354802.79	294726.11	537464.80	47898.32	69738.96	1052314.03	153240.37	477345.44	224514.62	252425.75	311917.80	220042.58	311917.80	848217.76	136864.52	466115.93	411727.47	447403.18	149253.28	488880.10	470033.29	107142.23	104266.27	466115.93	501024.94	90628.61	187247.11	555738.83	181069.19	239461.07	108990.64	313418.76	121449.84	77708.78	187984.85	130444.82	405513.71	737529.58	280331.30	364105.95	198642.51	226429.18
3106_123.0919_1.1_nan	101674.59	101674.59	73279.03	63822.91	80918.83	76031.09	87435.37	83602.70	92598.54	66291.25	110446.21	89724.80	123858.73	108192.08	108990.64	102684.36	120744.07	918400.26	80729.95	80918.83	73786.00	97606.45	81913.81	89904.33	68775.53	91325.99	114193.79	117211.50	87805.23	123858.73	158357.89	111330.29	106382.28	106652.16	137310.34	92598.54	73494.67	87619.62	136464.01	143586.31	88238.22	75530.62	110136.37	153240.37	107142.23	62216.18	91325.99	75678.13	80068.87
2264_124.0395_0.88_CCMSLIB00005766371	1994413.1	4041767.2	3446955.2	940693.8	1628913.5	1916093.8	1502386.0	2992430.0	1210555.9	3872811.7	2992430.0	3446955.2	3728787.8	2145740.1	2762591.7	1157139.5	1916093.8	2245283.0	2762591.7	4041767.2	2762591.7	4229393.9	6233235.8	3101207.3	4041767.2	2992430.0	2145740.1	4229393.9	6776220.6	3558827.5	2090592.1	4229393.9	2036808.0	1994413.1	2992430.0	1415656.6	5901352.1	1691797.7	3728787.8	3446955.2	1475461.5	3101207.3	1952490.0	2913571.9	4709315.4	4709315.4	5399152.2	2992430.0	2992430.0
1982_124.0395_0.73_CCMSLIB00010118722	501024.9	810422.2	1193194.9	176503.7	576153.3	576153.3	582588.1	883310.1	361364.0	929915.0	1052314.0	1257093.0	1388884.8	883310.1	979413.3	361364.0	513836.5	496948.6	635096.9	940693.8	560676.9	1283345.9	1994413.1	1107589.5	929915.0	1010022.3	571871.1	1365010.3	1596784.3	1233120.1	501024.9	1157139.5	560676.9	571871.1	1010022.3	390851.6	1302703.8	737529.6	1567619.3	1157139.5	647645.0	1088346.5	737529.6	1157139.5	954657.1	810422.2	1536808.8	968208.4	838785.7
3575_125.0711_1.65_nan	14104.517	125578.628	131942.295	6916.000	111910.305	7582.381	9891.173	8488.147	10355.924	5932.421	12937.583	9080.670	18514.416	14336.953	11494.057	14288.833	12918.240	5769.740	6995.456	11216.126	6343.575	10771.783	9237.268	12422.528	4994.722	9949.272	16528.951	13981.992	10022.178	18025.939	20646.415	13722.072	13560.717	12273.398	17812.745	11738.290	11255.755	9805.753	20748.992	16507.620	10646.536	8436.553	13599.235	364105.948	212668.050	7303.688	160637.339	7612.802	8148.046
3255_125.1076_1.24_nan	324.2615	7243.3741	16249.2928	2128.7322	4287.8279	142.3638	183.6463	160.5776	198.3380	127.1382	216.7780	32814.3136	8117.2974	400.1316	20608.5749	396.0105	208.9559	124.3388	1455.9880	6752.8561	19489.6695	204.6161	15552.7372	40388.5910	5156.4598	195.5441	581.8535	37333.0472	241.9312	653.1165	14985.3992	54796.4075	312.8253	225.2920	20748.9922	236.4599	261.5688	3573.8638	26049.9993	12103.2795	217.6010	156.2404	20177.6717	297.0468	16819.7981	159.5876	74389.7350	1381.3173	158.9167
126_125.9863_0.58_nan	377884.6	313418.8	221873.2	1567619.3	1994413.1	3728787.8	4494217.1	302319.0	311917.8	233047.4	2245283.0	1952490.0	350599.8	2913571.9	314943.0	3101207.3	2499198.2	1567619.3	248992.3	245414.1	1596784.3	3728787.8	259061.7	1952490.0	237034.0	3446955.2	2829873.7	1777949.4	1994413.1	380585.0	484920.9	338088.9	361364.0	3446955.2	3872811.7	2913571.9	2192607.7	2913571.9	402726.4	496948.6	3872811.7	2591103.3	411727.5	4229393.9	3872811.7	3195714.4	1628913.5	3446955.2	2422475.0
1059_126.0221_0.65_nan	121449.84	122803.19	87435.37	555738.83	97832.17	92199.46	108990.64	102953.54	117569.76	84054.74	138565.90	112544.17	146274.88	134238.64	129727.24	127480.32	146274.88	84054.74	101018.75	98052.23	89904.33	116605.03	100562.87	105641.63	85429.41	112544.17	139018.25	136464.01	102184.30	150760.78	191552.34	131558.73	131942.29	128935.99	168445.65	111632.64	89301.14	106885.21	157775.83	176503.69	105097.62	91527.91	137642.81	193087.51	124192.60	380585.05	111081.06	95560.34	100075.94
1690_126.0552_0.69_nan	1810.2308	787.5591	2232.5380	16197.6675	59543.6984	10283.2206	16249.2928	29867.7495	14812.2410	16528.9514	62886.9227	25166.8382	2561.9397	12612.1034	803.5626	19429.4023	34025.5829	2108.6246	11364.2871	1175.9247	3986.2943	17842.9797	8307.2107	14213.7633	41427.0967	10735.8794	158885.5937	11997.4100	21796.7636	33133.5786	13981.9919	22882.1246	31279.3793	31896.4449	25410.1999	11012.8595	10934.9546	17188.0458	25877.1976	51469.6730	24532.8046	52706.8508	111330.2884	36937.5956	1816.4948	19518.4067	5712.4927	86853.9088	39937.7421
2283_126.0552_0.88_nan	20049.252	17158.038	10457.553	28005.993	36533.370	18235.817	17407.605	25640.505	15504.466	31279.379	38258.838	17462.050	3702.555	24037.437	10934.955	16405.742	28623.097	10855.628	28822.555	8117.297	3796.616	38333.948	21281.848	26874.397	36457.018	23998.220	110136.370	9631.589	57027.246	31445.181	2552.304	31378.290	29258.720	36139.555	46342.118	26993.615	68641.669	20545.779	25166.838	34822.614	23552.234	48087.125	79238.089	37000.749	44968.557	30688.281	22063.766	51360.995	43159.976
3142_126.0916_1.1_nan	9512.9726	26251.6833	12748.1928	693.7441	8182.7870	820.5728	1285.5463	6187.1271	1484.3863	17782.3650	1571.7334	15033.4477	27550.7830	3258.5771	38065.4820	3012.7259	1593.2113	497.7130	5048.9726	38128.5259	32861.1591	1510.8545	41993.0706	68491.3217	382.0228	1432.4345	3678.6553	29920.5921	1781.1622	4345.2028	30424.2721	24107.2553	2710.2353	1810.2308	3379.6816	15696.4457	75678.1281	1373.7576	46624.3073	4030.2870	1898.2023	1096.9870	2513.1056	2681.9614	94180.5069	1020.3377	24889.6784	1096.9870	988.8589
3883_127.0392_2.62_nan	52103.30	52493.09	35673.90	33629.66	45211.70	38741.87	48087.12	42410.65	50565.05	31188.95	58568.48	47820.55	74389.74	58104.51	60439.41	53371.80	63433.70	31790.70	41051.67	41528.09	37333.05	51361.00	45395.22	48393.67	31731.15	50357.78	64544.32	65577.22	45050.73	67848.02	89517.15	61186.92	57027.25	56813.50	74530.46	50674.95	37193.47	43989.44	75530.62	75530.62	48393.67	39937.74	54403.32	83117.71	61566.43	31279.38	47468.22	190088.65	281661.45
3529_127.0504_1.58_nan	1036586.701	127133.615	263097.927	203279.325	143092.389	137310.345	188664.678	214346.530	198642.511	257686.047	327014.078	470033.294	370623.902	605254.641	270851.061	522945.850	169165.131	164706.277	463071.263	277690.281	6417.444	28424.809	308576.122	303941.779	408634.382	338088.883	185193.304	334328.001	189462.858	373035.358	4368.830	316861.835	642092.671	509046.892	414763.022	459429.256	136864.522	681040.789	560676.866	818917.749	870113.392	256414.131	223628.933	195438.002	440660.147	195438.002	282955.674	250156.952	435070.557
1177_127.0504_0.65_nan	21686.664	119452.618	120344.961	17713.436	114491.178	15797.019	16430.457	1460.656	1995.877	42170.363	17331.839	84817.011	255272.414	13179.112	110783.798	3965.122	31331.225	18680.043	8354.739	169749.981	70230.537	16331.196	88623.321	34430.849	39732.455	17158.038	48960.954	95833.947	11176.620	18903.826	112544.167	30105.712	40971.009	27729.844	92804.451	43989.444	26952.349	25677.209	140299.944	72821.079	19546.096	16660.578	19459.763	72821.079	375121.889	18395.046	125578.628	23399.400	24299.924
3084_127.0504_1.08_nan	63160.214	66291.245	98753.346	49754.270	35967.144	16819.798	9292.218	117569.763	20972.489	116086.978	124834.490	103213.200	109287.394	67848.018	79896.806	44751.050	93461.125	85866.369	72518.751	123513.319	74389.735	53684.698	220042.580	280331.301	140702.977	141579.958	368361.711	223628.933	65136.802	131942.295	33349.040	164706.277	244140.770	44156.094	65877.816	87010.631	23289.242	102684.362	214346.530	44326.983	57977.642	52103.301	107142.231	43747.223	105385.099	55979.643	141925.539	128935.988	187247.106
472_127.1231_0.59_nan	325385.93175	807.68075	3482.57312	54.63336	557.51787	49.82594	2147.66260	975.63808	59.63077	671.23196	940.21421	4533.85185	8583.78517	24924.41879	1137.27900	5632.95861	65.54584	1725.10159	112544.16689	2863.19272	836.37640	2418.57593	1238.80694	2194.97000	337.24871	59.63077	7877.84366	1725.10159	5452.97555	40757.21210	3744.76593	5060.35721	364105.94787	34083.02582	29772.32786	12249.49896	9064.71917	3219.86853	10283.22062	68333.65216	61.32650	54.04559	71.79740	71.23953	75.11437	5786.74893	1110.73453	59.95253	4102.67427
97_128.0194_0.58_nan	737529.58	1210555.91	327014.08	628708.84	1088346.51	1233120.14	2305425.23	2499198.15	1536808.79	496948.56	1210555.91	1302703.80	509046.89	1010022.27	1157139.50	622647.50	2192607.68	1388884.81	1324383.63	642092.67	1142473.30	1733614.48	647644.96	810422.21	666474.06	1302703.80	1596784.30	666474.06	588623.32	1302703.80	1302703.80	1691797.67	3558827.50	2090592.14	2305425.23	2422474.99	1107589.45	1210555.91	761218.53	753139.21	1777949.38	1324383.63	555738.83	2762591.67	1994413.14	1302703.80	1257093.03	1365010.34	2762591.67
4953_128.0497_4.57_nan	8083.616	23054.149	15821.241	12680.194	9203.562	4438.251	5480.900	29490.918	5073.192	19613.742	26874.397	20208.343	26748.889	13514.639	15452.497	17491.864	59191.951	15901.392	39159.163	17902.746	4893.577	70230.537	8400.293	31011.599	8691.131	18988.743	17545.266	19142.228	19837.002	12892.426	4878.829	5221.420	26049.999	20841.372	20680.584	21583.643	51143.853	27593.543	28472.928	17902.746	12165.776	72518.751	18109.252	19867.057	18084.468	20447.126	26455.887	20016.818	47382.851
2211_128.1072_0.88_nan	628708.84	681040.79	1445489.76	104019.13	435070.56	26993.61	29728.11	123145.92	23214.92	1475461.52	152090.90	582588.09	1628913.52	124834.49	658803.60	62378.71	134976.35	49367.75	195438.00	1052314.03	761218.53	313418.76	800505.96	818917.75	129727.24	70414.17	438011.69	1324383.63	208174.84	68641.67	681040.79	737529.58	348424.41	129727.24	107705.81	463071.26	599447.18	138565.90	1070341.81	133060.68	65723.00	251488.20	78258.22	139893.30	1210555.91	124192.60	979413.30	36024.00	104266.27
1553_128.1072_0.69_nan	1257093.025	1123414.849	2829873.655	88869.769	599447.184	43661.714	61931.865	211780.854	6479.216	1916093.774	185193.304	857851.272	2913571.860	147924.255	1022475.875	79238.089	223628.933	76184.101	276251.572	2992430.000	1257093.025	380585.050	1283345.884	2090592.144	117569.763	74881.458	838785.725	2499198.154	234018.248	83117.710	954657.134	1660209.659	528314.710	223628.933	155708.419	994981.858	1210555.906	284446.567	1628913.519	107142.231	103213.200	270851.061	70414.171	209863.826	2192607.681	115110.254	2036807.957	51143.853	118839.824
3840_128.1072_2.51_nan	21763.31812	261731.43790	257686.04675	67.51419	138565.90030	65.24568	74.62754	3181.38333	75.37237	241761.78759	80.75321	33405.04711	261731.43790	93.22733	182614.07029	95.44205	7892.71173	58.14228	14309.85518	537464.80400	172245.90980	1244.62551	346157.30952	302318.97253	53.34258	73.66565	2044.39621	346157.30952	82.06916	114.93560	261731.43790	266927.51438	1083.66158	3441.81866	96.75238	25518.59221	477345.44000	69.34263	238318.99633	110.28875	74.62754	3181.38333	92.02487	102684.36196	810422.20562	66.05826	260163.36577	73.49091	66.66636
3626_128.1072_1.75_nan	47720.72221	110.67607	2068.21336	103.45868	87.15011	98.82057	118.13673	109.02748	126.39619	7288.37747	136.32597	107.64362	2330.24917	176.98887	117.72736	174.50107	134.91151	86.75329	83.26362	9032.99966	984.58534	127.13825	18736.55101	130128.06853	81.56822	123.05619	247.01874	1995.87745	144.40395	259.24013	172.66432	3614.21636	162.34647	143.57036	188.36923	41653.01231	1635.14102	116.11184	6844.73851	220.64742	130.61993	105.69771	170.99558	162.34647	1759.98007	105.69771	141.11561	118.54911	105.42907
144_129.0198_0.58_nan	63433.70	138565.90	32510.66	71545.08	146690.22	120344.96	155139.98	251488.20	191552.34	47820.55	99587.76	161264.20	77542.25	121079.69	147497.85	69738.96	238319.00	130444.82	139893.30	76031.09	139893.30	130128.07	76031.09	102953.54	60317.60	155708.42	205813.77	98486.28	62614.64	171726.88	139018.25	147086.37	438011.69	220042.58	247640.52	280331.30	132259.30	133489.21	93275.94	77161.67	178520.28	129291.40	54547.52	290169.99	221873.23	143092.39	151641.06	174240.86	279070.41
2569_130.0501_0.92_CCMSLIB00006682740	291647.030	218093.154	231932.654	1988.352	77007.852	260163.366	291647.030	2657.532	248992.316	166228.580	121079.691	183921.999	428958.584	32097.653	127133.615	6273.762	161821.359	193087.515	106885.211	332394.308	106137.315	163096.563	214346.530	447403.181	89301.141	79238.089	266927.514	444123.108	124834.490	134976.348	141579.958	211780.854	93055.021	181725.573	140299.944	128935.988	383100.577	61045.489	380585.050	157249.934	34621.856	64214.439	82885.983	484920.931	364105.948	59191.951	240672.870	47468.224	22063.766
4454_130.0501_3.81_nan	2044.3962	903.0349	208975.6377	46709.1146	352.9911	534.0750	936.2170	626.4757	1120.7681	3041.1763	10627.1548	710.0409	2973.4185	2522.4729	911.5593	2306.1461	1110.7345	352.9911	295.5277	1373.7576	360.5736	1096.9870	13075.5295	16197.6675	47820.5456	984.5853	2882.1164	1927.7147	1330.8335	3307.0356	35007.9068	1837.7238	1959.7112	14706.2249	8067.5898	1479.1473	15854.0801	924.4522	4972.9396	3107.6253	1337.6628	732.8269	1830.8722	1906.5341	2128.7322	693.7441	11364.2871	756.5474	686.0706
1228_130.0501_0.65_nan	1010022.3	1257093.0	954657.1	336447.5	1157139.5	745363.3	929915.0	259061.7	3446955.2	550706.3	1415656.6	1210555.9	2192607.7	1567619.3	1388884.8	1324383.6	1388884.8	300745.8	449875.4	1022475.9	737529.6	918400.3	1342748.7	1502386.0	707035.7	1036586.7	1475461.5	1628913.5	571871.1	1342748.7	1536808.8	1567619.3	1175539.8	1157139.5	1415656.6	1193194.9	1342748.7	883310.1	2192607.7	1691797.7	1175539.8	761218.5	1088346.5	1388884.8	1388884.8	537464.8	1022475.9	707035.7	818917.7
3259_130.0501_1.24_nan	20719.3699	29205.8408	153240.3673	502.8650	7009.9340	575.8201	980.4474	674.1583	10193.2316	28424.8091	9631.5892	21040.2579	199449.3166	11603.7253	36023.9966	2444.6649	10138.7799	2681.9614	16794.5986	152090.9029	71184.6198	11032.4557	109808.3614	163096.5626	17962.1897	9891.1733	36085.0825	172245.9098	14415.5164	3482.5731	19489.6695	57577.9521	15982.8430	6034.2884	2710.2353	11116.0704	87010.6310	11893.9596	150760.7836	20412.6160	12228.2620	13491.2851	1919.6945	19613.7416	156706.4208	11542.4682	77007.8525	10394.3169	12401.9777
3980_130.0653_2.84_nan	11913.5143	5035.8274	4368.8299	12312.4935	16556.1377	68941.4928	77542.2457	5245.9762	18903.8259	7228.2506	6903.3060	7942.9494	6799.4364	34822.6145	2953.1998	19742.2905	6448.8411	13769.2689	306.0799	6301.8103	9203.5624	2496.8962	2842.8951	4594.1370	15104.5084	5495.0186	10045.3052	6343.5751	2925.1236	6644.6338	8400.2931	1988.3520	6799.4364	10299.9954	10702.0827	2720.1806	239.7162	4831.5156	1025.5364	29343.9274	19776.6051	3829.5677	6448.8411	3211.1151	2737.0209	11696.0320	6586.4341	9330.7876	4715.9226
389_130.0864_0.58_nan	907569.74	248992.32	148885.80	438011.69	223628.93	737529.58	896542.25	139018.25	800505.96	86430.87	729169.16	1157139.50	252425.75	1660209.66	294726.11	1536808.79	810422.21	940693.81	280331.30	212668.05	380585.05	405513.71	357023.15	208174.84	449875.43	1175539.78	940693.81	234018.25	266927.51	588623.32	364105.95	425867.53	1070341.81	1036586.70	940693.81	582588.09	314943.04	940693.81	213507.25	1233120.14	1233120.14	721978.93	533564.41	541746.33	100802.98	528314.71	124192.60	658803.60	737529.58
1531_130.0865_0.69_nan	1952490.0	2499198.2	1777949.4	1210555.9	810422.2	642092.7	737529.6	1916093.8	338088.9	2992430.0	1691797.7	2090592.1	1365010.3	994981.9	2305425.2	761218.5	1567619.3	870113.4	1816618.7	2245283.0	907569.7	3320829.4	3101207.3	5901352.1	1070341.8	1088346.5	2591103.3	1816618.7	1777949.4	753139.2	745363.3	2245283.0	1777949.4	2192607.7	5901352.1	2683797.7	2145740.1	2683797.7	3446955.2	1365010.3	1536808.8	2245283.0	1070341.8	2145740.1	1233120.1	968208.4	2499198.2	1324383.6	2145740.1
2100_130.0865_0.87_nan	339928.69	477345.44	318712.73	435070.56	202462.25	172245.91	135719.78	282955.67	73786.00	405513.71	313418.76	400465.19	303941.78	213507.25	354802.79	179085.92	147086.37	187247.11	395790.79	388603.56	240672.87	610705.20	588623.32	761218.53	273471.74	308576.12	375121.89	420028.11	263097.93	153732.30	136864.52	358962.74	284446.57	388603.56	1070341.81	400465.19	473744.34	395790.79	537464.80	332394.31	313418.76	576153.34	157775.83	348424.41	290169.99	231023.52	332394.31	248992.32	488880.10
2167_130.0974_0.88_nan	12792.0234	211.4881	2029.0574	2052.3186	961.3027	20378.1774	18458.3934	189.2581	15186.6605	147.5943	3829.5677	190.5278	686.0706	13622.8320	1640.9133	9018.9321	11913.5143	3911.2776	2779.7185	321.1369	4594.1370	6874.1881	283.1044	4449.6798	1244.6255	9097.7816	807.6808	4181.3376	4510.2346	148885.8038	2154.7192	499.7723	11583.2565	6949.6988	10627.1548	3369.4571	10476.2256	2239.5100	7642.9705	30740.1144	7260.5967	2621.1144	5099.1750	3633.7047	3541.2413	19081.3966	2681.9614	2444.6649	2428.5180
1491_130.0975_0.68_nan	39358.0949	791.0129	451.4480	429.6603	304.4123	32455.3586	56365.6204	543.3214	29920.5921	360.5736	15954.0747	616.4386	2577.4058	12103.2795	811.8878	14681.3719	11696.0320	2068.2134	255.0489	1185.4788	315.8778	953.3227	957.0199	1678.0329	3181.3833	890.8175	2621.1144	1678.0329	15552.7372	259061.6933	1711.9280	1613.8759	9269.2010	1110.7345	2265.9625	1325.3983	1404.3971	803.5626	4579.8079	97606.4538	10934.9546	2872.7275	1587.4965	1606.1515	1844.5737	22744.5578	1132.4907	7384.1218	584.6533
4160_130.1593_3.25_nan	779679.9	610705.2	4229393.9	400465.2	546456.6	610705.2	693874.9	4229393.9	693874.9	488880.1	818917.7	588623.3	647645.0	707035.7	686932.7	686932.7	848217.8	3446955.2	560676.9	481020.4	453422.0	848217.8	4229393.9	533564.4	541746.3	628708.8	658803.6	635096.9	628708.8	810422.2	1036586.7	4494217.1	787719.4	605254.6	857851.3	576153.3	463071.3	566668.9	800506.0	994981.9	610705.2	522945.9	907569.7	896542.3	560676.9	420028.1	517772.0	466115.9	599447.2
3413_131.0493_1.45_nan	108990.643	41734.814	57457.018	150760.784	149773.738	168445.646	198642.511	10086.052	237034.037	65723.005	89122.492	87435.373	29728.114	291647.030	79426.771	255272.414	35812.288	122454.515	58223.349	35531.174	85183.666	57457.018	70999.233	11777.317	241761.788	125578.628	50046.211	23711.438	9330.788	126303.034	50674.954	53021.607	110136.370	94669.748	30379.917	39016.121	7041.645	96985.417	16379.667	237034.037	156706.421	74881.458	114770.352	53684.698	16460.244	77885.695	25000.063	112544.167	97359.027
339_131.0817_0.58_nan	351.0827	1142.7036	1566.5400	565.6628	128.8138	1732.9496	4805.8253	167.1723	1290.8779	131.4278	2232.5380	953.3227	508.2897	2863.1927	2179.6786	427.4585	1538.9785	13957.0602	115.7419	248.2630	123.0562	215.4748	224.6659	1942.6575	677.3263	206.3170	633.4422	341.4956	259.2401	710.0409	347.0536	382.0228	5892.4889	239.7162	2667.0177	249.2493	274.9062	1213.4188	8526.1529	562.9751	2395.2770	162.9557	369.0085	313.9663	339.3812	166.4436	248.2630	187.8134	166.4436
3374_131.1181_1.42_CCMSLIB00006680427	126303.0339	169165.1306	201633.5996	10664.0876	29536.7366	686.0706	1105.8852	14452.8053	1312.5419	240672.8702	1307.3744	28514.5907	341795.2156	2984.5885	52706.8508	2700.5590	62216.1834	433.6084	17713.4358	666474.0601	163681.8083	23754.7723	310000.9195	354802.7913	19801.6148	1202.7887	117211.5004	366165.8074	1560.0139	3911.2776	177068.6152	202462.2547	2361.8911	1471.2578	3087.9438	134623.1643	470033.2944	1158.0493	411727.4705	3584.2413	1640.9133	31556.7591	2202.2933	56915.5670	377884.5800	865.1387	255272.4143	957.0199	878.8429
1328_131.1181_0.67_CCMSLIB00006680427	5901352.1	9272303.2	12526521.9	3728787.8	4229393.9	555738.8	707035.7	4709315.4	729169.2	19617378.6	2499198.2	5901352.1	19617378.6	1691797.7	5399152.2	1233120.1	3872811.7	1660209.7	5399152.2	19617378.6	9272303.2	5031533.2	15453741.8	10497750.0	2992430.0	1107589.5	15453741.8	15453741.8	4041767.2	1916093.8	9272303.2	19617378.6	5399152.2	2992430.0	1994413.1	9272303.2	19617378.6	2366656.3	40552654.5	1733614.5	979413.3	2683797.7	1816618.7	2829873.7	7305943.5	1283345.9	19617378.6	715022.2	2036808.0
3501_131.1182_1.52_nan	2295.8844	5353.0718	6371.1839	554.7817	387.8291	630.5297	1047.9537	737.1064	1244.6255	7676.8363	1231.5062	7243.3741	29440.0332	2806.7459	1034.9459	2569.7972	1301.9193	406.3565	364.6806	145797.9953	3573.8638	1231.5062	25805.2686	2059.8109	315.8778	1110.7345	3160.3268	35402.3249	1490.5025	3754.8844	2136.5484	37541.9425	2202.2933	1392.5929	2891.1366	1725.1016	29816.1881	1078.1228	38065.4820	3461.4011	1522.2934	844.3357	2068.2134	2208.8097	21551.7973	795.3837	7514.9288	886.6720	807.6808
1049_132.0658_0.65_nan	37123.98	449875.43	541746.33	160637.34	447403.18	979413.30	1142473.30	306825.41	1691797.67	21686.66	463071.26	438011.69	829616.51	357023.15	566668.91	321773.75	44498.75	435070.56	334328.00	30058.84	225333.86	440660.15	290169.99	308576.12	456658.45	715022.17	325385.93	302318.97	31279.38	388603.56	305628.84	314943.04	466115.93	417511.11	1567619.33	375121.89	165740.24	456658.45	444123.11	402726.37	635096.89	303941.78	265676.47	414763.02	505594.89	242914.80	291647.03	438011.69	375121.89
1190_132.0769_0.66_nan	49849.92	49942.50	33754.44	838785.72	477345.44	5031533.24	5031533.24	40145.08	4229393.91	30006.58	466115.93	46161.85	71861.28	435070.56	57207.12	50755.46	60682.16	30527.86	38944.52	40145.08	36085.08	49476.66	43006.12	46624.31	1567619.33	49171.33	62614.64	63022.97	43406.63	65136.80	86240.76	58444.07	53928.59	54688.42	647644.96	48487.93	35967.14	42759.55	72192.44	2090592.14	46046.51	38401.70	314943.04	79586.25	59667.07	1691797.67	45512.78	37059.35	39016.12
3982_132.081_2.84_nan	11583.2565	12819.7896	20447.1259	121763.5952	79426.7705	207475.8815	204145.7905	940.2142	161821.3594	4730.3401	12792.0234	16483.9076	9476.0287	128586.6595	14388.4863	98753.3457	17012.9996	33957.9841	928.4265	20307.0935	8340.0295	3451.8018	14580.5118	5756.3452	80379.6069	25592.8204	9064.7192	8368.8646	5130.1897	25042.2532	7514.9288	1678.0329	9080.6704	19489.6695	7771.0847	7707.1800	7400.8309	3888.6425	4715.9226	47820.5456	43661.7135	8247.6025	19546.0961	10553.7368	4148.6700	27922.4688	2710.2353	29343.9274	17902.7461
3516_132.1021_1.56_nan	38401.70	36604.96	24496.52	125915.02	30379.92	27729.84	35007.91	29258.72	35880.97	22597.65	43090.36	33013.21	53810.99	41362.64	43159.98	38258.84	46436.73	22063.77	29054.56	30953.57	26219.69	36457.02	31331.23	35073.03	21919.06	36329.77	48204.35	45889.31	32908.68	49476.66	66751.23	44902.36	40220.22	40608.31	54796.41	35531.17	27450.85	32001.64	55743.81	54403.32	34822.61	28968.83	40608.31	61045.49	44827.79	23953.64	33133.58	27686.82	28662.79
2646_132.1021_0.98_CCMSLIB00010102933	40552655	15453742	19617379	40552655	40552655	40552655	40552655	15453742	40552655	40552655	40552655	40552655	12526522	40552655	24175490	40552655	40552655	15453742	24175490	10497750	24175490	40552655	40552655	19617379	40552655	40552655	40552655	19617379	24175490	40552655	24175490	40552655	40552655	40552655	40552655	40552655	2683798	40552655	15453742	40552655	40552655	40552655	40552655	40552655	8230049	40552655	12526522	40552655	40552655
1886_132.1021_0.75_CCMSLIB00010102933	3728787.80	1994413.14	1691797.67	9272303.15	1536808.79	1324383.63	1052314.03	1052314.03	1302703.80	1324383.63	1142473.30	1916093.77	896542.25	3872811.74	1123414.85	7305943.51	2145740.13	5031533.24	1388884.81	1210555.91	1952489.99	622647.50	1567619.33	517772.05	4229393.91	2422474.99	1302703.80	848217.76	848217.76	1733614.48	1010022.27	1733614.48	1952489.99	857851.27	979413.30	1475461.52	55409.09	1342748.72	1036586.70	2422474.99	2145740.13	1365010.34	2090592.14	810422.21	635096.89	1036586.70	642092.67	1342748.72	2305425.23
2044_132.1021_0.79_nan	444123.108	145328.318	156224.138	2762591.669	61810.578	90866.141	857851.272	167971.064	1088346.510	90355.538	11696.032	159396.874	546456.582	2762591.669	10513.893	770003.647	533564.408	1415656.607	171726.883	73629.811	617024.982	9873.537	745363.264	291647.030	1088346.510	90355.538	15186.661	12837.842	9169.631	332394.308	566668.907	181069.189	77885.695	493094.659	16612.537	10609.330	10664.088	8854.140	252425.745	346157.310	141579.958	96798.235	12635.185	16405.742	266927.514	6691.645	9476.029	75189.856	109572.940
3630_132.1022_1.73_nan	68026.25	68941.49	47468.22	42410.65	58104.51	49849.92	59067.85	53810.99	63706.37	41993.07	76337.18	60317.60	90355.54	73922.87	75363.38	70414.17	83847.67	40539.96	54174.74	53144.58	48680.00	68641.67	56813.50	61303.78	43006.12	63022.97	83602.70	84420.11	58685.59	84262.92	111632.64	79738.37	71545.08	75530.62	93910.01	65413.08	47017.28	59417.60	97147.31	99302.28	60550.49	50269.02	70691.28	104019.13	77885.70	41427.10	61690.88	50923.55	51696.55
3225_132.1022_1.18_nan	247640.522	13491.285	8978.067	266927.514	9723.272	52304.632	205813.772	10913.230	189462.858	7707.180	15982.843	323534.951	22562.178	348424.411	14434.411	241761.788	16249.293	7659.643	9033.000	13814.296	522945.850	13791.683	11801.548	15287.979	305628.843	234963.920	20114.941	17381.864	12612.103	21170.953	26143.212	17962.190	16223.887	15478.758	21796.764	14733.887	13139.883	12377.372	24687.057	428958.584	251488.201	10735.879	16430.457	21992.620	17782.365	128254.327	12937.583	143586.313	10318.454
3309_132.1022_1.33_nan	13224.871	10211.626	6783.404	142282.435	6528.682	7088.771	9064.719	7877.844	205048.405	5436.550	12125.536	8436.553	17842.980	59667.069	10771.783	264285.805	12021.123	5300.650	6130.790	10592.989	5826.858	10138.780	8652.766	11651.052	222694.516	9330.788	15644.097	13160.282	9365.696	16902.306	19114.866	12721.631	13094.947	11516.881	16770.161	10874.354	10874.354	9114.627	19956.097	15696.446	188664.678	7863.001	12819.790	16902.306	13647.755	6844.739	9723.272	7088.771	7400.831
2214_133.032_0.88_nan	453422.00	380585.05	361363.96	224514.62	522945.85	402726.37	332394.31	48858.90	652503.51	370623.90	420028.11	488880.10	537464.80	857851.27	493094.66	576153.34	220927.67	263097.93	197875.51	299130.66	425867.53	220927.67	395790.79	336447.54	546456.58	647644.96	253830.04	513836.50	117569.76	383100.58	268123.94	248992.32	414763.02	435070.56	380585.05	225333.86	299130.66	346157.31	348424.41	1052314.03	533564.41	350599.75	370623.90	247640.52	286958.75	459429.26	274899.73	373035.36	447403.18
1849_133.032_0.71_nan	666474.1	402726.4	658803.6	244140.8	673962.0	533564.4	501024.9	81336.1	622647.5	336447.5	622647.5	673962.0	787719.4	1088346.5	628708.8	994981.9	375121.9	373035.4	251488.2	444123.1	582588.1	291647.0	555738.8	395790.8	582588.1	666474.1	346157.3	647645.0	152692.5	546456.6	310000.9	435070.6	576153.3	466115.9	505594.9	350599.8	318712.7	537464.8	541746.3	918400.3	829616.5	397789.9	470033.3	286958.8	323535.0	488880.1	402726.4	605254.6	505594.9
1085_133.0603_0.64_CCMSLIB00005738721	19837.002	56813.502	59300.177	94423.741	80204.946	78480.015	134238.638	261731.438	244140.770	255272.414	219112.683	73786.002	138092.112	318712.733	141579.958	149773.738	75363.377	119452.618	245414.078	175349.925	168445.646	721978.931	130444.822	116919.732	32814.314	370623.902	8583.785	246677.219	306825.410	89904.335	60682.157	72192.443	8672.080	141166.779	440660.147	31120.071	141579.958	354802.791	268123.939	328706.542	594198.171	323534.951	99005.171	194514.812	87435.373	187247.106	2594.845	119133.474	151195.548
1650_133.0803_0.66_nan	3021.8106	1318.6223	857.3252	26993.6146	13560.7166	181725.5734	234018.2483	1062.8348	166850.7424	606.4249	1719.2205	1158.0493	4137.0343	12525.9778	1415.0876	3246.4720	1759.9801	562.9751	534.0750	2076.4483	591.4030	1647.3282	1652.1303	2621.1144	43896.6837	1538.9785	3888.6425	2863.1927	1988.3520	4570.3176	2789.5777	2728.3428	2863.1927	1967.2594	18183.9589	2215.9378	2339.0206	1538.9785	6783.4035	88623.3207	2052.3186	1202.7887	9752.9223	2900.1382	3041.1763	68185.0054	1844.5737	1175.9247	1052.4089
315_133.0973_0.58_nan	1465.8117	148885.8038	27409.3160	137642.8109	83847.6743	106137.3152	265676.4690	77885.6951	169165.1306	301.8421	119766.6579	67848.0180	47635.7161	80068.8702	113855.8379	122086.6860	141166.7788	112278.7410	69115.1300	46624.3073	23754.7723	71184.6198	75189.8557	102684.3620	162432.7900	306825.4102	291647.0304	54688.4240	71861.2809	93461.1246	117211.5004	98052.2312	273471.7380	109287.3941	104555.6581	85429.4129	65271.8650	73121.1814	3965.1222	82885.9826	134976.3483	138092.1124	131942.2950	277690.2813	32908.6768	11672.6286	7041.6453	75530.6220	212668.0498
713_134.0191_0.62_nan	122803.1854	28098.7776	15901.3917	35750.4114	2101.1845	4487.2523	6034.2884	13094.9473	31445.1814	63586.5727	13861.7211	2202.2933	1533.5110	77885.6951	2280.4950	65877.8157	25410.1999	1552.4877	60075.5228	39078.2345	26143.2123	13697.0230	9686.8642	2852.5494	73121.1814	43814.8090	32716.4293	33573.2403	19081.3966	61931.8648	54403.3176	45395.2183	9132.1216	16405.7416	18840.0085	4640.9836	4474.4758	11913.5143	21796.7636	103511.6006	603.7390	1613.8759	46161.8480	23254.4211	915.8453	1950.5116	5800.0676	11516.8806	12570.3685
1041_134.045_0.64_nan	522945.9	715022.2	560676.9	149773.7	496948.6	263097.9	336447.5	147924.3	348424.4	260163.4	528314.7	533564.4	818917.7	1052314.0	673962.0	1070341.8	517772.0	200869.5	212668.0	328706.5	488880.1	414763.0	707035.7	513836.5	350599.8	463071.3	302319.0	576153.3	231023.5	635096.9	770003.6	594198.2	425867.5	594198.2	707035.7	402726.4	729169.2	338088.9	979413.3	1475461.5	753139.2	310000.9	481020.4	628708.8	617025.0	261731.4	390851.6	358962.7	377884.6
4342_134.0602_3.62_nan	385.7181	189.8671	2116.9686	158.9167	133.2075	152.1866	200.0944	173.8409	221.5467	136.7029	238.6968	172.6643	565.6628	471.6757	196.2568	464.0477	236.4599	133.6448	121.0297	271.4171	127.8328	226.9930	239.7162	413.2755	119.8557	224.0456	686.0706	373.3355	277.3849	787.5591	369.0085	415.3676	364.6806	260.3377	471.6757	274.9062	295.5277	195.5441	1330.8335	630.5297	250.6774	170.4273	408.5285	341.4956	360.5736	174.5011	265.8138	197.5688	175.7505
4411_134.0603_3.73_CCMSLIB00006678555	27550.783	66601.079	49581.502	39358.095	17381.864	11629.340	9399.522	99857.041	17994.205	91098.901	120047.007	84054.741	48393.669	32555.510	74530.459	45050.726	141925.539	38185.665	122086.686	66291.245	49849.921	159963.625	84262.918	105097.618	37401.677	76337.175	26711.466	38876.581	139018.254	17158.038	13835.888	59417.603	88422.601	85429.413	91744.676	62759.642	113228.525	111330.288	75363.377	34496.363	78838.126	118551.422	27184.651	45977.369	78258.216	53684.698	87435.373	72016.125	79238.089
1102_134.0813_0.65_nan	171726.88	270851.06	154643.53	139018.25	121763.60	160637.34	234963.92	185193.30	79586.25	118229.65	422734.55	344204.78	332394.31	273471.74	339928.69	231023.52	233047.41	314943.04	328706.54	358962.74	204145.79	453422.00	101408.92	176503.69	205813.77	290169.99	459429.26	239461.07	411727.47	484920.93	253830.04	177068.62	166850.74	256414.13	453422.00	286958.75	332394.31	323534.95	184591.99	348424.41	496948.56	383100.58	310000.92	383100.58	192371.14	453422.00	256414.13	290169.99	541746.33
3321_134.0967_1.34_nan	7659.6429	31378.2900	112278.7410	25367.4567	40083.5389	1105.8852	309.2876	68641.6686	1515.8200	78995.8534	50357.7765	45306.3529	202462.2547	828.5136	48858.8956	13580.6773	36604.9567	14961.7948	83847.6743	103213.2001	220927.6680	354.5870	164238.4389	17279.4356	20814.0574	39078.2345	201633.5996	61435.5510	4267.5602	4972.9396	113228.5252	95833.9474	41734.8139	8526.1529	5353.0718	5341.6105	5480.9001	85429.4129	255272.4143	1110.7345	10810.2599	86240.7585	21686.6642	4497.9844	25592.8204	11973.9331	49942.5030	22063.7661	91744.6760
9200_135.1169_7.79_CCMSLIB00003138499	9443.6296	14158.4946	24456.2477	2891.1366	20841.3715	633.4422	947.4543	15478.7579	3470.9820	23092.4669	6691.6452	6431.2513	47559.5610	380.6285	9805.7527	378.6550	11801.5479	7832.6189	9737.1090	34205.5083	13722.0722	8340.0295	26414.1066	32716.4293	7303.6876	2386.0882	18840.0085	56915.5670	7877.8437	9292.2184	22448.1661	24810.3539	19983.7503	10719.9343	14706.2249	6931.7814	42933.1563	10355.9240	61303.7839	3796.6162	11672.6286	16405.7416	9873.5373	22744.5578	23327.6803	5868.0301	30575.2344	4449.6798	9932.7357
3759_136.0396_2.25_CCMSLIB00010102989	1.251247e+03	2.878451e+02	6.634083e+02	5.398899e+03	2.080309e+02	9.651515e+03	5.977586e+03	2.306146e+03	4.309961e+03	6.736982e+03	3.108610e+02	9.873537e+03	1.646526e+02	6.448841e+03	1.623465e+02	1.093495e+04	2.641435e+03	3.588219e+02	1.169624e+03	9.323838e+02	3.667878e+02	6.799436e+03	4.754661e+03	6.034288e+03	2.136548e+03	9.204190e+02	7.612802e+03	3.279236e+02	3.975666e+03	1.165079e+02	2.098764e+02	1.017495e+04	5.901714e+00	3.840170e+04	2.359492e+04	1.030000e+04	2.037818e+04	1.546050e+03	3.246472e+03	9.114627e+03	1.107454e+04	4.563616e+02	4.223105e+04	5.288415e+02	6.878436e+01	6.720519e+00	1.682718e+02	2.084322e+03	1.066409e+04
1632_136.0621_0.69_nan	2591103.33	533564.41	940693.81	54174.74	272273.68	123513.32	211780.85	571871.08	39282.92	779679.94	236031.17	715022.17	1302703.80	571871.08	385548.40	265676.47	257686.05	245414.08	261731.44	929915.03	330811.19	994981.86	883310.13	870113.39	193799.83	156224.14	341795.22	857851.27	994981.86	658803.60	334328.00	658803.60	346157.31	770003.65	1342748.72	1596784.30	3872811.74	635096.89	1142473.30	3101207.26	327014.08	438011.69	98486.28	1445489.76	1088346.51	291647.03	1302703.80	131942.29	74216.56
2327_136.0621_0.88_nan	2192607.68	1536808.79	1536808.79	126303.03	420028.11	60317.60	150241.15	940693.81	55743.81	1157139.50	269242.41	810422.21	1210555.91	737529.58	473744.34	209863.83	255272.41	700901.52	393323.97	918400.26	377884.58	1342748.72	1022475.88	635096.89	414763.02	259061.69	233047.41	883310.13	1628913.52	594198.17	470033.29	582588.09	338088.88	721978.93	1388884.81	1142473.30	4494217.08	373035.36	1365010.34	6233235.80	339928.69	642092.67	158885.59	1567619.33	1567619.33	393323.97	1445489.76	193087.51	165221.61
2641_136.0621_0.95_nan	2366656.2905	603.7390	50455.1757	341.4956	16331.1961	159963.6251	15239.3844	25410.1999	756.5474	34951.6653	763.7963	9580.8143	31232.2239	1795.3838	616.4386	1627.3393	748.4665	29156.8989	417511.1101	107142.2308	435070.5566	20941.4582	109287.3941	15620.6644	8083.6160	690.1060	2154.7192	24847.8027	907.7221	14053.1614	1343.2416	599447.1843	1350.3475	16612.5369	1502385.9864	1283345.8845	290169.9929	8134.2145	101940.6336	148382.1618	953.3227	17902.7461	1290.8779	25122.5673	299130.6603	8347.3843	34265.1016	545.7318	466.2261
2860_136.0621_1.0_nan	21796.7636	138092.1124	246677.2188	189.8671	32762.8270	20608.5749	45395.2183	90355.5379	304.4123	43747.2235	322.5644	5060.3572	195438.0020	4640.9836	18903.8259	693.7441	7848.8732	109808.3614	1295.7954	87805.2350	1350.3475	11074.5385	77007.8525	201633.5996	1415.0876	4831.5156	6019.4480	158885.5937	11516.8806	13981.9919	12228.2620	7212.2116	528.8415	4704.6749	64214.4391	103213.2001	121763.5952	5048.9726	81535.2253	28968.8340	351.0827	30527.8562	2223.2343	29299.7967	257686.0468	8347.3843	206654.0379	1995.8775	217.6010
2688_136.0759_0.96_CCMSLIB00003138629	940693.8	440660.1	357023.1	375121.9	800506.0	1691797.7	1691797.7	187247.1	1628913.5	477345.4	1010022.3	896542.3	274899.7	1777949.4	681040.8	1567619.3	622647.5	818917.7	377884.6	276251.6	576153.3	729169.2	652503.5	152692.5	1233120.1	279070.4	566668.9	466115.9	305628.8	1257093.0	425867.5	566668.9	635096.9	1567619.3	907569.7	484920.9	171726.9	896542.3	197875.5	1867065.8	1415656.6	686932.7	1210555.9	588623.3	245414.1	818917.7	200869.5	770003.6	940693.8
1458_136.076_0.72_nan	200869.517	101018.752	65271.865	53144.583	162432.790	253830.040	229203.370	43896.684	218093.154	69602.232	143981.149	221873.231	8726.535	560676.866	158357.891	513836.496	168445.646	251488.201	109572.940	34550.301	138092.112	76184.101	140299.944	5916.953	192371.142	20114.941	124192.599	73121.181	80068.870	167333.251	106885.211	123858.733	169749.981	150760.784	173609.527	121763.595	5632.959	166850.742	51360.995	395790.789	303941.779	133489.207	215223.942	128254.327	38473.012	129291.399	21827.344	251488.201	251488.201
4352_136.1124_3.65_nan	158.91674	15104.50844	15375.48666	103.10100	17782.36500	98.47527	117.72736	3461.40111	125.96676	369.00854	135.79554	107.20071	11343.48786	176.35206	47017.28319	173.84087	134.49146	86.41866	1101.18131	27776.55025	9292.21842	126.78903	19983.75028	11759.95161	81.26360	122.66837	245.62254	24643.26279	143.99953	257.10755	9968.70423	17902.74609	161.77872	143.22768	187.81344	138.36858	3841.23941	115.74187	35466.82922	219.37935	130.17777	105.42907	170.42729	161.77872	12273.39777	105.42907	15033.44771	118.13673	105.07181
2416_137.0461_0.89_nan	6233235.8	3558827.5	2422475.0	2305425.2	1916093.8	1733614.5	1916093.8	1952490.0	2762591.7	1036586.7	4229393.9	4041767.2	4041767.2	5901352.1	3446955.2	4709315.4	4041767.2	1777949.4	4709315.4	3195714.4	2683797.7	2305425.2	5901352.1	6233235.8	5901352.1	4041767.2	8230048.9	5031533.2	4494217.1	4494217.1	2683797.7	4709315.4	7305943.5	3872811.7	3558827.5	2305425.2	466115.9	3872811.7	7305943.5	5031533.2	3446955.2	2913571.9	6233235.8	3872811.7	3320829.4	2829873.7	4229393.9	2913571.9	4709315.4
1885_137.0461_0.71_nan	2245282.99	1142473.30	729169.16	761218.53	681040.79	528314.71	528314.71	800505.96	560676.87	179085.92	1660209.66	1123414.85	1070341.81	1733614.48	1283345.88	1952489.99	1867065.81	761218.53	1123414.85	870113.39	870113.39	566668.91	1415656.61	1142473.30	979413.30	1210555.91	3558827.50	929915.03	954657.13	1415656.61	721978.93	2192607.68	2913571.86	1193194.93	1475461.52	1342748.72	80559.95	1193194.93	2992430.00	1342748.72	1324383.63	1070341.81	2366656.29	1233120.14	818917.75	501024.94	994981.86	1283345.88	1536808.79
3178_137.0461_1.15_nan	6776220.6	1283345.9	1660209.7	929915.0	1052314.0	870113.4	1036586.7	599447.2	883310.1	787719.4	2422475.0	3872811.7	1816618.7	2829873.7	2422475.0	2305425.2	2422475.0	1596784.3	2829873.7	2090592.1	1210555.9	253830.0	2245283.0	3195714.4	2366656.3	2305425.2	1994413.1	2913571.9	1175539.8	2992430.0	357023.1	3101207.3	4709315.4	2913571.9	3320829.4	3320829.4	220042.6	3446955.2	2591103.3	2913571.9	3558827.5	1916093.8	2192607.7	1867065.8	3728787.8	1415656.6	4709315.4	2192607.7	3320829.4
2950_137.0461_1.02_nan	151195.548	46624.307	14837.217	77542.246	81913.805	195438.002	179085.923	91098.901	165221.608	31941.530	113855.838	80204.946	36865.458	76184.101	70230.537	167333.251	195438.002	44668.117	105097.618	106137.315	69906.209	163681.808	41427.097	116353.144	18903.826	57027.246	285649.461	94423.741	393323.970	42410.651	33957.984	97606.454	114193.790	101018.752	92598.537	115412.950	4558.580	134976.348	79426.771	63313.234	211780.854	110446.208	94180.507	80379.607	101408.919	124834.490	57577.952	78838.126	161821.359
2261_137.0594_0.88_nan	5769.7402	172.6643	37541.9425	16612.5369	60317.5996	17331.8392	15901.3917	36329.7688	196.8680	33184.1774	216.0846	5786.7489	17279.4356	2577.4058	22915.3179	390.3540	207.2659	31331.2254	519.5875	7430.2066	64544.3160	19742.2905	9382.5890	3666.9960	110.6761	48582.3512	575.8201	23327.6803	11562.8407	650.2269	321.1369	352.9911	309.2876	224.0456	402.2818	7364.7621	92804.4514	2900.1382	1127.4084	85866.3689	1912.3687	1025.5364	335.7069	2691.4673	8100.3405	158.4410	11074.5385	177.5814	157.9313
1803_137.0596_0.69_nan	27820.2491	737.1064	10627.1548	7612.8024	24224.3503	4618.4744	5009.5874	28098.7776	911.5593	10476.2256	874.1030	4039.9278	12862.5988	14912.3484	20571.0647	1927.7147	5195.9246	15287.9790	4893.5773	9018.9321	49581.5015	21353.1276	6301.8103	16061.4122	253.0620	16584.2157	2474.5864	30634.4527	15033.4477	11542.4682	1606.1515	9651.5145	1619.6495	5699.6238	22197.4475	26103.5571	75363.3767	7184.0598	13537.5393	59067.8543	1120.7681	591.4030	1503.6690	24037.4374	20545.7788	562.9751	13075.5295	636.7666	551.4529
3803_137.06_2.42_nan	237.4693	143.9995	1373.7576	4893.5773	756.5474	2108.6246	2552.3043	811.8878	1392.5929	791.0129	1213.4188	138.8465	331.6627	283.1044	148.8878	271.4171	174.5011	5035.8274	1652.1303	183.0096	107.6436	2208.8097	171.6341	255.9008	1995.8775	1381.3173	415.3676	235.2902	192.7529	451.4480	1759.9801	2496.8962	35673.9006	2798.0565	7102.9010	191.2331	4497.9844	152.1866	798.8872	14288.8332	174.5011	134.4915	251.9201	228.2590	235.2902	763.7963	5208.0300	1795.3838	137.1287
3241_137.1076_1.23_nan	10247.68804	286958.75400	161264.20403	58.14228	136084.63958	54.94851	64.45030	12443.90665	65.24568	2020.65652	69.59728	10627.15477	34621.85638	79.84128	206654.03786	79.84128	68.07879	4497.98440	3554.18493	22406.89053	30424.27210	67.51419	197875.51203	509046.89237	43.32273	63.88438	2322.31709	311917.79753	70.58475	91.71366	40539.95781	178520.28194	56813.50201	71.52326	19206.28848	15750.97635	8384.16245	1087.76878	207475.88145	16902.30571	64.45030	58.14228	76.17000	12547.48807	311917.79753	56.63702	377884.57998	63.66861	1732.94959
2772_138.0552_0.97_CCMSLIB00006717990	7533.136	32156.581	2842.895	3087.944	2481.009	3189.688	4841.962	3841.239	4984.037	2474.586	5786.749	3766.261	9908.308	7942.949	5073.192	7942.949	5800.068	2280.495	2649.234	42661.014	2444.665	5099.175	72967.371	42231.045	1773.822	4715.923	69738.957	45803.385	5411.931	9841.314	8781.772	88238.220	7288.377	5826.858	8781.772	5769.740	6448.841	4497.984	119133.474	9547.089	5756.345	3754.884	7088.771	8569.178	117569.763	3419.163	62759.642	3744.766	3530.730
1256_138.0552_0.66_CCMSLIB00010102982	11973.933	453422.002	265676.469	339928.690	313418.757	341795.216	459429.256	240672.870	829616.513	231932.654	321773.747	7415.991	68333.652	308576.122	105385.099	484920.931	330811.193	150760.784	204145.790	9547.089	5021.406	175349.925	425867.530	1628913.519	605254.641	686932.681	800505.959	11738.290	8400.293	1175539.780	541746.326	533564.408	447403.181	447403.181	576153.344	208174.836	158357.891	142647.422	113228.525	721978.931	321773.747	230035.139	787719.403	848217.762	366165.807	729169.162	244140.770	453422.002	715022.166
4085_138.0553_3.06_nan	16507.620	12862.599	8416.890	8471.531	9149.989	9580.814	12334.706	10318.454	12463.967	7364.762	15215.018	10771.783	21583.643	16460.244	13647.755	16528.951	15597.011	7060.688	8616.778	13139.883	7832.619	13094.947	11235.326	14660.959	6301.810	11893.960	19206.288	16528.951	12041.670	20545.779	25166.838	17158.038	15597.011	14837.217	20941.458	13911.649	12748.193	11759.952	23791.136	19245.978	13251.175	10283.221	15901.392	20972.489	17215.404	8744.901	12401.978	9132.122	9805.753
2888_138.0916_1.01_nan	1425.939	918400.255	4709315.374	2829873.655	8230048.926	233047.407	190785.908	1867065.811	2603.711	5031533.241	39494.665	440660.147	5399152.154	1142473.300	8230048.926	658803.605	1010022.268	168445.646	82521.571	1994413.142	2992430.000	65271.865	721978.931	1777949.382	1460.656	6776220.556	2128.732	3728787.800	39078.235	28871.987	1324383.631	361363.961	1283345.884	40539.958	493094.659	57977.642	1123414.849	70836.830	2683797.666	14053.161	139018.254	104555.658	7303.688	47559.561	1193194.934	189462.858	2591103.326	208174.836	60924.586
1975_138.0916_0.73_nan	5261.5065	116919.7323	53371.7980	213507.2549	186570.8061	1889.8066	2842.8951	165740.2406	3041.1763	1343.2416	3573.8638	2355.6988	155708.4186	42509.9554	192371.1420	80068.8702	106885.2107	23092.4669	1362.4332	64214.4391	110446.2077	3258.5771	2872.7275	4438.2514	928.4265	187984.8458	6117.3880	4984.0369	3358.9896	7102.9010	88623.3207	24037.4374	52814.4012	3647.3991	6130.7899	3817.6674	4160.4711	2872.7275	305628.8435	6752.8561	3690.0813	2369.5580	4946.9098	5130.1897	19613.7416	2202.2933	3398.2779	2272.4859	2232.5380
3193_138.0916_1.15_nan	1696.8641	34320.3765	47820.5456	22168.5617	292.5757	441.9362	745.6293	11012.8595	907.7221	112278.7410	22306.8754	6931.7814	101233.6201	6050.9010	53478.2323	1919.6945	903.0349	6813.6459	80379.6069	74881.4584	132664.4118	108463.0769	50455.1757	64980.4073	104555.6581	522945.8501	2462.7501	195438.0020	23363.1750	576153.3440	700901.5231	463071.2634	36662.1619	26103.5571	136864.5224	1262.0649	147924.2549	32555.5102	178520.2819	9330.7876	39159.1628	40220.2153	1496.5870	19206.2885	8506.7057	559.6820	40890.3973	14790.1545	115758.9835
357_139.0181_0.59_nan	32510.66	30379.92	20271.67	370623.90	896542.25	1142473.30	1777949.38	24924.42	29677.73	18767.96	35073.03	829616.51	44902.36	1257093.03	35673.90	883310.13	1022475.88	652503.51	23998.22	26294.99	21827.34	428958.58	26335.50	496948.56	17491.86	1388884.81	41051.67	38065.48	481020.36	41653.01	57207.12	38065.48	33754.44	1816618.70	1816618.70	681040.79	870113.39	1283345.88	47297.94	45306.35	1388884.81	1175539.78	34025.58	1660209.66	2305425.23	979413.30	143981.15	1502385.99	1142473.30
1997_139.0182_0.72_nan	37059.35	35203.45	23177.34	23022.21	29205.84	26542.83	33133.58	28142.35	34150.19	21522.40	40304.46	31497.09	51809.99	39433.39	41051.67	36735.09	44241.33	21319.48	27686.82	29920.59	25291.41	35203.45	30006.58	33957.98	20271.67	34691.49	45889.31	43661.71	31188.95	47297.94	64870.70	43406.63	38556.29	38741.87	52103.30	34025.58	364105.95	30424.27	53144.58	52000.89	33244.59	27922.47	38556.29	58223.35	175349.92	23130.88	31941.53	281661.45	27686.82
2248_139.0504_0.88_nan	929915.03	929915.03	2036807.96	721978.93	700901.52	1475461.52	1010022.27	297488.66	1415656.61	1867065.81	1157139.50	1816618.70	1415656.61	1816618.70	1502385.99	1867065.81	979413.30	1157139.50	658803.60	753139.21	1157139.50	715022.17	1388884.81	594198.17	2145740.13	1628913.52	681040.79	1342748.72	555738.83	1052314.03	1283345.88	994981.86	1210555.91	1210555.91	779679.94	338088.88	1157139.50	818917.75	1010022.27	1994413.14	1022475.88	1283345.88	1052314.03	533564.41	528314.71	870113.39	770003.65	1022475.88	1123414.85
1642_139.0505_0.69_nan	1567619.33	1010022.27	2366656.29	541746.33	647644.96	1210555.91	1445489.76	370623.90	1142473.30	1502385.99	1175539.78	1777949.38	1867065.81	1628913.52	1596784.30	2683797.67	1596784.30	1123414.85	800505.96	1193194.93	1660209.66	707035.67	1445489.76	737529.58	1628913.52	1365010.34	1365010.34	1660209.66	484920.93	1193194.93	1123414.85	1816618.70	1660209.66	1342748.72	838785.72	496948.56	1142473.30	1445489.76	1175539.78	1628913.52	1010022.27	1123414.85	896542.25	501024.94	647644.96	693874.90	810422.21	954657.13	857851.27
2904_139.0995_1.01_nan	14506.2599	2513.1056	1788.3648	1973.2351	15056.7441	14532.5817	17381.8635	71184.6198	2361.8911	186570.8061	75189.8557	82128.2237	492.9092	35880.9720	88422.6011	8710.2503	138565.9003	5452.9756	22915.3179	241.9312	1823.4412	87010.6310	8134.2145	148885.8038	7599.9322	4606.9110	9496.3197	6799.4364	118551.4219	686.0706	337.2487	3369.4571	116086.9776	144403.4097	163681.8083	113228.5252	113522.0187	99587.7553	71724.2729	136084.6396	56596.9762	357023.1498	44404.6319	27871.4327	4487.2523	6315.6976	51809.9902	73121.1814	90113.9722
3802_139.1233_2.41_nan	176.98887	18109.25199	29156.89894	2882.11640	1725.10159	105.07181	129.82647	117.32196	139.67805	96.12965	148.40762	13981.99192	12312.49351	199.43628	5520.70180	196.86798	145.21100	93.22733	88.64594	10394.31690	11195.61621	138.84654	12021.12296	29396.54415	9476.02868	135.29932	287.84511	32814.31361	157.47798	300.03521	14336.95320	21616.21508	178.94518	155.09497	3050.04676	151.25563	157.93127	807.68075	31497.08964	6019.44796	142.77342	113.72445	24496.51917	178.94518	6813.64593	113.72445	29920.59205	932.38376	115.33141
3726_139.1233_1.99_nan	116.92636	2272.48592	4510.23464	82.61111	441.93623	77.22828	91.12352	86.10000	95.78629	75.11437	104.11124	14104.51683	3144.39274	126.78903	11562.84066	129.37645	104.42452	69.05995	68.78436	5234.31880	3734.33473	99.10182	8017.67079	10833.43301	269.91880	93.54085	163.47334	22168.56170	106.45504	168.84745	2002.91131	16143.77177	9704.75196	109.43049	135.29932	107.20071	106.83350	86.41866	15597.01093	148.40762	96.41629	80.75321	8471.53123	118.90874	1312.54193	82.06916	5060.35721	92.02487	82.90983
3218_140.0345_1.21_nan	50046.211	43233.470	82128.224	13031.545	12819.790	8616.778	2917.320	115110.254	6301.810	159396.874	54796.407	69602.232	65877.816	8801.379	36085.082	15452.497	34320.377	23437.844	48204.352	80729.947	43006.117	24456.248	82343.493	88422.601	84817.011	21551.797	41901.120	24810.354	57330.191	31065.415	29396.544	42509.955	49476.662	40388.591	29299.797	50150.430	135386.402	50269.016	51904.442	31497.090	17782.365	73629.811	22448.166	7676.836	38258.838	35007.907	84054.741	23953.644	39159.163
2524_140.0345_0.9_nan	231023.52	74674.47	96985.42	39864.94	63022.97	185193.30	116919.73	121449.84	159963.63	115412.95	306825.41	160637.34	69115.13	91527.91	79238.09	53928.59	186570.81	76031.09	201633.60	78666.36	104840.14	231023.52	99587.76	146274.88	555738.83	181069.19	216186.16	128935.99	173609.53	224514.62	53928.59	93055.02	256414.13	227250.95	652503.51	246677.22	266927.51	231932.65	176003.70	202462.25	316861.84	179085.92	453422.00	156224.14	122454.51	209863.83	136084.64	231023.52	357023.15
1356_140.0706_0.67_nan	295940.44	188664.68	213507.25	120744.07	100327.54	163096.56	144887.33	339928.69	220927.67	231023.52	176503.69	259061.69	103511.60	130762.06	234018.25	181069.19	305628.84	276251.57	256414.13	208174.84	169165.13	522945.85	285649.46	168445.65	274899.73	200174.91	288648.60	231023.52	375121.89	325385.93	131558.73	114491.18	395790.79	240672.87	364105.95	405513.71	341795.22	255272.41	311917.80	238319.00	255272.41	268123.94	187984.85	316861.84	170433.90	308576.12	233047.41	264285.80	327014.08
2034_140.0709_0.77_nan	34025.5829	47097.5225	20814.0574	5312.9001	9476.0287	8067.5898	17012.9996	46709.1146	10174.9482	26251.6833	19742.2905	30182.2472	16556.1377	12680.1941	22519.2661	18109.2520	60439.4062	36457.0177	57577.9521	38944.5226	188.3692	4666.4986	37401.6770	44404.6319	7260.5967	26670.8981	21009.6855	30953.5691	83432.3641	36023.9966	21281.8477	12377.3715	55531.0409	33830.5929	7430.2066	61566.4343	34951.6653	38128.5259	44827.7923	38944.5226	26831.5306	5578.3995	30740.1144	54297.2830	34550.3013	33133.5786	18084.4678	24377.6096	56467.4108
198_141.0511_0.58_nan	187247.11	344204.78	112544.17	164238.44	408634.38	501024.94	753139.21	541746.33	537464.80	179727.45	354802.79	310000.92	186570.81	368361.71	138092.11	197875.51	266927.51	473744.34	241761.79	215223.94	366165.81	236031.17	255272.41	269242.41	102953.54	555738.83	431786.18	170433.90	200174.91	268123.94	402726.37	617024.98	1302703.80	737529.58	770003.65	800505.96	385548.40	266927.51	229203.37	274899.73	721978.93	402726.37	160637.34	779679.94	550706.28	481020.36	341795.22	522945.85	1010022.27
2168_141.0661_0.88_nan	116353.14	463071.26	300745.81	204145.79	449875.43	306825.41	239461.07	279070.41	288648.60	473744.34	54047.83	62378.71	770003.65	171726.88	453422.00	193799.83	231023.52	294726.11	233047.41	233047.41	721978.93	173609.53	505594.89	327014.08	673962.00	200869.52	327014.08	449875.43	114770.35	106382.28	528314.71	400465.19	89301.14	175349.92	537464.80	154253.38	185850.24	71861.28	242914.80	210958.94	79238.09	220927.67	196938.15	422734.55	681040.79	318712.73	303941.78	185193.30	303941.78
1781_141.0661_0.68_nan	652503.5	1596784.3	1070341.8	546456.6	1193194.9	968208.4	1070341.8	1157139.5	940693.8	1567619.3	195438.0	290170.0	2992430.0	517772.0	1567619.3	610705.2	829616.5	896542.3	693874.9	1123414.8	2591103.3	576153.3	1536808.8	1257093.0	1733614.5	566668.9	1628913.5	1502386.0	339928.7	414763.0	1388884.8	1777949.4	385548.4	599447.2	2036808.0	737529.6	658803.6	327014.1	883310.1	673962.0	276251.6	707035.7	588623.3	1324383.6	2366656.3	848217.8	1365010.3	513836.5	848217.8
3474_141.1025_1.51_nan	331.6627	255272.4143	179085.9235	91098.9005	93275.9363	5946.1164	13835.8882	142647.4222	3829.5677	18157.7991	8368.8646	26831.5306	205813.7719	10553.7368	200869.5166	27922.4688	10299.9954	164238.4389	111081.0565	203279.3249	177879.6009	10247.6880	3877.4579	6130.7899	84054.7405	86853.9088	16584.2157	155708.4186	11716.2484	12748.1928	145328.3179	2934.9832	3369.4571	229.4062	416.9829	239.7162	105097.6180	1110.7345	8287.0464	8036.2980	16010.1256	3517.7391	349.1474	28717.4716	176503.6858	4630.8364	152692.5217	5813.0040	21450.5440
2732_142.05_0.98_nan	226.9930	140.6225	120.2923	127.1382	104.4245	13580.6773	15312.7950	134.9115	11603.7253	109.0275	20114.9414	134.4915	309.2876	8215.6733	144.4039	5099.1750	169.3722	737.1064	640.3839	177.5814	105.0718	99005.1711	167.1723	245.6225	2488.0347	4438.2514	392.0948	225.2920	38258.8376	88623.3207	237.4693	249.2493	217.6010	180.6679	287.8451	183.6463	191.9650	23754.7723	756.5474	364.6806	32097.6526	131.0135	239.7162	70836.8301	225.2920	46244.6596	1415.0876	9365.6963	53144.5835
2145_142.0691_0.88_nan	6967.218	26914.449	10318.454	12081.609	22406.891	17306.416	18084.468	16197.668	17381.864	28292.044	4008.372	3517.739	66916.277	9443.630	29440.033	11476.787	12702.189	14004.726	4510.235	13179.112	44575.139	12486.141	17655.381	23552.234	25440.139	11277.193	20016.818	19613.742	17437.641	5728.520	34320.377	28377.355	3796.616	14862.365	37931.228	11629.340	23092.467	8869.089	13911.649	11777.317	13201.008	17381.864	12312.494	24603.417	57457.018	21353.128	23022.211	12273.398	10247.688
3659_142.0865_1.8_nan	22675.43851	11849.96154	7415.99078	920.41902	7288.37747	70.09720	80.20759	14609.49660	82.90983	9932.73568	15723.41322	15344.11355	26455.88659	105.07181	6511.48705	109.02748	2330.24917	19742.29046	10833.43301	58351.12596	3050.04676	5411.93052	25963.07231	46904.24821	5699.62375	80.43208	8134.21453	18183.95889	8201.19306	135.79554	19341.27054	9032.99966	8201.19306	2295.88440	7642.97053	9512.97260	100327.53720	5617.66834	45977.36919	2900.13819	3734.33473	28774.29461	103.74705	3441.81866	29622.62606	8998.07216	18680.04263	832.59474	8067.58976
2626_142.0977_0.93_nan	9018.9321	15011.6871	7400.8309	6448.8411	536.6782	1415.0876	1533.5110	18580.7175	1967.2594	13560.7166	18956.9339	12721.6312	7977.4437	7737.6858	10002.6028	6357.5264	39221.3934	22775.4457	68941.4928	38618.3566	25166.8382	102466.8733	37264.0056	56813.5020	16873.9153	34265.1016	34496.3632	45617.3747	76031.0905	38185.6647	17069.0919	21170.9530	62493.9161	10045.3052	15954.0747	14362.9080	19341.2705	9841.3141	5685.3060	811.8878	3623.5519	15927.3793	497.7130	421.0381	3219.8685	2428.5180	3702.5550	3911.2776	5604.6335
2590_142.1229_0.92_nan	330811.1929	193799.8293	422734.5524	7303.6876	94180.5069	3181.3833	6528.6822	21450.5440	313.9663	334328.0011	23022.2114	303941.7786	576153.3440	14637.1875	302318.9725	9251.3341	27922.4688	828.5136	89122.4918	635096.8911	350599.7546	60550.4948	459429.2556	588623.3224	1325.3983	7958.7238	26373.3909	571871.0826	25766.7328	8323.5690	180441.0837	237034.0370	66128.3213	40472.8390	35203.4502	344204.7753	546456.5821	24037.4374	721978.9310	5365.0382	9018.9321	38473.0122	8457.3968	23552.2343	400465.1873	21485.6910	375121.8885	2029.0574	1959.7112
2873_142.1229_1.0_nan	22484.9165	20336.8092	21413.2907	184.3376	3724.8414	180.1772	255.0489	3470.9820	292.5757	16819.7981	1455.9880	20748.9922	94423.7409	667.3570	14763.2606	2681.9614	306.0799	920.4190	18458.3934	156706.4208	37123.9808	9237.2679	51594.5363	39221.3934	451.4480	284.6226	5208.0300	96585.5977	2462.7501	1067.3081	30900.1746	32322.6373	18183.9589	7448.9814	6691.6452	46046.5092	70414.1707	14104.5168	87010.6310	932.3838	331.6627	20480.3164	551.4529	454.2731	66916.2766	1479.1473	143092.3888	245.6225	1816.4948
514_143.0492_0.6_nan	40823.263	15669.547	18235.817	28247.659	113522.019	87435.373	173609.527	72016.125	293064.318	42085.950	96585.598	82521.571	39732.455	84817.011	9616.494	10874.354	109287.394	90628.614	138092.112	32861.159	90628.614	58822.193	40145.078	31731.151	17158.038	92804.451	102684.362	13201.008	37674.752	264285.805	36662.162	150241.153	186570.806	198642.511	95380.349	34265.102	60820.136	30843.958	34894.215	67677.775	185193.304	36604.957	28424.809	440660.147	204145.790	66916.277	104840.135	23552.234	164238.439
3976_143.0732_2.83_nan	2272.48592	3236.46683	6417.44403	47635.71612	16690.94070	83255.94689	86640.92941	27.91481	68333.65216	1711.92803	771.34433	5617.66834	8323.56898	36.34323	2436.10715	12186.44158	737.10637	14532.58175	404.14177	1362.43320	1392.59287	495.38284	2339.02056	41.20332	12312.49351	8400.29308	47.68161	2029.05742	31.86594	5234.31880	4680.61291	387.82912	2612.73118	1479.14731	255.04888	779.60499	1503.66897	3258.57708	928.42647	14004.72588	9114.62722	1295.79542	6090.59363	1127.40838	924.45215	12443.90665	1087.76878	7892.71173	4356.30739
1260_143.0817_0.66_nan	77542.25	425867.53	171133.52	73786.00	125915.02	183291.87	207475.88	118229.65	210958.94	157775.83	114491.18	66601.08	438011.69	210958.94	142282.44	293064.32	155708.42	96798.24	151195.55	314943.04	86430.87	181069.19	383100.58	241761.79	227250.95	361363.96	241761.79	219112.68	72364.82	339928.69	198642.51	290169.99	149253.28	231023.52	215223.94	147086.37	181069.19	149253.28	266927.51	211780.85	100802.98	133060.68	165740.24	187247.11	220927.67	251488.20	269242.41	163096.56	282955.67
1258_143.1182_0.67_nan	109808.3614	210958.9353	260163.3658	16356.3989	84054.7405	2710.2353	7346.0029	66444.2781	490.5652	330811.1929	9984.9597	352646.5920	338088.8825	1158.0493	161821.3594	3451.8018	12249.4990	194.0826	81336.1028	302318.9725	169749.9815	471.6757	364105.9479	456658.4530	2330.2492	437.8180	1455.9880	290169.9929	5699.6238	1696.8641	130444.8221	210958.9353	83117.7096	61931.8648	27316.1857	288648.6033	339928.6896	7958.7238	375121.8885	8215.6733	6090.5936	307.6337	5604.6335	748.4665	251488.2013	8958.3841	321773.7470	369.0085	312.8253
163_143.997_0.58_nan	85183.67	89904.33	62216.18	385548.40	71861.28	652503.51	994981.86	69906.21	78666.36	54928.02	94886.09	77356.90	106885.21	761218.53	92598.54	810422.21	628708.84	444123.11	69738.96	67061.61	408634.38	673962.00	70540.12	364105.95	56365.62	721978.93	599447.18	102684.36	73922.87	105097.62	134976.35	100802.98	90113.97	753139.21	119452.62	686932.68	566668.91	555738.83	117569.76	121079.69	968208.42	658803.60	92199.46	721978.93	1022475.88	505594.89	354802.79	721978.93	68185.01
4400_144.0443_3.73_nan	12103.280	5452.976	16847.524	11562.841	6479.216	4287.828	3211.115	28377.355	6315.698	27036.754	44902.360	22197.448	18767.965	14388.486	12655.083	18956.934	33830.593	12655.083	41427.097	16405.742	6844.739	67529.620	23054.149	24266.797	11672.629	19776.605	12103.280	16460.244	33405.047	6752.856	5672.341	14790.155	18514.416	29156.899	21170.953	23791.136	28717.472	30006.580	35673.901	10174.948	19894.508	24496.519	9824.444	15927.379	21522.405	11343.488	19081.397	22519.266	33133.579
3240_144.048_1.23_nan	2090592.144	16528.951	21583.643	185193.304	1244.626	16405.742	22032.280	818917.749	16301.713	162432.790	46244.660	82343.493	23869.662	5507.446	2934.983	5353.072	1691797.667	1325.398	1107589.454	18547.945	1337.663	16584.216	857851.272	1283345.884	994981.858	2814.947	1567619.330	24773.359	70230.537	7041.645	5035.827	721978.931	883310.130	1070341.813	1257093.025	1070341.813	883310.130	1142473.300	622647.502	1567619.330	397789.927	481020.357	560676.866	231023.517	28774.295	2179.679	1596784.299	810422.206	425867.530
3167_144.0657_1.14_nan	1330.8335	25518.5922	33133.5786	10627.1548	12963.2783	8036.2980	584.6533	14837.2168	700.6277	18109.2520	17902.7461	443.9728	45306.3529	1682.9659	19081.3966	1546.0497	710.0409	14452.8053	8017.6708	53580.8597	18840.0085	12504.6344	32322.6373	45697.7715	19341.2705	640.3839	1980.8028	26914.4489	9805.7527	2369.5580	23254.4211	16794.5986	27729.8440	10493.8749	30182.2472	20147.4203	132664.4118	15011.6871	49171.3312	47559.5610	3059.9286	29536.7366	17930.2589	1142.7036	37601.7191	15452.4974	39159.1628	9203.5624	6559.3807
4027_144.0658_2.91_nan	15821.2406	21213.5531	22099.1831	10787.8265	4853.9132	7136.3456	9752.9223	9855.3325	11054.6942	4416.0540	10553.7368	16660.5780	72518.7505	15954.0747	10375.0005	12021.1230	376.9546	14706.2249	13514.6390	68641.6686	33349.0403	6981.8283	14885.4956	39653.6259	2681.9614	14706.2249	31497.0896	21450.5440	11255.7546	18361.4614	17462.0497	13835.8882	10193.2316	9841.3141	11629.3403	458.6071	17627.7062	8998.0722	36389.4860	11323.4828	14129.4459	9347.7639	8923.5354	578.8109	33957.9841	4768.7798	13580.6773	9651.5145	10572.0002
3987_144.081_2.84_nan	21616.215	40145.078	40539.958	222694.516	150760.784	425867.530	428958.584	2170.479	320438.266	58104.508	13911.649	63586.573	14336.953	266927.514	32908.677	203279.325	34430.849	79896.806	8854.140	20208.343	23054.149	15773.465	28005.993	5742.259	157249.934	95380.349	30688.281	15375.487	12486.141	32655.428	42843.493	10953.537	10227.704	39358.095	13394.855	9251.334	11542.468	7755.769	22813.716	200869.517	117925.233	23998.220	76031.090	8231.164	14660.959	69276.940	10735.879	67193.958	72967.371
4191_144.081_3.3_CCMSLIB00005763113	630.5297	12103.2795	7197.4426	1175539.7801	49476.6617	686932.6809	555738.8274	440660.1474	96585.5977	111330.2884	74674.4721	225333.8629	19837.0016	198642.5107	61435.5510	14555.2964	56247.8718	753139.2085	62216.1834	7364.7621	16660.5780	164238.4389	11823.4710	18183.9589	45135.6186	185850.2433	35073.0276	10572.0002	27036.7541	4356.3074	12987.1885	7612.8024	18956.9339	23594.9248	60075.5228	32322.6373	34621.8564	332394.3080	17812.7452	10553.7368	488880.0959	216186.1588	3541.2413	42319.5730	15344.1135	1052314.0297	31731.1512	111081.0565	151641.0626
4350_144.081_3.66_nan	25245.14839	91325.99134	101018.75215	9018.93211	19206.28848	10572.00023	9824.44353	40388.59100	11542.46818	95833.94742	12207.60108	14938.08434	169165.13063	4217.93204	55409.08796	3441.81866	2355.69880	32762.82701	25367.45665	127918.39575	10002.60276	10810.25988	129727.23735	139018.25395	14885.49557	5398.89939	16819.79811	103213.20014	12702.18948	19019.74481	25877.19760	84054.74052	8819.89523	13008.35990	8368.86460	15011.68708	108192.07943	12401.97768	54403.31762	11235.32627	12612.10339	6615.44731	825.40151	886.67195	15954.07471	8869.08911	35531.17351	471.67573	3338.55540
3420_144.081_1.46_nan	110783.798	29054.556	61186.921	152090.903	153240.367	196172.506	230035.139	10476.226	256414.131	71861.281	95180.629	105890.978	60317.600	313418.757	92804.451	259061.693	59300.177	124834.490	57842.337	27409.316	78838.126	17782.365	71362.385	15239.384	248992.316	140702.977	38876.581	83432.364	9512.973	124518.889	47635.716	25367.457	105385.099	101408.919	33405.047	44902.360	5728.520	96585.598	21450.544	281661.448	189462.858	87010.631	120344.961	47382.851	13769.269	96798.235	11012.859	120744.067	96326.304
2875_144.081_1.01_nan	193.42186	9723.27153	45395.21833	19546.09613	121449.84074	111.31290	137.98061	12165.77598	147.99330	58223.34924	159.58759	2428.51797	110136.37020	6752.85607	116605.03016	6102.05402	2798.05650	98.82057	93.54085	27871.43274	36533.36988	148.40762	4570.31756	21654.71657	92.02487	96326.30395	333.77401	43896.68370	170.99558	349.14735	17515.05908	1690.24048	5466.22472	166.44364	2232.53803	166.44364	16770.16057	136.70291	48393.66871	303.27990	154.57619	122.29964	212.43241	196.86798	25122.56731	123.86244	40083.53891	1120.76808	123.86244
2475_144.1021_0.88_nan	285649.461	339928.690	137642.811	15854.080	43313.148	21213.553	15723.413	9149.989	30474.060	463071.263	213507.255	153732.304	184591.990	47898.323	154643.528	26787.033	183291.870	23214.923	80559.950	272273.681	81336.103	104019.135	422734.552	599447.184	33184.177	51143.853	155139.982	257686.047	176003.701	54796.407	81336.103	286958.754	246677.219	330811.193	346157.310	466115.934	428958.584	136864.522	463071.263	68026.253	49849.921	330811.193	237034.037	70540.120	81535.225	57700.642	226429.182	56915.567	80204.946
1436_144.1021_0.68_CCMSLIB00010129555	1088346.5	737529.6	770003.6	240672.9	707035.7	800506.0	686932.7	896542.3	1070341.8	1388884.8	501024.9	388603.6	673962.0	1952490.0	787719.4	2036808.0	2036808.0	555738.8	2036808.0	605254.6	968208.4	896542.3	779679.9	979413.3	1867065.8	1916093.8	686932.7	617025.0	447403.2	2829873.7	3101207.3	1107589.5	779679.9	1324383.6	1088346.5	1324383.6	1088346.5	761218.5	1257093.0	1777949.4	810422.2	1342748.7	1365010.3	2245283.0	470033.3	2591103.3	829616.5	1052314.0	1733614.5
3553_144.1021_1.62_nan	332394.3080	832.5947	2386.0882	441.9362	324.2615	497.7130	861.2997	572.8630	1029.8896	4715.9226	999.3206	650.2269	2737.0209	2313.3045	840.6492	2161.9678	993.9127	329.8030	267.4789	4984.0369	327.9236	988.8589	4112.6181	39433.3896	281.5954	936.2170	2762.4829	1759.9801	1244.6255	3144.3927	1788.3648	1696.8641	1810.2308	1163.9167	2378.4260	11997.4100	5962.0335	857.3252	4730.3401	2882.1164	1256.7947	663.4083	1682.9659	1725.1016	7816.5483	633.4422	5388.7565	700.6277	630.5297
940_144.618_0.64_nan	63022.972	30105.712	42843.493	28142.347	26143.212	43479.565	74216.559	82343.493	51143.853	47468.224	117211.500	72192.443	51904.442	71861.281	65271.865	52214.881	73121.181	45050.726	118839.824	47898.323	52814.401	201633.600	72364.821	31662.638	30474.060	81717.944	26251.683	41427.097	115110.254	23754.772	3135.268	3002.478	103824.210	122803.185	179085.923	196172.506	112278.741	159396.874	109287.394	106137.315	152090.903	171726.883	85183.666	121763.595	65723.005	55285.248	88238.220	92199.456	29581.180
3286_145.0512_1.23_nan	84639.423	7996.407	4959.494	5035.827	4618.474	5353.072	7243.374	33692.514	7482.134	4237.717	9169.631	6542.204	14434.411	11255.755	8340.029	11116.070	90355.538	3965.122	56247.872	8762.812	4438.251	7832.619	51032.969	84817.011	42509.955	7329.796	96326.304	10754.717	7707.180	13769.269	14706.225	10022.178	47898.323	66128.321	72016.125	58351.126	32156.581	61566.434	16660.578	90113.972	8287.046	6130.790	10211.626	13201.008	11323.483	5411.931	96326.304	50674.954	5549.074
2227_145.1337_0.88_CCMSLIB00006124186	9272303.2	10497750.0	15453741.8	715022.2	6776220.6	247640.5	223628.9	1660209.7	181069.2	15453741.8	1233120.1	6233235.8	15453741.8	870113.4	9272303.2	546456.6	994981.9	456658.5	2192607.7	9272303.2	10497750.0	2499198.2	9272303.2	15453741.8	918400.3	449875.4	2192607.7	12526521.9	1660209.7	377884.6	12526521.9	9272303.2	2145740.1	1388884.8	1175539.8	5399152.2	10497750.0	779679.9	12526521.9	829616.5	537464.8	1536808.8	729169.2	2366656.3	15453741.8	787719.4	10497750.0	229203.4	761218.5
744_145.1337_0.68_CCMSLIB00006124186	15453741.83	19617378.65	24175490.34	576153.34	9272303.15	74674.47	85183.67	2366656.29	89724.80	24175490.34	1952489.99	12526521.92	24175490.34	929915.03	12526521.92	729169.16	1733614.48	509046.89	3872811.74	24175490.34	19617378.65	3101207.26	24175490.34	40552654.51	896542.25	541746.33	6233235.80	24175490.34	2036807.96	120744.07	19617378.65	24175490.34	3872811.74	2145740.13	1733614.48	19617378.65	15453741.83	1777949.38	24175490.34	940693.81	857851.27	1952489.99	666474.06	2992430.00	19617378.65	929915.03	40552654.51	73786.00	770003.65
3469_145.1337_1.54_nan	18615.399	272273.681	484920.931	380585.050	133896.816	358962.739	69440.099	522945.850	13957.060	142282.435	156706.421	338088.883	313418.757	330811.193	306825.410	555738.827	380585.050	352646.592	320438.266	599447.184	477345.440	400465.187	12987.189	16356.399	295940.444	456658.453	550706.281	230035.139	244140.770	473744.341	477345.440	390851.621	17750.160	16902.306	23177.343	16115.466	300745.813	13491.285	26414.107	397789.927	279070.410	94886.093	17688.369	599447.184	493094.659	323534.951	505594.892	10855.628	420028.115
4184_145.1337_3.29_nan	20778.915	17188.046	10953.537	11012.859	12769.281	12592.713	15854.080	14309.855	16197.668	112877.614	20447.126	14862.365	26787.033	20514.233	18736.551	20208.343	20778.915	9580.814	11953.352	246677.219	11032.456	17407.605	107705.810	121763.595	9149.989	15452.497	23953.644	126303.034	15597.011	25410.200	32097.653	21522.405	20114.941	19055.552	25805.269	18109.252	181725.573	15312.795	29299.797	24847.803	17158.038	13297.231	20016.818	26952.349	208174.836	11176.620	80068.870	12422.528	13094.947
3559_145.1337_1.6_nan	12963.278	184591.990	200174.913	33754.435	140299.944	6691.645	58351.126	91325.991	9097.782	33133.579	11403.719	8017.671	277690.281	13075.530	59543.698	12937.583	11603.725	57027.246	131942.295	291647.030	199449.317	9737.109	8384.162	11094.482	4309.961	61810.578	83255.947	501024.937	9080.670	16249.293	227250.951	12041.670	12748.193	11116.070	16356.399	10457.553	98486.276	8691.131	19402.761	15081.070	9737.109	7659.643	12547.488	16223.887	114193.790	6630.478	179727.452	6888.214	7041.645
3604_145.1337_1.7_nan	13031.545	216186.159	141925.539	6217.997	6158.867	6844.739	8923.535	7627.673	9203.562	5300.650	11672.629	8148.046	295940.444	13272.642	60682.157	13094.947	11738.290	5085.683	5879.708	109808.361	103511.601	9855.333	8488.147	11299.679	4406.074	9080.670	15160.684	159396.874	9132.122	16528.951	18615.399	12273.398	12892.426	11216.126	16584.216	10572.000	10646.536	8834.752	19613.742	15239.384	9824.444	7721.328	12612.103	16379.667	239461.074	6678.093	101233.620	6949.699	7197.443
3682_145.1337_1.84_nan	35129.99	33133.58	212668.05	21763.32	27635.35	25042.25	31120.07	26711.47	32097.65	20147.42	38333.95	29343.93	48780.59	37333.05	38876.58	35007.91	42170.36	20049.25	26251.68	154253.38	24107.26	32762.83	28514.59	31941.53	18925.85	32097.65	43747.22	41207.61	29440.03	44498.75	61045.49	40757.21	36258.32	36258.32	49476.66	32455.36	25206.37	28194.95	50565.05	49581.50	31941.53	26251.68	37059.35	55052.23	167333.25	21616.22	30740.11	24566.27	26008.12
3843_145.1337_2.51_nan	240672.87	940693.81	1036586.70	24107.26	566668.91	27871.43	35340.32	29536.74	36258.32	896542.25	43479.57	320438.27	870113.39	41823.65	721978.93	38556.29	47097.52	22197.45	29205.84	1816618.70	628708.84	36604.96	1157139.50	1123414.85	22099.18	36735.09	48780.59	1142473.30	33298.02	50046.21	1052314.03	1070341.81	40608.31	40890.40	55052.23	35750.41	1660209.66	32209.42	918400.26	55158.20	35073.03	29103.17	40971.01	605254.64	2992430.00	24073.25	968208.42	27922.47	28968.83
2951_145.1338_0.99_nan	16033.864	66916.277	390851.621	8182.787	8691.131	9080.670	11849.962	9891.173	12021.123	261731.438	14763.261	10457.553	444123.108	16143.772	214346.530	16115.466	14912.348	6874.188	8201.193	484920.931	286958.754	12570.368	104266.270	252425.745	5962.033	11429.147	18361.461	336447.536	11672.629	20114.941	265676.469	560676.866	15287.979	14242.428	20447.126	13322.250	12443.907	11323.483	246677.219	18736.551	12769.281	9873.537	15375.487	20238.942	388603.559	8488.147	280331.301	8781.772	9419.530
3183_145.1338_1.13_nan	43479.57	42085.95	270851.06	27036.75	34691.49	31378.29	40220.22	33830.59	41362.64	177879.60	49754.27	38618.36	291647.03	47192.38	48298.16	43090.36	51809.99	25877.20	33076.58	361363.96	364105.95	41127.79	35812.29	172820.13	24889.68	41127.79	54047.83	352646.59	37464.79	56365.62	74674.47	49849.92	46342.12	45395.22	62886.92	40823.26	30740.11	35673.90	63433.70	63706.37	39282.92	32716.43	45395.22	69276.94	247640.52	26542.83	37541.94	31497.09	32259.48
3721_145.1338_1.98_nan	29011.06	26831.53	144403.41	17600.32	21522.40	19742.29	24687.06	21551.80	25518.59	15901.39	30953.57	23474.75	38944.52	30330.99	30688.28	29258.72	32655.43	15696.45	20545.78	113228.53	18680.04	26748.89	22484.92	26952.35	15081.07	24889.68	36197.27	33349.04	24687.06	36865.46	51469.67	32399.98	29677.73	29816.19	39433.39	26414.11	20778.92	23214.92	41901.12	39159.16	25554.86	20841.37	30330.99	43661.71	31378.29	17359.16	24566.27	19983.75	20571.06
3994_146.0602_2.84_nan	29440.0332	58444.0699	78480.0147	320438.2660	233047.4070	658803.6049	647644.9625	640.3839	513836.4962	95560.3376	21413.2907	106137.3152	18925.8508	388603.5592	103824.2097	318712.7325	28046.1810	114491.1776	26103.5571	50150.4305	90866.1408	20016.8185	83255.9469	23130.8848	255272.4143	141166.7788	32510.6587	19920.5265	24603.4170	145797.9953	82885.9826	18206.8863	6752.8561	89301.1411	13441.3867	29343.9274	22636.9227	83847.6743	17306.4158	318712.7325	174784.6126	69738.9567	128254.3272	74530.4592	17871.8344	106137.3152	6259.4496	107142.2308	115110.2544
5755_146.0602_5.96_CCMSLIB00000220807	571871.08	36329.77	172245.91	196938.15	83117.71	167333.25	185850.24	15344.11	91952.09	88422.60	393323.97	642092.67	157775.83	238319.00	152090.90	250156.95	303941.78	44827.79	141579.96	256414.13	281661.45	52706.85	211780.85	576153.34	334328.00	358962.74	328706.54	264285.80	77885.70	176003.70	67529.62	264285.80	459429.26	290169.99	348424.41	215223.94	28623.10	205813.77	236031.17	449875.43	191552.34	155139.98	366165.81	47097.52	93275.94	83255.95	229203.37	338088.88	119133.47
3579_146.0602_1.66_nan	874.1030	380.6285	260.3377	248.2630	185.6475	249.2493	404.1418	289.5324	482.3904	199.4363	7303.6876	306.0799	1432.4345	1142.7036	390.3540	1105.8852	487.5519	191.9650	167.1723	606.4249	194.0826	466.2261	495.3828	898.8028	168.8474	433.6084	1432.4345	820.5728	600.3953	1671.7210	807.6808	878.8429	865.1387	548.2146	1147.2947	653.1165	667.3570	394.0103	2720.1806	1515.8200	559.6820	303.2799	828.5136	737.1064	840.6492	315.8778	562.9751	364.6806	1163.9167
4957_146.0602_4.57_nan	251488.2	496948.6	425867.5	305628.8	308576.1	163681.8	179727.5	907569.7	196172.5	484920.9	896542.3	594198.2	522945.9	393324.0	550706.3	377884.6	1283345.9	481020.4	810422.2	431786.2	257686.0	1952490.0	617025.0	745363.3	420028.1	652503.5	422734.6	484920.9	829616.5	366165.8	150241.2	414763.0	647645.0	622647.5	1157139.5	666474.1	994981.9	1052314.0	628708.8	470033.3	779679.9	1445489.8	496948.6	753139.2	533564.4	566668.9	599447.2	681040.8	1157139.5
3777_146.0603_2.31_nan	1123414.849	3829.568	16902.306	7977.444	1251.247	89724.801	95560.338	8940.702	23953.644	13117.591	61186.921	306825.410	16356.399	470033.294	14733.887	93275.936	47017.283	72364.821	88623.321	78995.853	85657.315	279070.410	19055.552	112877.614	103213.200	142282.435	281661.448	23594.925	31445.181	354802.791	8998.072	30843.958	161264.204	251488.201	358962.739	1052314.030	102953.538	99302.279	35880.972	729169.162	377884.580	156706.421	24532.805	32399.980	9968.704	456658.453	10174.948	79586.246	36735.095
5857_146.0603_6.14_nan	5549.0737	7228.2506	3032.5374	358.8219	3584.2413	17251.2873	18514.4161	7346.0029	4972.9396	3986.2943	15854.0801	5130.1897	10174.9482	9496.3197	7877.8437	5365.0382	93716.1018	8083.6160	6402.3402	18956.9339	4463.6904	13514.6390	3563.9669	14434.4112	2513.1056	2872.7275	20147.4203	14030.6664	6660.8061	9770.8402	133.2075	6130.7899	25245.1484	15186.6605	20081.2356	3059.9286	6199.4045	8726.5353	10874.3537	14609.4966	10719.9343	20514.2329	1244.6255	1640.9133	12228.2620	17040.0560	11403.7186	8652.7660	8616.7779
966_146.0813_0.64_nan	207475.88	266927.51	241761.79	172245.91	212668.05	257686.05	328706.54	227250.95	666474.06	142647.42	346157.31	205048.40	161821.36	200869.52	213507.25	171726.88	234963.92	246677.22	184591.99	159396.87	53810.99	411727.47	198642.51	244140.77	560676.87	328706.54	348424.41	265676.47	178520.28	231023.52	260163.37	255272.41	216186.16	420028.11	449875.43	185193.30	199449.32	400465.19	320438.27	533564.41	501024.94	234018.25	417511.11	341795.22	151641.06	328706.54	130128.07	348424.41	1022475.88
3324_146.0814_1.37_nan	5234.3188	2823.9911	27593.5429	1696.8641	1256.7947	1881.5086	2834.8101	12228.2620	3032.5374	180441.0837	3563.9669	2347.1692	6931.7814	5535.1414	2962.8909	5375.6121	3584.2413	25440.1389	1355.8657	3775.6189	1343.2416	3236.4668	2863.1927	4425.8156	924.4522	2842.8951	6102.0540	4972.9396	3348.3275	7075.4329	5085.6830	4380.0974	5073.1917	3633.7047	6102.0540	3808.9898	22519.2661	2863.1927	9631.5892	6721.5394	3678.6553	2361.8911	4935.8586	5114.5134	5312.9001	2194.9700	3379.6816	2265.9625	2223.2343
3113_146.0814_1.1_nan	92199.456	48204.352	145797.995	25291.414	1682.966	2330.249	3658.216	29299.797	3754.884	100327.537	4533.852	2925.124	98486.276	6493.689	3724.841	6511.487	4570.318	26373.391	35750.411	136864.522	81535.225	3965.122	91325.991	140299.944	53371.798	3441.819	30142.749	101940.634	39653.626	27871.433	79738.368	51469.673	77007.852	39864.941	111081.056	122454.515	153240.367	23834.708	139430.489	64870.702	4510.235	57577.952	39937.742	6402.340	47720.722	28968.834	114193.790	2762.483	14885.496
1647_146.0926_0.69_CCMSLIB00005884506	145328.32	246677.22	130444.82	55158.20	71362.39	87619.62	105385.10	87805.23	108463.08	156224.14	102684.36	73279.03	411727.47	125578.63	93910.01	116919.73	139893.30	40083.54	117211.50	255272.41	95833.95	152090.90	291647.03	210958.94	102184.30	110446.21	102466.87	182614.07	55635.05	227250.95	107409.09	192371.14	72518.75	149773.74	219112.68	198642.51	157249.93	120744.07	221873.23	128935.99	74389.74	67061.61	85657.32	101674.59	134238.64	124518.89	181069.19	80559.95	157775.83
2200_146.0926_0.88_CCMSLIB00005884506	48858.90	115412.95	70230.54	38185.66	32259.48	49367.75	37734.98	39221.39	52603.47	100562.87	46803.86	32259.48	164238.44	76501.06	57842.34	48960.95	64870.70	26748.89	48393.67	90628.61	37931.23	87997.93	144887.33	73279.03	82521.57	79586.25	27129.79	84982.40	47898.32	95560.34	75363.38	85657.32	28717.47	73922.87	109572.94	71545.08	56813.50	38876.58	106885.21	114491.18	34763.62	44751.05	58822.19	53580.86	54547.52	78480.01	69602.23	48393.67	108990.64
2538_146.1177_0.87_nan	102953.538	110446.208	7612.802	52706.851	12862.599	15131.288	19711.375	17570.255	66444.278	21213.553	45889.314	27316.186	217183.965	18157.799	11716.248	10787.826	73922.873	5578.400	67677.775	79586.246	4805.825	54174.737	59809.848	177879.601	22597.648	7612.802	61186.921	33893.267	9616.494	21136.439	24416.961	6559.381	31662.638	14812.241	26251.683	65877.816	236031.174	14362.908	17126.149	16483.908	7816.548	9631.589	29103.172	3504.796	12525.978	28098.778	47017.283	21956.363	54688.424
3515_146.1177_1.57_nan	128254.32724	878.84287	41.20332	1044.01297	34.26688	471.67573	1312.54193	45.35434	45.69792	1449.94133	52.26528	1587.49647	2444.66490	2762.48292	48.05894	3623.55189	53.34258	32.26507	255.90076	1225.50071	307.63370	6888.21375	7721.32772	28377.35550	5353.07178	4425.81560	46244.65960	58.41553	53.34258	15131.28769	63.66861	13464.71603	57.88183	53.72760	60.71932	108990.64311	7785.71717	756.54737	9908.30753	4794.25089	5994.10487	633.44219	1980.80276	6315.69761	62.79199	811.88777	55.63109	890.81750	41.20332
1291_146.1177_0.66_nan	2305425.2	2145740.1	1415656.6	414763.0	818917.7	770003.6	954657.1	2305425.2	896542.3	2305425.2	2192607.7	1502386.0	1916093.8	2036808.0	940693.8	1302703.8	1952490.0	566668.9	1193194.9	1365010.3	940693.8	2145740.1	1952490.0	2245283.0	1388884.8	737529.6	2090592.1	1233120.1	4709315.4	918400.3	1660209.7	2036808.0	1388884.8	1142473.3	610705.2	1867065.8	2762591.7	800506.0	1596784.3	907569.7	737529.6	1036586.7	2913571.9	770003.6	1010022.3	268123.9	1388884.8	652503.5	721978.9
3760_146.1178_2.26_nan	1268.00866	14580.51184	15131.28769	73629.81136	30330.99298	31841.20497	21890.80540	1950.51164	19677.89625	34894.21537	11973.93313	11429.14730	2798.05650	25518.59221	19894.50761	56692.49715	6174.34463	30575.23436	11235.32627	12819.78965	5261.50646	23552.23432	10994.47926	3298.45116	22448.16612	10493.87485	89.93063	16556.13773	22915.31787	10994.47926	5411.93052	6245.87159	6768.98339	69.83470	76.96502	6542.20388	11696.03196	18206.88630	4192.93093	27275.70638	3451.80182	21616.21508	3888.64255	5813.00402	3888.64255	39433.38961	5902.94242	28377.35550	31232.22386
3788_146.1178_2.37_nan	2943.80600	8726.53534	25000.06333	135386.40232	237034.03700	181069.18886	156706.42085	25367.45665	106885.21072	51809.99016	21319.48023	15081.07050	19245.97778	10686.15612	61186.92105	97147.31040	5021.40602	181069.18886	42759.55350	7088.77118	70073.84521	52493.09429	18297.93383	8340.02948	39937.74205	44827.79230	23474.74833	15901.39167	20941.45818	20778.91535	8083.61595	12062.33584	10063.85400	87.91332	102.67352	10627.15477	4533.85185	12062.33584	3236.46683	17306.41585	7384.12181	32814.31361	9564.88556	191552.33546	15287.97901	123513.31946	9669.83934	55531.04094	59417.60256
3633_146.1178_1.77_nan	673962.00175	1988.35204	4277.79975	2258.77193	341.49558	936.21705	874.10296	55.63109	59.95253	131156.96179	64.68973	10394.31690	18840.00850	8583.78517	999.32058	1325.39827	741.82713	1613.87588	313.96633	27686.82456	5549.07367	3289.54097	184591.98991	838785.72488	11012.85948	5962.03350	4148.66999	7448.98142	66.05826	10375.00046	48960.95359	32555.51022	1312.54193	1587.49647	6357.52636	395790.78925	21854.44979	56.63702	20447.12587	83.60538	1301.91934	54.36718	8231.16433	10457.55339	26670.89808	898.80279	2649.23415	1711.92803	1566.54003
2008_146.1653_0.74_nan	3604.3002	1409.2390	48960.9536	771.3443	5114.5134	4866.0998	4368.8299	6915.9997	15669.5471	92804.4514	13514.6390	108463.0769	95833.9474	152090.9029	51696.5497	32956.1157	103.7470	3068.4770	415.3676	12125.5362	3713.8854	56116.2302	13491.2851	14266.8244	17871.8344	47382.8507	29816.1881	67061.6056	274899.7286	165.9872	127.4585	2909.0618	41207.6085	104555.6581	55158.2033	15552.7372	148885.8038	7260.5967	79738.3675	189462.8579	171726.8826	25766.7328	11759.9516	6259.4496	8323.5690	3059.9286	19867.0568	26335.5022	22948.0594
567_146.1653_0.6_CCMSLIB00006678412	400465.187	233047.407	255272.414	129291.399	84639.423	79238.089	83602.699	182614.070	104019.135	375121.889	405513.708	288648.603	541746.326	463071.263	184591.990	857851.272	148382.162	98234.702	124834.490	405513.708	311917.798	308576.122	248992.316	444123.108	115110.254	214346.530	610705.203	447403.181	488880.096	4380.097	117925.233	198642.511	1475461.521	390851.621	303941.779	377884.580	393323.970	268123.939	838785.725	1022475.875	252425.745	214346.530	127480.322	76501.065	305628.843	16690.941	361363.961	132664.412	67061.606
2681_147.0441_0.96_CCMSLIB00005489433	127918.40	61303.78	49476.66	64544.32	116605.03	280331.30	282955.67	23510.94	280331.30	69440.10	144887.33	167971.06	47097.52	344204.78	93716.10	281661.45	100562.87	119133.47	51809.99	44241.33	109808.36	96093.29	102684.36	21281.85	165221.61	37464.79	102953.54	86853.91	39864.94	238319.00	70836.83	86037.34	72677.15	303941.78	143981.15	75363.38	25924.42	143981.15	32209.42	368361.71	293064.32	100562.87	179727.45	106885.21	31941.53	150760.78	18458.39	139018.25	135719.78
1066_147.0766_0.65_CCMSLIB00005738811	272273.681	10513.893	7102.901	239461.074	300745.813	266927.514	311917.798	8215.673	1567619.330	32861.159	212668.050	176003.701	18157.799	1107589.454	242914.804	918400.255	263097.927	209863.826	6417.444	10953.537	133896.816	123145.918	8940.702	11953.352	166850.742	318712.733	16061.412	13599.235	9631.589	390851.621	155139.982	13297.231	176503.686	242914.804	240672.870	138092.112	11054.694	170433.898	20412.616	1010022.268	588623.322	80918.833	431786.181	272273.681	14213.763	228237.348	10122.707	280331.301	204145.790
314_147.113_0.58_CCMSLIB00000221734	2499198.15	857851.27	380585.05	1157139.50	622647.50	1867065.81	2245282.99	449875.43	1916093.77	528314.71	2305425.23	2913571.86	517772.05	3558827.50	870113.39	4041767.20	2305425.23	4494217.08	686932.68	770003.65	1010022.27	1691797.67	954657.13	628708.84	1536808.79	2762591.67	3320829.42	729169.16	1036586.70	1365010.34	1022475.88	1342748.72	3101207.26	2829873.66	2913571.86	2762591.67	1010022.27	2499198.15	729169.16	2829873.66	4494217.08	2090592.14	1628913.52	2036807.96	334328.00	1567619.33	513836.50	1916093.77	2192607.68
2766_147.6126_1.01_nan	56596.9762	10553.7368	50923.5483	68941.4928	255272.4143	66128.3213	55531.0409	311917.7975	51032.9687	907569.7399	358962.7391	366165.8074	24889.6784	182614.0703	456658.4530	105890.9777	473744.3406	73629.8114	126303.0339	13911.6488	825.4015	276251.5716	47097.5225	167333.2510	54047.8322	19459.7625	56692.4971	7942.9494	103511.6006	2020.6565	1020.3377	8231.1643	156224.1382	438011.6855	366165.8074	139430.4893	302318.9725	366165.8074	330811.1929	169165.1306	164706.2770	1142473.3001	323534.9506	165221.6080	10227.7040	39078.2345	198642.5107	346157.3095	80729.9470
3053_147.6127_1.06_nan	8323.56898	898.80279	14812.24104	12443.90665	17655.38067	5245.97621	5742.25921	83432.36407	9891.17329	163681.80826	106137.31525	179085.92347	14532.58175	73121.18143	68491.32165	13814.29604	37264.00559	47192.38457	89517.15107	2272.48592	1181.33900	214346.53010	6050.90097	122086.68601	45697.77149	19742.29046	35673.90062	3604.30019	199449.31663	76.41604	69.34263	836.37640	65723.00450	140299.94424	282955.67413	184591.98991	82885.98259	47820.54555	124518.88895	216186.15880	103511.60062	163096.56255	41823.64637	97359.02740	883.14655	46.48242	32209.41902	104840.13504	248992.31622
2947_148.0605_1.01_CCMSLIB00000221804	40472.839	26626.351	19315.138	1072.386	27497.594	4277.800	2621.114	3358.990	21654.717	16460.244	30900.175	22882.125	144887.326	14004.726	9531.719	25847.033	12987.189	1192.170	7659.643	64092.529	13031.545	9770.840	46161.848	76501.065	12294.867	15797.019	13560.717	78838.126	3965.122	34763.619	33133.579	34621.856	29103.172	26455.887	9686.864	27593.543	30058.837	4704.675	100075.941	21072.517	15723.413	10493.875	8940.702	26049.999	82343.493	12504.634	17306.416	9399.522	10138.780
2634_148.0605_0.93_nan	103824.210	134623.164	137310.345	5099.175	19174.645	9841.314	20208.343	10735.879	93910.012	27497.594	35272.373	18157.799	222694.516	33573.240	18235.817	42231.045	59949.908	8905.163	29440.033	198642.511	46046.509	22135.207	68491.322	142647.422	18157.799	35812.288	71545.080	188664.678	29396.544	36139.555	76337.175	190785.908	39732.455	81336.103	61931.865	60924.586	230035.139	26504.470	148885.804	14213.763	11953.352	38185.665	22948.059	39937.742	165740.241	21725.522	93275.936	22234.370	30900.175
1061_148.0606_0.65_CCMSLIB00000221804	5399152	5399152	4494217	1123415	5399152	2090592	2762592	1257093	9272303	2090592	8230049	5399152	7305944	4041767	4494217	4494217	5901352	1502386	1952490	5031533	3558828	3872812	6776221	8230049	2422475	3872812	6776221	5901352	2913572	4229394	6233236	5901352	5031533	4494217	5399152	6233236	8230049	3320829	10497750	6776221	4229394	2992430	4494217	4709315	5399152	2366656	5031533	2245283	3195714
2038_148.0606_0.77_CCMSLIB00005883691	94669.748	336447.536	242914.804	42933.156	259061.693	39864.941	72821.079	5742.259	166228.580	126303.034	90628.614	286958.754	493094.659	170433.898	236031.174	124192.599	107972.864	85183.666	116605.030	2011.040	124834.490	139430.489	122086.686	294726.112	44068.895	202462.255	38811.575	202462.255	21654.717	110783.798	320438.266	116353.144	151195.548	102466.873	101408.919	158885.594	183921.999	99857.041	288648.603	245414.078	137310.345	113228.525	83255.947	99857.041	332394.308	84054.741	139893.300	115110.254	99005.171
3229_148.0606_1.23_CCMSLIB00005883691	32001.6444	38556.2949	27497.5940	4259.0969	5578.3995	6174.3446	3181.3833	807.6808	21956.3629	23998.2202	18736.5510	18135.3169	150241.1526	6995.4564	9824.4435	6019.4480	10609.3304	2806.7459	6903.3060	39358.0949	11516.8806	5048.9726	46046.5092	107142.2308	14733.8873	15552.7372	23130.8848	42231.0454	1795.3838	12547.4881	26831.5306	48487.9312	17994.2047	7816.5483	21319.4802	17437.6412	37541.9425	8762.8118	49942.5030	5712.4927	3775.6189	4463.6904	9032.9997	8834.7524	68491.3217	5756.3452	12612.1034	7212.2116	5326.8327
3816_148.1122_2.47_nan	12463.967	8940.702	10086.052	15750.976	18135.317	47382.851	36865.458	7942.949	23711.438	8854.140	12837.842	24496.519	5073.192	41207.609	28871.987	24532.805	30330.993	80379.607	135719.782	20778.915	63963.202	105890.978	10122.707	10418.791	71724.273	100802.979	10211.626	14938.084	16197.668	70073.845	15056.744	9382.589	6034.288	8083.616	49171.331	17871.834	11403.719	12918.240	11195.616	53928.594	35531.174	116919.732	12273.398	49277.780	7448.981	118551.422	15821.241	76031.090	83117.710
3754_148.1123_2.22_nan	9.411576e+01	8.942631e+02	1.231249e+04	6.579473e+01	5.853069e+03	9.290176e+01	1.344915e+02	1.038837e+03	5.901714e+00	1.546050e+03	6.712320e+02	1.376927e+04	3.746479e+04	6.366861e+01	1.078783e+04	3.226507e+01	7.006277e+02	1.498434e+02	3.279236e+02	2.792247e+04	1.066522e+05	3.044123e+02	9.556034e+04	6.981828e+03	7.462754e+01	2.246659e+02	1.083662e+03	1.545250e+04	6.221101e+01	5.901714e+00	6.573687e+03	6.199404e+03	4.662261e+02	3.379307e+01	6.132650e+01	2.411345e+03	2.084322e+03	6.468973e+01	8.643087e+04	5.103704e+01	3.040844e+01	6.193928e+02	4.289182e+01	7.276127e+01	1.579702e+04	2.352902e+02	1.283784e+04	8.864594e+01	1.479933e+02
3427_149.0598_1.46_CCMSLIB00005489328	165221.608	57457.018	80559.950	179085.923	208174.836	231023.517	280331.301	1438.156	357023.150	128935.988	151195.548	150241.153	65577.224	370623.902	114770.352	334328.001	88422.601	152090.903	81535.225	59300.177	115758.983	98052.231	112544.167	23054.149	300745.813	166228.580	87997.929	33629.662	32001.644	177068.615	31608.775	92804.451	149773.738	136464.006	145797.995	85866.369	2917.320	124192.599	26294.990	364105.948	225333.863	116353.144	169749.981	112278.741	3678.655	117211.500	21854.450	159396.874	135386.402
1116_149.0638_0.65_nan	191552.34	330811.19	179727.45	45617.37	231023.52	63313.23	114770.35	44498.75	509046.89	53371.80	280331.30	327014.08	496948.56	237034.04	265676.47	121079.69	246677.22	52906.73	63822.91	197875.51	144887.33	158357.89	284446.57	366165.81	91098.90	144403.41	220042.58	361363.96	100802.98	299130.66	358962.74	288648.60	215223.94	237034.04	263097.93	253830.04	352646.59	174784.61	582588.09	308576.12	237034.04	143981.15	163096.56	239461.07	269242.41	61435.55	214346.53	133896.82	123858.73
9078_149.0959_7.72_nan	21072.51729	59.95253	51.47608	13441.38672	45.69792	397.90920	429.66030	600.39528	61.32650	554.78170	16331.19613	13957.06016	79.58615	14053.16135	60.49124	2092.23855	1207.34856	45.35434	6259.44962	68.35044	51.88579	88422.60110	67.51419	76.17000	50755.46017	8905.16277	28822.55475	73.25380	26993.61456	17462.04966	76.67489	74.89092	15552.73720	4487.25227	16033.86369	27129.78978	66.66636	7771.08469	96.75238	37123.98083	11323.48280	9949.27216	46528.56699	24299.92403	76.67489	53.72760	67.27758	85866.36891	58104.50769
9156_149.096_7.78_nan	22948.05943	92.90176	80.20759	2453.65549	73.49091	82.90983	836.37640	92.61483	103.45868	456.36159	11364.28713	7737.68581	146.60503	9616.49426	97.06741	141.11561	2806.74586	73.66565	6301.81028	110.67607	77.73533	59949.90798	107.98487	145.64370	33629.66157	4248.68651	36023.99655	126.39619	33458.08133	18109.25199	137.98061	136.70291	11823.47099	9032.99966	34430.84855	31378.28999	115.74187	2882.11640	249.24934	24963.38358	9097.78156	10438.11338	33013.21316	15262.45738	134.49146	88.97584	113.72445	36258.31880	133896.81564
9208_149.1325_7.8_CCMSLIB00010114577	13886.1102	16556.1377	31232.2239	3623.5519	21413.2907	1404.3971	3059.9286	20814.0574	3787.3790	30900.1746	10002.6028	7482.1344	50357.7765	224.0456	24496.5192	219.3793	10533.1191	7892.7117	12612.1034	37931.2284	13179.1120	10913.2300	35595.2948	39494.6651	7228.2506	3278.7436	17902.7461	62216.1834	9686.8642	9547.0890	21919.0586	34205.5083	22986.7542	11868.3063	19174.6447	8556.6370	48087.1245	11235.3263	70414.1707	6813.6459	9419.5295	17750.1596	10394.3169	27364.5345	33629.6616	6573.6870	33349.0403	4533.8519	11054.6942
696_150.0139_0.62_nan	67363.9734	12635.1853	4805.8253	19114.8661	748.4665	248.2630	402.2818	3899.9528	21009.6855	16010.1256	11429.1473	2037.8907	1425.9386	72016.1251	387.8291	72016.1251	27036.7541	191.2331	19375.9924	2561.9397	5507.4462	8540.5162	3965.1222	894.2631	34265.1016	14912.3484	22306.8754	5375.6121	11429.1473	48087.1245	32001.6444	16301.7130	861.2997	12655.0828	16166.6319	650.2269	663.4083	4171.0828	8819.8952	92199.4564	557.5179	2378.4260	44498.7522	10045.3052	836.3764	313.9663	557.5179	6995.4564	4065.2044
2245_150.0584_0.88_CCMSLIB00006682581	2762591.7	1916093.8	2090592.1	1302703.8	2145740.1	2499198.2	1660209.7	332394.3	2913571.9	1816618.7	1994413.1	2366656.3	2829873.7	3320829.4	2192607.7	2829873.7	1365010.3	1691797.7	968208.4	1302703.8	2422475.0	1445489.8	2305425.2	1415656.6	2913571.9	2829873.7	1142473.3	2305425.2	745363.3	1816618.7	1691797.7	1365010.3	1867065.8	2245283.0	1916093.8	1210555.9	1365010.3	1733614.5	1536808.8	3728787.8	2499198.2	1628913.5	2245283.0	1123414.8	1342748.7	2762591.7	1475461.5	1475461.5	2245283.0
1846_150.0585_0.71_CCMSLIB00006682581	4041767.2	2036808.0	3872811.7	1342748.7	3320829.4	3320829.4	2913571.9	470033.3	2992430.0	1596784.3	3101207.3	2992430.0	3872811.7	5031533.2	2992430.0	5901352.1	1994413.1	2683797.7	1365010.3	2422475.0	3195714.4	1816618.7	2992430.0	1816618.7	3195714.4	3195714.4	1733614.5	3558827.5	918400.3	2913571.9	1916093.8	2366656.3	2499198.2	2366656.3	2762591.7	2192607.7	1283345.9	2992430.0	2422475.0	4494217.1	3728787.8	2036808.0	2992430.0	1502386.0	1816618.7	2683797.7	2090592.1	2422475.0	2913571.9
2548_150.0774_0.91_CCMSLIB00006682581	39159.163	45211.702	59067.854	12486.141	21854.450	7346.003	7659.643	60317.600	9841.314	5143.959	36023.997	44751.050	67677.775	34550.301	34550.301	24687.057	35967.144	63706.365	26748.889	32156.581	7924.587	2984.588	101940.634	52603.471	27275.706	10318.454	13537.539	61931.865	10934.955	26008.122	28717.472	45135.619	32001.644	32045.396	44827.792	22597.648	3678.655	46436.729	151641.063	33629.662	50269.016	39282.917	30843.958	30740.114	110136.370	36800.923	41561.377	11032.456	19956.097
3415_150.0913_1.44_nan	82.90983	643.95221	1142.70363	62.79199	52.62089	58.71394	69.34263	329.80303	71.03219	419.00363	75.11437	66.31424	6630.47754	87.91332	68.58550	88.64594	73.49091	52.26528	584.65326	4866.09984	1647.32817	4768.77980	3998.50572	8616.77786	49.11005	4946.90984	105.42907	4831.51563	849.06716	226429.18235	1479.14731	15056.74411	10719.93428	4794.25089	4497.98440	75.11437	3430.36548	1496.58704	7721.32772	2386.08818	1560.01389	984.58534	84.54042	81.80726	2258.77193	816.95697	2852.54936	69.05995	656.42179
2694_150.0913_0.95_nan	581.8535	255.0489	194.7493	193.4219	158.4410	185.6475	272.8285	213.3073	319.2870	3517.7391	335.7069	219.3793	11801.5479	721.1016	271.4171	725.2969	325.9610	155.0950	413.2755	4345.2028	807.6808	7942.9494	2147.6626	4521.1865	139.3162	7785.7172	988.8589	8869.0891	3754.8844	196172.5065	14309.8552	35073.0276	16986.0719	7415.9908	9651.5145	400.1316	7329.7958	259.2401	27275.7064	1004.9947	364.6806	212.4324	594.3854	495.3828	540.1411	219.3793	2720.1806	257.1076	7275.2079
3260_150.0915_1.25_nan	7721.3277	13911.6488	79738.3675	2436.1071	5868.0301	12273.3978	4065.2044	2710.2353	3318.2316	3658.2157	8323.5690	19677.8963	52706.8508	5813.0040	29054.5559	7430.2066	61566.4343	14104.5168	44156.0935	141925.5388	50923.5483	27184.6511	123145.9184	129727.2373	13491.2851	18736.5510	5813.0040	31011.5994	21170.9530	29728.1140	17126.1492	41207.6085	32555.5102	13769.2689	35272.3730	29958.9287	134238.6378	22197.4475	35531.1735	15056.7441	14053.1614	12547.4881	1613.8759	18235.8172	53684.6983	31232.2239	123858.7326	8307.2107	8488.1468
3800_150.0915_2.42_nan	55.32303	44.50054	5365.03822	7118.13018	767.89381	5048.97262	1231.50617	1522.29337	41.20332	34.70690	1072.38629	43.69076	61.91518	2280.49498	45.69792	55.63109	706.31705	26626.35124	1392.59287	52.96463	37.89053	47.68161	325.96103	59.63077	3604.30019	836.37640	66.66636	54.94851	48.67865	63.88438	4984.03692	5520.70180	35402.32490	1415.08755	13745.49258	49.11005	51.88579	41.20332	71.03219	19641.66539	44.10878	38.37017	53.72760	54.94851	59.63077	966.08395	2737.02089	1004.99466	39.13235
182_151.0353_0.58_nan	4494217.1	6776220.6	2591103.3	4709315.4	7305943.5	8230048.9	10497750.0	24175490.3	10497750.0	4229393.9	9272303.2	9272303.2	3195714.4	6776220.6	7305943.5	3195714.4	24175490.3	10497750.0	12526521.9	3872811.7	7305943.5	12526521.9	5031533.2	7305943.5	5031533.2	8230048.9	9272303.2	4494217.1	6233235.8	8230048.9	7305943.5	10497750.0	24175490.3	15453741.8	19617378.6	24175490.3	6776220.6	15453741.8	4494217.1	3558827.5	12526521.9	12526521.9	3558827.5	15453741.8	12526521.9	12526521.9	7305943.5	10497750.0	12526521.9
3081_151.0617_1.08_nan	18084.468	24377.610	54174.737	66291.245	17331.839	47297.938	51143.853	34763.619	153240.367	37601.719	11629.340	3647.399	22197.448	191552.335	13272.642	128254.327	84420.106	18157.799	10002.603	12592.713	7152.889	23915.662	18268.446	30474.060	99005.171	25473.058	23915.662	14837.217	13957.060	96798.235	67363.973	24687.057	39494.665	19837.002	51261.734	12355.473	12355.473	5839.898	12401.978	131942.295	20147.420	10627.155	123513.319	82521.571	14336.953	21919.059	24184.913	49674.748	9459.833
3044_151.0965_1.06_nan	106652.162	125915.020	105890.978	6783.404	7024.541	7498.014	9686.864	127918.396	79896.806	95380.349	67677.775	8940.702	18297.934	14158.495	11323.483	14104.517	103213.200	45617.375	6736.982	69738.957	58351.126	10609.330	65877.816	12249.499	156706.421	9786.732	72821.079	13814.296	9855.333	74083.958	93910.012	130762.056	159963.625	78995.853	99005.171	114491.178	73922.873	9564.886	136084.640	104840.135	10513.893	8215.673	93461.125	92199.456	14555.296	7243.374	10318.454	7415.991	8017.671
3317_151.1231_1.34_nan	1.173220e+02	9.149989e+03	1.115741e+04	7.627673e+03	1.151688e+04	7.919455e+00	8.169770e+00	2.110244e+04	8.281646e+00	1.608995e+04	1.175995e+04	1.305444e+04	6.169088e+04	7.919455e+00	2.051423e+04	8.169570e+02	2.410726e+04	6.859400e+03	2.473133e+04	2.441696e+04	8.006887e+04	7.919455e+00	4.936775e+04	1.030000e+04	4.449680e+03	1.002218e+04	7.023054e+04	1.695923e+04	1.267890e+02	8.440315e+00	3.693760e+04	2.090937e+04	1.808447e+04	7.636303e+00	8.169770e+00	7.953837e+02	3.940103e+02	2.464326e+04	7.989681e+04	8.169770e+00	1.392593e+03	2.551859e+04	2.002911e+03	8.440315e+00	1.566955e+04	8.831466e+02	1.796219e+04	6.187127e+03	1.428883e+04
943_151.6256_0.64_nan	3101207.3	1733614.5	1816618.7	979413.3	1283345.9	2913571.9	3446955.2	3728787.8	1994413.1	2762591.7	6233235.8	3728787.8	1475461.5	2422475.0	2591103.3	1816618.7	2366656.3	3872811.7	6776220.6	2036808.0	2145740.1	10497750.0	2913571.9	2683797.7	1916093.8	2366656.3	3872811.7	1596784.3	7305943.5	189462.9	241761.8	787719.4	4494217.1	4229393.9	6233235.8	6776220.6	3728787.8	5901352.1	3558827.5	2366656.3	5031533.2	7305943.5	4041767.2	4494217.1	2090592.1	2305425.2	2913571.9	3728787.8	3446955.2
2012_151.6257_0.76_nan	222694.516	466115.934	72192.443	206654.038	17812.745	62216.183	141166.779	1010022.268	87435.373	65136.802	103213.200	135719.782	80068.870	70540.120	129291.399	408634.382	364105.948	366165.807	297488.655	87010.631	111330.288	361363.961	163681.808	163681.808	106137.315	334328.001	117569.763	88869.769	357023.150	5826.858	89122.492	156224.138	681040.789	183921.999	818917.749	477345.440	57027.246	488880.096	65413.077	56596.976	47635.716	172820.135	86853.909	327014.078	112544.167	126303.034	94669.748	186570.806	141166.779
176_152.036_0.58_nan	496948.56	787719.40	273471.74	405513.71	848217.76	1010022.27	818917.75	1445489.76	1052314.03	245414.08	770003.65	1070341.81	405513.71	729169.16	907569.74	453422.00	1502385.99	929915.03	918400.26	428958.58	883310.13	1365010.34	501024.94	605254.64	470033.29	954657.13	954657.13	555738.83	517772.05	1022475.88	883310.13	1210555.91	2245282.99	1536808.79	1777949.38	1916093.77	707035.67	1010022.27	571871.08	550706.28	1302703.80	1107589.45	400465.19	1952489.99	1302703.80	994981.86	779679.94	1010022.27	1952489.99
2262_152.0554_0.86_nan	37401.67701	144.72639	7627.67294	915.84531	84420.10648	2202.29326	9269.20102	138.84654	5143.95926	35967.14450	1465.81165	4449.67976	13179.11198	6586.43413	95560.33761	3775.61890	3229.01014	108.71900	1606.15149	11494.05714	60682.15700	168.84745	1868.10461	45135.61856	2481.00860	164.17987	9080.67040	5288.21891	194.08255	4818.88294	73494.66524	9330.78760	62216.18338	74530.45917	69906.20864	191.96497	53478.23230	3541.24132	5902.94242	325385.93175	9251.33413	135.29932	5170.50529	230.58462	8017.67079	5520.70180	3482.57312	27184.65106	2265.96255
1805_152.0559_0.69_nan	157249.93	117569.76	199449.32	37541.94	140702.98	165740.24	131156.96	46342.12	260163.37	63022.97	116353.14	116353.14	284446.57	693874.90	145798.00	753139.21	199449.32	101408.92	74216.56	129291.40	156224.14	48204.35	162432.79	127918.40	212668.05	681040.79	110783.80	124834.49	69115.13	513836.50	75850.55	118229.65	158885.59	148382.16	100562.87	189462.86	41653.01	339928.69	264285.80	438011.69	358962.74	116605.03	133489.21	229203.37	138092.11	194514.81	107972.86	157775.83	133060.68
2293_152.0567_0.88_nan	176503.69	253830.04	405513.71	157249.93	110446.21	186570.81	166850.74	86640.93	470033.29	131558.73	310000.92	357023.15	402726.37	1070341.81	150760.78	737529.58	216186.16	228237.35	183922.00	279070.41	123145.92	192371.14	344204.78	270851.06	528314.71	994981.86	168445.65	411727.47	255272.41	550706.28	71362.39	169165.13	154253.38	209863.83	105097.62	177879.60	481020.36	302318.97	438011.69	693874.90	477345.44	219112.68	193799.83	202462.25	390851.62	364105.95	257686.05	131558.73	229203.37
2899_152.0568_1.01_nan	25847.033	12062.336	32001.644	34822.614	44326.983	101408.919	120047.007	21383.099	90355.538	18487.405	41653.012	9237.268	31896.445	47017.283	8744.901	104555.658	96093.291	51809.990	24924.419	16770.161	18268.446	14004.726	19894.508	440660.147	69738.957	281661.448	11629.340	11074.539	37734.982	136084.640	97832.167	16223.887	30229.760	38811.575	67848.018	73121.181	10375.000	86240.758	19114.866	31608.775	180441.084	31011.599	51594.536	31378.290	51594.536	85657.315	34822.614	58351.126	117925.233
3147_152.0568_1.1_nan	3446955.21	280331.30	588623.32	273471.74	291647.03	537464.80	605254.64	346157.31	496948.56	666474.06	628708.84	787719.40	385548.40	2090592.14	305628.84	1475461.52	417511.11	350599.75	546456.58	447403.18	253830.04	101940.63	388603.56	390851.62	1036586.70	918400.26	167333.25	721978.93	737529.58	1036586.70	96798.24	241761.79	260163.37	1628913.52	1691797.67	1777949.38	305628.84	1302703.80	393323.97	2192607.68	1816618.70	582588.09	425867.53	325385.93	652503.51	642092.67	528314.71	422734.55	459429.26
2281_152.0704_0.88_nan	28662.7920	18652.6269	12377.3715	11116.0704	11277.1926	27409.3160	19801.6148	18870.7250	24266.7972	15430.1106	23791.1357	33184.1774	6259.4496	17782.3650	13394.8550	741.8271	28335.5531	5617.6683	29816.1881	16986.0719	12062.3358	35466.8292	5685.3060	13075.5295	10702.0827	14129.4459	33692.5141	7167.8828	31120.0710	11157.4065	8726.5353	21319.4802	20646.4152	31841.2050	55979.6425	27635.3455	26874.3970	4754.6609	6063.3697	25166.8382	13514.6390	33573.2403	19956.0973	32156.5807	12062.3358	40890.3973	17040.0560	26219.6857	38258.8376
1884_153.033_0.71_nan	2823.9911	1238.8069	803.5626	703.1659	525.8625	836.3764	1301.9193	984.5853	16249.2928	3623.5519	1613.8759	6768.9834	3911.2776	3328.6818	1307.3744	3077.6933	1640.9133	514.1287	490.5652	19280.9775	16742.1369	24731.3347	1560.0139	2462.7501	390.3540	1460.6562	3724.8414	2762.4829	1859.1387	4368.8299	2641.4348	2561.9397	105890.9777	57577.9521	79896.8060	32555.5102	79586.2461	1420.5869	6559.3807	4112.6181	59191.9506	43558.2416	2561.9397	75363.3767	2891.1366	52706.8508	35750.4114	104019.1345	46244.6596
1952_153.0407_0.72_nan	146690.220	67363.973	90628.614	30379.917	54297.283	7924.587	10283.221	41127.790	18109.252	62759.642	97359.027	120344.961	159396.874	130444.822	148885.804	76681.791	104555.658	32716.429	56915.567	66444.278	18025.939	5879.708	158885.594	130762.056	53021.607	72364.821	234018.248	169749.981	29867.750	117569.763	32655.428	182614.070	263097.927	90113.972	121449.841	78480.015	15033.448	82343.493	456658.453	198642.511	98234.702	63822.908	154253.376	100075.941	92199.456	36023.997	166850.742	144887.326	147497.850
3688_153.0407_1.86_nan	14660.9593	243.1162	2411.3455	186.4209	154.5762	182.0313	259.2401	206.3170	298.5285	1057.3352	309.2876	15954.0747	5562.6076	677.3263	3201.6311	3358.9896	16331.1961	151.2556	448.5862	12334.7059	2306.1461	294.4642	5312.9001	47297.9379	3986.2943	1197.5878	42170.3626	8323.5690	373.3355	1087.7688	510.9324	15033.4477	24924.4188	3298.4512	690.1060	1967.2594	411.2402	2474.5864	22406.8905	947.4543	339.3812	3077.6933	9855.3325	461.2456	4192.9309	210.7119	17545.2657	4008.3721	1115.8949
2620_153.0408_0.93_CCMSLIB00005464098	870113.39	411727.47	647644.96	124834.49	280331.30	62378.71	67061.61	280331.30	221873.23	576153.34	707035.67	560676.87	968208.42	550706.28	761218.53	246677.22	541746.33	123145.92	361363.96	693874.90	308576.12	205813.77	829616.51	1536808.79	368361.71	517772.05	1175539.78	1388884.81	228237.35	770003.65	204145.79	838785.72	1193194.93	729169.16	737529.58	269242.41	280331.30	444123.11	1916093.77	1036586.70	484920.93	341795.22	1036586.70	488880.10	745363.26	336447.54	1036586.70	488880.10	622647.50
3289_153.0408_1.3_CCMSLIB00005464098	250156.9516	240672.8702	253830.0398	24847.8027	104840.1350	6528.6822	11074.5385	22168.5617	175.7505	10318.4539	149253.2839	147497.8502	346157.3095	2444.6649	311917.7975	7346.0029	291647.0304	231023.5169	180441.0837	414763.0220	244140.7701	9347.7639	550706.2806	686932.6809	234963.9202	346157.3095	617024.9815	610705.2026	10336.9514	198642.5107	7088.7712	1010022.2680	1022475.8752	25410.1999	74881.4584	28514.5907	5288.2189	205048.4049	857851.2722	448.5862	49581.5015	134238.6378	197875.5120	41051.6744	605254.6406	39159.1628	745363.2636	311917.7975	594198.1711
3176_153.066_1.15_nan	200174.91	200869.52	350599.75	183291.87	119452.62	87997.93	71362.39	152090.90	114491.18	164706.28	141166.78	203279.32	36937.60	259061.69	157775.83	80918.83	152090.90	121763.60	45977.37	143586.31	190785.91	256414.13	110446.21	146690.22	327014.08	15312.80	104555.66	251488.20	161264.20	247640.52	286958.75	185850.24	251488.20	48858.90	463071.26	109808.36	150760.78	161264.20	81717.94	297488.66	143981.15	58444.07	118551.42	151641.06	102684.36	238319.00	108192.08	84420.11	156224.14
9191_153.1274_7.8_nan	12721.631	15056.744	28928.532	2934.983	23791.136	1307.374	2882.116	16719.488	3181.383	29054.556	8436.553	6402.340	34025.583	1368.163	21725.522	1301.919	8998.072	8526.153	7737.686	36197.274	16010.126	11054.694	35750.411	36604.957	6601.257	4521.186	21654.717	57842.337	7676.836	8854.140	23474.748	35466.829	18767.965	10609.330	17570.255	8148.046	36197.274	9097.782	71362.385	5060.357	13791.683	7329.796	12062.336	23474.748	29396.544	6329.538	34430.849	3787.379	10086.052
4502_153.1388_3.86_nan	3965.12221	4019.11769	10894.27602	109.85612	17545.26572	1438.15646	732.82688	4092.51206	137.53446	5170.50529	147.59426	6799.43636	14938.08434	195.54412	24643.26279	194.08255	1014.97044	2814.94699	13441.38672	17040.05600	24810.35391	137.98061	10299.99542	7996.40733	87.15011	134.49146	283.10444	11195.61621	156.24044	294.46419	22373.89475	24377.60963	8726.53534	153.40958	209.87640	6573.68703	4704.67492	125.96676	17188.04576	255.90076	141.91576	112.53815	187.81344	2953.19980	8834.75241	1301.91934	9616.49426	127.13825	114.50746
3725_154.05_2.01_nan	42085.9499	150241.1526	417511.1101	1560.0139	15239.3844	1515.8200	1132.4907	1465.8117	10045.3052	64092.5294	7184.0598	1202.7887	753139.2085	8307.2107	44241.3253	32259.4823	19459.7625	2076.4483	12702.1895	576153.3440	76184.1007	16742.1369	196938.1518	361363.9612	27364.5345	5261.5065	111081.0565	358962.7391	32156.5807	54297.2830	143586.3126	209863.8260	20412.6160	3841.2394	12655.0828	25206.3715	411727.4705	15750.9764	422734.5524	46436.7292	6830.7651	23437.8438	45512.7831	15056.7441	285649.4605	8247.6025	218093.1537	24847.8027	12748.1928
3298_154.05_1.3_nan	20972.489	15131.288	17096.242	14004.726	5021.406	1740.336	1004.995	43006.117	1147.295	9669.839	7707.180	13464.716	26584.856	11012.859	12463.967	12721.631	19867.057	14158.495	36533.370	13934.491	10457.553	44751.050	14242.428	15854.080	13911.649	9018.932	37059.346	8998.072	29299.797	154253.376	20016.818	45697.771	8597.948	25077.054	33013.213	32259.482	24643.263	33516.825	20049.252	19956.097	26373.391	41127.790	17962.190	21796.764	23711.438	30953.569	31445.181	19894.508	12655.083
3761_154.05_2.25_nan	3389.74380	415.36762	3470.98204	6199.40447	514.12872	9149.98928	2179.67858	3482.57312	5578.39952	5085.68299	1967.25937	11476.78743	1752.50533	7329.79575	51.47608	15011.68708	4959.49359	779.60499	2355.69880	4356.30739	286.08574	7464.45049	11277.19260	5592.35163	2044.39621	2232.53803	10394.31690	1484.38630	4425.81560	73.66565	66.05826	9669.83934	63.09226	30527.85623	14104.51683	16356.39894	34365.98314	597.33252	4309.96086	4715.92262	8888.23786	2531.74230	19742.29046	2272.48592	710.04093	42.46675	795.38373	7275.20793	9824.44353
4338_154.05_3.61_nan	21.97863	20.39651	3116.83242	2147.66260	127.83284	2272.48592	17.94426	89.57041	1092.64501	16.51364	865.13867	18.47018	25.07138	21.97863	19.90857	19.03885	832.59474	269.91880	16.51364	21.97863	17.69060	19.90857	351.08274	25.07138	3470.98204	349.14735	28.27722	21.33787	19.33759	27.55952	22.90377	198.33802	6431.25128	869.62248	6245.87159	19.03885	1185.47882	17.94426	30.73564	9737.10897	189.25810	557.51787	716.87021	1438.15646	26.51160	915.84531	14706.22493	429.66030	1225.50071
3758_154.0864_2.2_nan	495.3828	3021.8106	2462.7501	136464.0064	1801.3961	650.2269	247.0187	3012.7259	276.1361	152.8146	289.5324	197.5688	763.7963	616.4386	3955.1906	616.4386	287.8451	7910.5252	636.7666	352.9911	2753.9277	280.3807	306.0799	545.7318	1137.2790	271.4171	857.3252	476.7399	347.0536	1004.9947	464.0477	536.6782	476.7399	321.1369	616.4386	349.1474	376.9546	10086.0523	1682.9659	857.3252	310.8610	2720.1806	4463.6904	431.6107	2953.1998	202.8667	3787.3790	233.9337	204.6161
2302_154.0864_0.88_CCMSLIB00000221838	4853.9132	2834.8101	15186.6605	28098.7776	47297.9379	19142.2279	18767.9646	32455.3586	3451.8018	22339.8789	8215.6733	2444.6649	1009.1460	7958.7238	47468.2243	5035.8274	11364.2871	16556.1377	9080.6704	18652.6269	60075.5228	25518.5922	12486.1410	18580.7175	6644.6338	66751.2291	6034.2884	18652.6269	17713.4358	7942.9494	7415.9908	656.4218	11629.3403	7848.8732	19375.9924	13791.6827	13224.8711	13441.3867	17842.9797	5312.9001	7737.6858	7024.5413	7737.6858	9496.3197	594.3854	5962.0335	3852.5448	5578.3995	6511.4871
1495_154.0975_0.68_nan	299130.66	447403.18	1175539.78	88422.60	493094.66	23289.24	47820.55	244140.77	43814.81	383100.58	202462.25	328706.54	2036807.96	175349.92	417511.11	115412.95	400465.19	67363.97	247640.52	323534.95	358962.74	393323.97	321773.75	190088.65	100075.94	125915.02	121763.60	622647.50	198642.51	138092.11	361363.96	212668.05	237034.04	207475.88	290169.99	238319.00	402726.37	227250.95	357023.15	111632.64	179727.45	210958.94	46342.12	167333.25	1324383.63	162432.79	400465.19	92598.54	147924.25
2146_154.0975_0.88_nan	117211.50	182614.07	571871.08	54403.32	200174.91	12165.78	15696.45	84420.11	17688.37	130762.06	87805.23	113855.84	599447.18	69276.94	133489.21	44326.98	207475.88	23915.66	165740.24	104266.27	170433.90	193799.83	129291.40	73786.00	52000.89	50269.02	65877.82	291647.03	88238.22	64379.23	172245.91	95560.34	79896.81	92199.46	98486.28	80204.95	120047.01	84639.42	139018.25	70836.83	56692.50	123513.32	36865.46	87212.92	546456.58	62493.92	147086.37	41427.10	72364.82
2228_155.0815_0.88_nan	16115.4664	91744.6760	57207.1199	4217.9320	8762.8118	646.9359	2029.0574	25766.7328	15344.1135	44404.6319	22948.0594	7464.4505	25166.8382	15552.7372	49581.5015	11542.4682	2691.4673	2347.1692	24338.3771	52304.6316	29622.6261	40145.0776	114491.1776	82885.9826	8556.6370	3935.7474	40539.9578	306825.4102	21992.6204	9149.9893	44751.0498	103824.2097	20208.3434	31188.9527	50046.2106	34550.3013	26711.4665	9018.9321	95833.9474	19867.0568	8781.7716	35750.4114	38618.3566	23177.3433	109808.3614	2737.0209	234963.9202	4972.9396	8710.2503
1680_155.0815_0.68_nan	44498.7522	128254.3272	111081.0565	371.3646	14415.5164	408.5285	2872.7275	54547.5176	16115.4664	90113.9722	42170.3626	17279.4356	31065.4150	24643.2628	87010.6310	26143.2123	11562.8407	2147.6626	55635.0461	116605.0302	60439.4062	69276.9398	183291.8698	133489.2069	15403.9347	8616.7779	132259.2997	284446.5666	40007.6850	20147.4203	84420.1065	187984.8458	32455.3586	57700.6419	93716.1018	102184.2970	48858.8956	35073.0276	165740.2406	19677.8963	15186.6605	62614.6395	52214.8814	34365.9831	139018.2540	3097.3903	252425.7455	3107.6253	13464.7160
583_156.0768_0.61_CCMSLIB00010103270	99857.04	101408.92	72364.82	62886.92	1475461.52	2762591.67	3320829.42	82521.57	1502385.99	65413.08	109287.39	88238.22	122086.69	555738.83	107142.23	787719.40	119133.47	1233120.14	79238.09	79738.37	73279.03	97147.31	80729.95	88869.77	68185.01	90628.61	113228.53	116605.03	87010.63	122086.69	154643.53	110136.37	105097.62	105641.63	136464.01	91952.09	72677.15	86853.91	134623.16	1415656.61	907569.74	74674.47	108192.08	150760.78	628708.84	61931.86	89724.80	74674.47	78838.13
1306_156.0768_0.65_CCMSLIB00006679657	157775.828	159963.625	2863.193	117925.233	377884.580	994981.858	1283345.884	3877.458	787719.403	21319.480	181725.573	132259.300	116086.978	1175539.780	246677.219	431786.181	166228.580	237034.037	84982.399	5916.953	78480.015	206654.038	100327.537	6644.634	164706.277	588623.322	85657.315	7212.212	139430.489	163681.808	99857.041	6660.806	183291.870	195438.002	136084.640	237034.037	119452.618	136084.640	12655.083	779679.943	459429.256	111330.288	256414.131	251488.201	327014.078	93910.012	52706.851	166228.580	129727.237
3384_156.1382_1.44_nan	2700.55898	58.14228	49.47426	53.34258	43.69076	48.67865	59.36906	54.63336	57.88183	48.05894	63.88438	957.01995	76.96502	74.89092	5312.90015	73.91311	64.45030	42.89182	1047.95372	4092.51206	633.44219	61.91518	65.24568	2594.84506	38.74856	57.88183	83.93742	70.09720	1127.40838	82.61111	74.14699	1330.83352	3998.50572	2834.81006	73.66565	129727.23735	64.95550	10193.23164	9365.69627	81.80726	60.22025	5813.00402	70.79620	70.34634	73.49091	1307.37442	65.54584	58.71394	54.04559
1158_157.0607_0.65_nan	4680.613	29396.544	30105.712	33957.984	513836.496	320438.266	444123.108	10457.553	212668.050	20514.233	51143.853	55158.203	80559.950	438011.686	2541.405	183291.870	306825.410	857851.272	17994.205	41823.646	15797.019	1324383.631	24224.350	43661.714	68491.322	45977.369	56365.620	81336.103	44068.895	408634.382	59417.603	64980.407	81122.095	29343.927	43896.684	3398.278	31378.290	19019.745	82707.826	110783.798	228237.348	18806.136	26874.397	652503.514	1660209.659	1107589.454	25328.400	334328.001	453422.002
3087_157.0608_1.08_nan	2418.57593	1307.37442	622.65012	32.66513	30.73564	451.44803	1163.91673	1120.76808	920.41902	716.87021	2710.23531	40.39615	59.63077	3829.56771	43.69076	1682.96591	783.88906	471.67573	686.07064	2552.30426	622.65012	5288.21891	1197.58776	1658.07695	454.27314	35.89870	3517.73907	1740.33569	3541.24132	2834.81006	57.32813	1312.54193	1515.82005	2187.00063	3201.63111	6389.09948	3504.79552	38.37017	7627.67294	5685.30602	1598.86364	1256.79471	3808.98975	3389.74380	4019.11769	1690.24048	49.82594	2287.68365	690.10597
1347_157.0972_0.67_nan	19867.057	35880.972	45211.702	26335.502	24643.263	2973.418	13297.231	31378.290	10457.553	21170.953	11157.406	42759.554	23474.748	15375.487	30575.234	10513.893	12294.867	22373.895	5535.141	20238.942	3829.568	28194.948	67677.775	65136.802	43090.355	21616.215	33573.240	44751.050	23869.662	16742.137	30142.749	51594.536	28142.347	39566.305	47993.085	17462.050	55743.806	51904.442	128586.660	28774.295	25877.198	44404.632	50455.176	32001.644	55531.041	12837.842	67848.018	27316.186	23671.600
1110_157.6256_0.65_nan	886.6720	387.8291	264.3946	251.9201	187.0009	250.6774	406.3565	213507.2549	487.5519	120744.0670	487.5519	309.2876	1449.9413	1152.5242	396.0105	1120.7681	98486.2758	193.4219	168.2718	613.6370	195.5441	468.9426	497.7130	907.7221	170.4273	435.6815	1449.9413	832.5947	610.2876	1682.9659	816.9570	890.8175	878.8429	554.7817	1152.5242	656.4218	674.1583	396.0105	8762.8118	1533.5110	562.9751	306.0799	844.3357	745.6293	857.3252	317.4379	569.4552	366.7878	6830.7651
3947_158.0812_2.79_CCMSLIB00006119435	292.5757	164.1799	7041.6453	2962.8909	120.6143	136.7029	172.2222	152.8146	183.6463	123.4840	204.6161	152.1866	415.3676	351.0827	169.8790	352.9911	196.2568	1663.6678	2657.5321	214.5149	116.9264	189.8671	196.8680	319.2870	105641.6291	185.6475	516.8640	286.0857	222.6579	578.8109	297.0468	319.2870	283.1044	2852.5494	373.3355	218.5147	238.6968	172.2222	1020.3377	18206.8863	204.6161	150.3892	309.2876	280.3807	286.0857	150.3892	217.6010	170.9956	152.8146
3605_158.0812_1.72_nan	5208.0300	2882.1164	25766.7328	12143.5073	10394.3169	27080.7314	25677.2085	128254.3272	19518.4067	35750.4114	5535.1414	28717.4716	34265.1016	20814.0574	11651.0519	22744.5578	26748.8891	35880.9720	190785.9078	29772.3279	15430.1106	21281.8477	30330.9930	28623.0973	11516.8806	48087.1245	19341.2705	27450.8463	3573.8638	31941.5304	40472.8390	22986.7542	9097.7816	12401.9777	18084.4678	5170.5053	17655.3807	19341.2705	25291.4141	7676.8363	15081.0705	8597.9481	13272.6425	9312.7231	11716.2484	31608.7752	5592.3516	19341.2705	25640.5047
3687_158.0812_1.84_nan	4322.5630	413.2755	39159.1628	22373.8948	13117.5913	28717.4716	34496.3632	37601.7191	14388.4863	16430.4573	536.6782	23671.5996	79238.0891	11542.4682	16931.7852	15528.2710	20081.2356	42231.0454	135386.4023	15773.4651	43159.9763	12792.0234	3430.3655	6371.1839	8632.8661	44575.1393	26952.3485	13580.6773	2779.7185	8215.6733	21725.5216	6077.2355	17713.4358	5839.8978	10592.9891	6199.4045	6931.7814	8569.1783	10002.6028	11696.0320	19114.8661	28142.3474	898.8028	7627.6729	39433.3896	27129.7898	9564.8856	21213.5531	16223.8869
2185_158.1175_0.88_nan	51469.673	3633.705	53928.594	31120.071	57700.642	118839.824	92598.537	37808.775	102684.362	99302.279	4594.137	22675.439	8067.590	147086.367	38128.526	116605.030	90113.972	66444.278	318712.733	4690.496	94423.741	63313.234	3678.655	5398.899	160637.339	127133.615	7303.688	5892.489	4287.828	187247.106	234963.920	33458.081	5946.116	79896.806	89301.141	4533.852	4994.722	3461.401	49476.662	196172.506	194514.812	160637.339	75850.552	334328.001	36139.555	588623.322	4092.512	125915.020	261731.438
1692_158.1176_0.69_nan	179085.92	22339.88	245414.08	80204.95	220927.67	484920.93	263097.93	192371.14	354802.79	456658.45	26050.00	19546.10	33957.98	341795.22	25473.06	400465.19	259061.69	208174.84	979413.30	20719.37	444123.11	149253.28	19081.40	23327.68	550706.28	375121.89	30795.00	28568.90	20680.58	488880.10	605254.64	135386.40	25328.40	263097.93	264285.80	22406.89	18297.93	19578.99	153732.30	513836.50	715022.17	517772.05	222694.52	838785.72	28098.78	2036807.96	20646.42	400465.19	700901.52
4506_158.1176_3.87_nan	201633.59964	4630.83639	4298.32398	5261.50646	4092.51206	71.79740	82.33213	1105.88516	1213.41883	6187.12709	3998.50572	21072.51729	13911.64878	31011.59935	2020.65652	13179.11198	13934.49066	63.88438	18767.96458	7691.17667	14129.44595	4039.92779	5300.65043	14242.42838	8905.16277	16847.52383	28623.09729	8017.67079	19489.66955	17962.18966	12486.14095	9049.61818	46161.84802	22675.43851	7910.52522	73922.87296	5916.95311	5728.52000	14938.08434	14080.78805	82.33213	14080.78805	31378.28999	5712.49269	5994.10487	774.82322	18025.93852	11603.72529	6217.99694
3941_158.1176_2.81_nan	17962.18966	60.49124	5143.95926	56.63702	46.48242	52.96463	62.49025	57.32813	63.09226	66003.00320	68.07879	3530.73039	2170.47939	77.73533	61.32650	77.45465	66.66636	46.86033	47.68161	19956.09734	988.85890	5436.55021	2943.80600	33754.43542	975.63808	62.21101	90.27061	4079.02246	5685.30602	88.97584	78.66803	76.41604	1420.58695	636.76664	77.22828	27409.31602	33893.26691	811.88777	11383.01152	86.75329	63.39786	55.97766	74.62754	73.25380	1566.54003	54.94851	67.51419	61.91518	55.97766
658_158.1652_0.61_nan	92598.5369	2496.8962	354.5870	324.2615	240.5612	360.5736	565.6628	400.1316	686.0706	267.4789	710.0409	4277.7998	23437.8438	70999.2332	559.6820	17359.1645	681.4295	243.1162	204.6161	7863.0006	243.1162	6949.6988	710.0409	14362.9080	207.2659	622.6501	8854.1404	1225.5007	6830.7651	2295.8844	1192.1696	1231.5062	896542.2526	59949.9080	6315.6976	44326.9829	1014.9704	562.9751	28424.8091	385548.3981	861.2997	451.4480	1169.6236	1110.7345	1295.7954	443.9728	5578.3995	502.8650	431.6107
613_158.9641_0.61_nan	417511.1101	126303.0339	25640.5047	50923.5483	382.0228	619.3928	1034.9459	28871.9869	80559.9498	102953.5382	31378.2900	816.9570	3229.0101	121449.8407	1020.3377	119452.6179	103824.2097	396.0105	133060.6820	40388.5910	20208.3434	43006.1167	14706.2249	2029.0574	79238.0891	25166.8382	68775.5254	41594.6684	103824.2097	161821.3594	313418.7574	65271.8650	2170.4794	14213.7633	35073.0276	1711.9280	12041.6700	17713.4358	43233.4703	226429.1823	1490.5025	3998.5057	263097.9265	64544.3160	2361.8911	779.6050	1397.6618	12721.6312	17688.3691
1962_159.0277_0.73_nan	171133.5249	41594.6684	11801.5479	28472.9280	3430.3655	4754.6609	7863.0006	3307.0356	13346.4021	3594.2118	38185.6647	14681.3719	22915.3179	96326.3040	32861.1591	86430.8718	37059.3464	953.3227	35531.1735	35203.4502	2762.4829	9704.7520	25716.5880	27275.7064	40083.5389	56596.9762	85866.3689	37601.7191	11323.4828	50565.0468	10264.3099	63586.5727	106885.2107	32908.6768	44404.6319	21353.1276	225.2920	20941.4582	104555.6581	85657.3154	6783.4035	24184.9129	88623.3207	52386.2372	6217.9969	671.2320	8556.6370	35402.3249	30740.1144
2914_159.0288_1.01_nan	4137.0343	22882.1246	16612.5369	136.7029	2917.3197	131.4278	163.4733	10627.1548	174.5011	41901.1203	193.4219	5234.3188	11542.4682	319.2870	17279.4356	317.4379	183.0096	1950.5116	1752.5053	14104.5168	3077.6933	180.6679	30634.4527	20841.3715	832.5947	175.7505	458.6071	19081.3966	208.9559	6903.3060	30006.5797	40388.5910	255.9008	200.0944	335.7069	206.3170	11476.7874	162.9557	29343.9274	3398.2779	190.5278	8632.8661	283.1044	8215.6733	21213.5531	1343.2416	12294.8670	162.9557	144.7264
1067_159.0764_0.65_nan	686932.681	373035.358	124192.599	184591.990	388603.559	753139.209	979413.300	97359.027	566668.907	8526.153	681040.789	994981.858	279070.410	1302703.801	666474.060	1010022.268	745363.264	284446.567	179727.452	325385.932	339928.690	215223.942	279070.410	276251.572	444123.108	745363.264	370623.902	280331.301	124518.889	929915.025	496948.559	332394.308	729169.162	810422.206	1022475.875	729169.162	276251.572	628708.843	107705.810	635096.891	1107589.454	361363.961	715022.166	493094.659	231023.517	290169.993	299130.660	566668.907	533564.408
3990_159.0917_2.84_nan	23092.4669	29011.0612	20238.9425	161264.2040	106382.2840	290169.9929	281661.4482	681.4295	228237.3483	7384.1218	21890.8054	14506.2599	23054.1488	195438.0020	9399.5222	143092.3888	11255.7546	51032.9687	1415.0876	16819.7981	34822.6145	10973.0378	19315.1381	8978.0669	107705.8103	69115.1300	21136.4386	11403.7186	11094.4817	24456.2477	28098.7776	2136.5484	3724.8414	27635.3455	7303.6876	4558.5798	11032.4557	11516.8806	15644.0966	146690.2199	79896.8060	25847.0331	24224.3503	14474.8502	11255.7546	36457.0177	11323.4828	38876.5811	14336.9532
2271_159.113_0.88_nan	6231.865	28335.553	42410.651	69440.099	65136.802	133896.816	117211.500	9669.839	32655.428	22744.558	52000.885	92433.629	69738.957	41427.097	96326.304	17279.436	15696.446	117569.763	24266.797	22063.766	21551.797	54928.024	50565.047	4547.271	86640.929	66128.321	10973.038	59067.854	25291.414	15081.070	18297.934	26335.502	15011.687	30740.114	49849.921	17842.980	5578.400	35466.829	34951.665	31065.415	84982.399	45306.353	28928.532	32762.827	15478.758	64724.161	19114.866	34320.377	53478.232
2579_159.1492_0.92_nan	12526521.92	5901352.13	9272303.15	168445.65	2913571.86	85866.37	82885.98	857851.27	37808.77	8230048.93	779679.94	7305943.51	9272303.15	383100.58	6776220.56	234018.25	571871.08	115412.95	2366656.29	12526521.92	8230048.93	1994413.14	10497750.02	24175490.34	173609.53	173609.53	481020.36	9272303.15	838785.72	155708.42	4709315.37	6233235.80	1816618.70	1107589.45	1036586.70	8230048.93	12526521.92	505594.89	19617378.65	377884.58	334328.00	818917.75	272273.68	555738.83	9272303.15	302318.97	9272303.15	77161.67	114770.35
1761_159.1492_0.7_nan	2913571.860	1193194.934	2499198.154	42170.363	729169.162	2891.137	4449.680	160637.339	4487.252	1210555.906	158357.891	1867065.811	3101207.260	71724.273	1994413.142	69602.232	108719.556	13464.716	447403.181	4494217.083	2090592.144	252425.745	3195714.358	2192607.681	1528.292	4079.022	162432.790	2245282.991	108990.643	9097.782	800505.959	2305425.226	449875.427	166228.580	176003.701	2499198.154	1536808.793	96798.235	5901352.129	62216.183	56247.872	114491.178	6528.682	123145.918	1952489.988	34265.102	2422474.985	3348.328	3150.605
4186_159.1493_3.29_nan	17069.0919	19429.4023	17012.9996	201.8176	3307.0356	194.7493	294.4642	226.9930	341.4956	48487.9312	364.6806	18615.3990	22636.9227	791.0129	3077.6933	795.3837	356.6833	162.3465	1072.3863	119766.6579	20238.9425	339.3812	51469.6730	61690.8849	145.2110	327.9236	1101.1813	31331.2254	421.0381	1225.5007	6245.8716	4533.8519	603.7390	402.2818	820.5728	14706.2249	94423.7409	284.6226	11343.4879	1072.3863	400.1316	226.9930	636.7666	540.1411	104840.1350	233.9337	47993.0851	278.6595	240.5612
1197_160.0365_0.66_nan	3841.2394	408.5285	1285.5463	3470.9820	194.0826	268.9173	427.4585	304.4123	514.1287	210.7119	528.8415	329.8030	1546.0497	1244.6255	419.0036	7303.6876	531.2818	200.8079	3614.2164	656.4218	2208.8097	505.2778	525.8625	10664.0876	7737.6858	2250.1584	1522.2934	883.1466	640.3839	7958.7238	869.6225	6493.6894	5411.9305	597.3325	1251.2474	703.1659	737.1064	2313.3045	2925.1236	6288.9489	606.4249	329.8030	894.2631	828.5136	920.4190	337.2487	613.6370	2603.7111	3911.2776
3333_160.0757_1.37_nan	1745.6472	3211.1151	2823.9911	5769.7402	2872.7275	1432.4345	4909.2856	7184.0598	803.5626	19894.5076	6830.7651	8672.0796	59543.6984	4680.6129	2842.8951	5073.1917	24687.0566	4112.6181	3541.2413	1725.1016	431.6107	20208.3434	1120.7681	6493.6894	3911.2776	10283.2206	6703.8554	3955.1906	5143.9593	8182.7870	159396.8742	700901.5231	3744.7659	5274.4469	5234.3188	2984.5885	8083.6160	710.0409	3734.3347	14266.8244	4248.6865	6102.0540	4277.7998	73279.0288	179727.4520	5195.9246	4972.9396	6174.3446	7482.1344
3937_160.0966_2.78_nan	12422.52786	7958.72382	22306.87541	122454.51490	13814.29604	18988.74330	11094.48172	11651.05193	11930.50819	66751.22906	1415.08755	562.97506	4309.96086	25367.45665	87.15011	6343.57511	1387.46131	9443.62962	7599.93224	9564.88556	1092.64501	19613.74162	4680.61291	9476.02868	183291.86984	39433.38961	155.59759	2953.19980	1479.14731	5672.34081	2355.69880	4487.25227	2330.24917	7627.67294	4393.36785	5375.61206	3219.86853	4618.47438	3998.50572	41051.67445	4570.31756	1571.73337	8781.77159	15375.48666	1881.50865	5312.90015	1052.40891	10438.11338	437.81798
3661_160.0969_1.79_nan	605254.64	388603.56	435070.56	68641.67	139018.25	29396.54	21170.95	299130.66	16483.91	388603.56	218093.15	321773.75	344204.78	35402.32	291647.03	40757.21	116605.03	402726.37	316861.84	715022.17	288648.60	217183.97	375121.89	550706.28	154253.38	19429.40	119133.47	456658.45	214346.53	71724.27	352646.59	228237.35	257686.05	216186.16	191552.34	323534.95	779679.94	280331.30	594198.17	151195.55	205048.40	425867.53	23363.18	94423.74	555738.83	160637.34	481020.36	76184.10	105097.62
3828_160.0969_2.5_nan	9984.95970	5073.19169	15081.07050	3554.18493	7152.88866	554.78170	56.63702	1795.38385	54.63336	78838.12559	60.49124	373.33552	7088.77118	72.76127	1279.32438	70.79620	485.22243	7260.59667	1490.50249	3087.94383	46.86033	1192.16957	9476.02868	5048.97262	6417.44403	1711.92803	80.43208	66.31424	61.91518	78.66803	71.52326	1420.58695	67.79109	63.88438	70.58475	2306.14611	16331.19613	52.96463	86.75329	78.06070	56.63702	49.82594	66.66636	66.97560	2052.31858	48.38265	1566.54003	487.55186	50.67197
1285_160.0969_0.66_nan	147497.85	193087.51	184591.99	56247.87	113228.53	80204.95	100802.98	284446.57	101408.92	109287.39	207475.88	171726.88	159963.63	84982.40	160637.34	154253.38	245414.08	77708.78	151641.06	137642.81	107972.86	339928.69	176503.69	158885.59	159396.87	146690.22	208975.64	167971.06	139893.30	195438.00	130128.07	158357.89	128254.33	226429.18	286958.75	247640.52	368361.71	263097.93	219112.68	234018.25	236031.17	172245.91	248992.32	223628.93	95180.63	185850.24	228237.35	160637.34	336447.54
2915_160.0969_1.02_nan	42410.651	83602.699	19711.375	10810.260	12228.262	33244.595	42410.651	57330.191	4438.251	20271.668	68941.493	25206.372	23254.421	28472.928	60202.767	34320.377	87435.373	134238.638	94669.748	57330.191	55635.046	110446.208	80918.833	59191.951	36389.486	89122.492	54297.283	57457.018	36329.769	158357.891	63022.972	91325.991	21827.344	76031.090	252425.745	61810.578	44902.360	44404.632	41207.609	74083.958	60317.600	50150.430	10787.826	104840.135	74674.472	9737.109	36865.458	68775.525	81535.225
3060_160.108_1.07_nan	17871.834	10874.354	18514.416	2194.970	4207.191	20480.316	22744.558	13769.269	50674.954	10122.707	16931.785	11777.317	21383.099	22406.891	8354.739	16584.216	36085.082	10063.854	18547.945	18395.046	11364.287	7009.934	13441.387	15056.744	6102.054	6703.855	11542.468	11176.620	18235.817	42585.391	12355.473	7384.122	94423.741	26414.107	40757.212	25367.457	13934.491	7152.889	22597.648	36258.319	20880.884	16061.412	10022.178	19801.615	14812.241	20841.372	9597.663	14763.261	17331.839
2573_160.1081_0.91_nan	97147.310	41427.097	610705.203	41127.790	129291.399	39358.095	34763.619	230035.139	29536.737	242914.804	179727.452	159963.625	366165.807	88422.601	82707.826	63822.908	122086.686	92433.629	440660.147	400465.187	291647.030	94180.507	34205.508	154643.528	91952.091	71724.273	26542.830	838785.725	91325.991	144887.326	282955.674	61690.885	59809.848	28717.472	29054.556	7316.339	91325.991	101408.919	139893.300	23869.662	167971.064	63586.573	100802.979	66916.277	156224.138	332394.308	288648.603	23791.136	158357.891
2204_160.1332_0.88_nan	1052314.0	658803.6	496948.6	183922.0	207475.9	420028.1	325385.9	610705.2	336447.5	829616.5	1123414.8	940693.8	470033.3	428958.6	425867.5	364105.9	729169.2	377884.6	715022.2	541746.3	280331.3	1916093.8	907569.7	918400.3	484920.9	431786.2	721978.9	681040.8	753139.2	466115.9	228237.3	642092.7	761218.5	700901.5	1052314.0	1022475.9	848217.8	870113.4	533564.4	528314.7	428958.6	737529.6	218093.2	352646.6	385548.4	1388884.8	605254.6	231932.7	779679.9
1674_160.1332_0.69_CCMSLIB00009950249	2683797.7	1342748.7	1628913.5	268123.9	431786.2	721978.9	408634.4	1365010.3	459429.3	2683797.7	2829873.7	2499198.2	1596784.3	364105.9	848217.8	642092.7	1777949.4	642092.7	1283345.9	1952490.0	605254.6	2683797.7	4041767.2	2992430.0	1157139.5	700901.5	2422475.0	1916093.8	1388884.8	647645.0	314943.0	2145740.1	1733614.5	1302703.8	2499198.2	3558827.5	2036808.0	2090592.1	1475461.5	737529.6	896542.3	1233120.1	397789.9	582588.1	918400.3	3728787.8	1867065.8	456658.5	1660209.7
3924_160.1333_2.74_nan	447403.18112	107.64362	93.22733	100.54353	84.77560	94.80665	112.53815	104.75261	121.02971	47297.93791	130.61993	2720.18057	185.64747	169.37218	114.12600	168.27180	129.37645	84.21154	79.84128	20480.31643	276.13610	123.48396	115758.98348	380585.04975	78.66803	118.90874	2378.42602	153.90553	138.36858	239.71624	165.98715	23130.88475	155.59759	138.36858	179.60593	268123.93950	5300.65043	110.67607	43159.97633	204.61608	125.05145	101.65569	161.77872	155.59759	158.91674	102.02750	135.79554	115.33141	100.90303
2658_161.081_0.95_nan	832.5947	362.9904	250.6774	235.2902	181.3942	235.2902	380.6285	278.6595	443.9728	194.0826	461.2456	298.5285	1362.4332	1062.8348	376.9546	1044.0130	36865.4582	565.6628	163.4733	572.8630	187.8134	441.9362	471.6757	865.1387	164.6526	408.5285	1387.4613	779.6050	565.6628	1598.8636	760.2934	840.6492	811.8878	516.8640	1096.9870	610.2876	619.3928	376.9546	2621.1144	1443.8558	519.5875	287.8451	779.6050	703.1659	787.5591	9169.6313	528.8415	343.6887	4148.6700
3222_161.092_1.22_nan	33013.21316	5009.58739	14862.36548	671.23196	2925.12355	303.27990	120.29230	7303.68762	18.22889	33298.02084	4742.37575	17381.86351	47720.72221	2084.32203	9968.70423	587.69018	10572.00023	292.57571	8436.55295	95380.34872	3116.83242	5221.41969	5604.63347	26670.89808	292.57571	646.93594	2728.34279	22744.55783	3379.68164	3829.56771	7659.64291	3398.27794	7612.80244	2561.93970	1290.87791	1397.66182	22306.87541	1503.66897	21383.09855	1678.03287	1635.14102	7288.37747	1678.03287	663.40826	3955.19055	82.61111	28098.77758	656.42179	443.97277
1187_161.0921_0.66_nan	63963.20	605254.64	280331.30	80379.61	344204.78	295940.44	402726.37	305628.84	89517.15	366165.81	211780.85	268123.94	264285.80	211780.85	402726.37	114193.79	323534.95	501024.94	218093.15	253830.04	179085.92	247640.52	218093.15	115758.98	161821.36	183922.00	157249.93	477345.44	259061.69	158885.59	284446.57	323534.95	146274.88	154253.38	279070.41	135719.78	211780.85	313418.76	166850.74	132259.30	241761.79	276251.57	96326.30	330811.19	456658.45	210958.94	216186.16	183291.87	170433.90
4818_161.0961_4.36_CCMSLIB00010002640	6.720519e+00	6.720519e+00	5.028650e+02	5.901714e+00	6.720519e+00	6.720519e+00	6.720519e+00	5.901714e+00	7.232242e+00	6.720519e+00	6.720519e+00	6.720519e+00	1.259668e+02	6.720519e+00	6.720519e+00	6.720519e+00	6.720519e+00	6.720519e+00	9.736806e+01	6.720519e+00	6.720519e+00	6.720519e+00	7.636303e+00	6.720519e+00	1.381317e+03	6.720519e+00	6.720519e+00	7.232242e+00	6.720519e+00	7.232242e+00	5.067197e+01	5.901714e+00	4.120332e+01	5.901714e+00	6.720519e+00	6.720519e+00	6.720519e+00	6.720519e+00	6.720519e+00	6.334422e+02	6.720519e+00	6.720519e+00	2.092239e+03	6.720519e+00	7.232242e+00	7.232242e+00	7.636303e+00	6.720519e+00	6.063370e+03
4192_161.1074_3.3_nan	51.03704	40.06529	415.36762	417511.11013	8834.75241	171726.88264	142647.42217	126743.93431	16356.39894	25166.83817	6259.44962	46624.30725	643.95221	36457.01770	17251.28734	4309.96086	12680.19409	224514.62430	11277.19260	1781.16219	2674.13175	20412.61599	50.23695	1038.83691	6931.78137	37808.77498	5868.03008	2265.96255	10894.27602	59.95253	55.97766	55.63109	18925.85082	5130.18970	8710.25029	3945.40710	11157.40646	96326.30395	4779.90753	59.36906	138092.11244	66291.24548	49.82594	11562.84066	56.63702	310000.91952	8354.73906	15982.84301	38401.70338
803_161.1285_0.63_nan	484920.931	779679.943	818917.749	2272.486	370623.902	5114.513	7482.134	393323.970	3658.216	1415656.607	94423.741	1036586.701	979413.300	10193.232	737529.577	3796.616	22275.438	15504.466	300745.813	1070341.813	693874.897	31662.638	1365010.336	1475461.521	4207.191	3724.841	21890.805	968208.416	25367.457	3021.811	533564.408	829616.513	222694.516	160637.339	23671.600	1233120.142	1175539.780	14961.795	1123414.849	19983.750	6077.235	41993.071	14336.953	25473.058	1070341.813	15104.508	1142473.300	6077.235	6644.634
4410_162.055_3.73_nan	838785.7	1567619.3	1257093.0	954657.1	1010022.3	513836.5	588623.3	3195714.4	707035.7	2499198.2	3446955.2	1994413.1	1157139.5	1123414.8	1691797.7	1257093.0	3446955.2	1365010.3	3320829.4	1445489.8	1123414.8	4709315.4	2036808.0	2305425.2	1342748.7	1660209.7	1388884.8	1415656.6	5399152.2	745363.3	537464.8	1445489.8	2090592.1	2036808.0	2366656.3	1816618.7	2366656.3	2829873.7	1733614.5	929915.0	1733614.5	2762591.7	1596784.3	2305425.2	1283345.9	1596784.3	1916093.8	1567619.3	2366656.3
5334_162.055_5.22_nan	11868.306	25473.058	11672.629	9496.320	9033.000	52000.885	29299.797	23399.400	30229.760	12486.141	51594.536	9786.732	12062.336	57577.952	22986.754	28005.993	206654.038	20646.415	35073.028	19341.271	7024.541	43558.242	12504.634	18235.817	2806.746	21919.059	34621.856	25166.838	39433.390	25877.198	3935.747	18458.393	108990.643	29581.180	32956.116	122086.686	13580.677	20514.233	19341.271	70230.537	36258.319	71545.080	13179.112	12186.442	24687.057	58685.585	20778.915	30105.712	29258.720
4487_162.055_3.83_nan	3160.32676	16197.66751	2691.46726	2753.92772	1285.54630	1202.78873	71.03219	13814.29604	72.32624	1598.86364	14609.49660	7599.93224	297488.65543	6678.09294	6799.43636	11777.31740	17331.83918	3369.45710	54.36718	3229.01014	10627.15477	20147.42025	4768.77980	8067.58976	1619.64946	70.58475	8354.73906	5994.10487	190088.64815	8958.38411	940.21421	24266.79720	11343.48786	2691.46726	25042.25322	9347.76390	8340.02948	5994.10487	21854.44979	7848.87320	70.34634	4547.27053	3658.21575	7863.00060	5183.07962	7801.79738	76.67489	11494.05714	4171.08278
4256_162.055_3.41_nan	10299.99542	131.42785	14242.42838	1571.73337	99.86072	11672.62865	5452.97555	25473.05816	5562.60762	20081.23565	16742.13692	5143.95926	15239.38443	10045.30525	3796.61617	13491.28507	161.15807	9723.27153	24416.96106	15982.84301	7785.71717	20646.41520	1307.37442	20177.67171	6915.99973	5353.07178	25042.25322	3398.27794	70414.17065	10735.87938	2330.24917	3530.73039	16379.66682	53580.85970	45803.38454	10138.77990	27275.70638	21890.80540	16556.13773	22636.92273	13861.72113	18840.00850	41594.66840	3258.57708	9080.67040	9770.84019	15750.97635	18206.88630	34822.61446
3457_162.055_1.49_CCMSLIB00009992235	2992430.000	37931.228	14580.512	15215.018	10646.536	3389.744	11494.057	115412.950	4124.309	199449.317	599447.184	779679.943	5507.446	779679.943	13722.072	233047.407	321773.747	82343.493	291647.030	241761.788	303941.779	1210555.906	146274.884	463071.263	154643.528	314943.040	440660.147	112544.167	286958.754	870113.392	105097.618	261731.438	721978.931	686932.681	1107589.454	2829873.655	323534.951	303941.779	133489.207	1175539.780	473744.341	610705.203	152090.903	171133.525	98234.702	517772.048	128935.988	196172.506	179727.452
2067_162.0761_0.86_nan	20378.177	247640.522	193799.829	15572.677	261731.438	33349.040	24338.377	65136.802	45306.353	40608.314	19206.288	31662.638	200174.913	6783.404	103213.200	15056.744	39159.163	41734.814	39221.393	116353.144	80918.833	54297.283	257686.047	196172.506	26143.212	21522.405	154253.376	237034.037	78838.126	22848.184	151641.063	146690.220	26584.856	36735.095	30740.114	23998.220	147497.850	15215.018	203279.325	15011.687	17013.000	72677.151	48487.931	179727.452	279070.410	44498.752	201633.600	46709.115	13441.387
1168_162.0761_0.68_nan	173609.5	1365010.3	779679.9	179727.5	1302703.8	393324.0	800506.0	560676.9	761218.5	466115.9	582588.1	422734.6	1142473.3	236031.2	968208.4	311917.8	383100.6	484920.9	411727.5	560676.9	346157.3	693874.9	1193194.9	1157139.5	388603.6	273471.7	770003.6	1157139.5	470033.3	453422.0	715022.2	1036586.7	411727.5	361364.0	546456.6	290170.0	1233120.1	388603.6	1415656.6	390851.6	438011.7	496948.6	466115.9	1175539.8	1257093.0	373035.4	1175539.8	470033.3	501024.9
2021_162.0761_0.76_nan	41901.1203	920.4190	88869.7686	19341.2705	107409.0927	11476.7874	32259.4823	663.4083	41901.1203	92433.6290	48204.3525	9669.8393	148885.8038	9704.7520	80204.9463	18514.4161	24184.9129	30229.7599	21583.6432	310000.9195	378.6550	39221.3934	57700.6419	323534.9506	45977.3692	5424.0557	48679.9971	78258.2156	1415.0876	16033.8637	76681.7910	30900.1746	28568.9045	16143.7718	8384.1625	1560.0139	47382.8507	19280.9775	145797.9953	27497.5940	24107.2553	8978.0669	27036.7541	36023.9966	2179.6786	33830.5929	64724.1607	30953.5691	14158.4946
1147_162.1124_0.65_nan	642092.67	186570.81	125915.02	130444.82	70230.54	183922.00	240672.87	513836.50	281661.45	642092.67	377884.58	308576.12	98753.35	566668.91	124518.89	493094.66	390851.62	185193.30	428958.58	93910.01	96326.30	517772.05	192371.14	224514.62	366165.81	348424.41	377884.58	118551.42	599447.18	348424.41	202462.25	279070.41	308576.12	673962.00	470033.29	594198.17	200174.91	513836.50	293064.32	484920.93	390851.62	546456.58	493094.66	280331.30	119766.66	414763.02	197875.51	350599.75	390851.62
3202_162.6177_1.15_nan	2872.7275	1290.8779	6130.7899	8869.0891	4935.8586	4309.9609	3775.6189	53928.5940	1682.9659	111910.3050	64379.2340	75850.5516	3614.2164	8998.0722	25766.7328	12062.3358	6389.0995	836.3764	23399.3999	5424.0557	844.3357	98753.3457	7599.9322	11216.1257	11868.3063	11930.5082	8781.7716	2361.8911	85183.6658	1083.6616	508.2897	581.8535	60317.5996	86853.9088	108192.0794	22744.5578	59191.9506	95833.9474	27686.8246	16010.1256	26952.3485	207475.8815	27233.8581	11277.1926	502.8650	2044.3962	7167.8828	22948.0594	10063.8540
4165_163.0424_3.26_nan	10533.11914	44827.79230	63160.21358	75.87346	10022.17781	72.32624	82.61111	2101.18450	85.84631	619.39278	91.12352	4704.67492	121449.84074	2641.43475	8888.23786	112.53815	91.12352	356.68331	1640.91332	80204.94625	25440.13887	87.91332	33458.08133	31841.20497	536.67822	82.90983	5685.30602	77885.69515	7627.67294	141.11561	18806.13641	34894.21537	1936.19687	95.44205	7737.68581	4008.37211	22063.76607	76.67489	57027.24570	16660.57801	84.21154	72.99435	107.64362	11738.28997	32762.82701	72.32624	70540.11994	461.24556	73.66565
1350_163.06_0.67_CCMSLIB00006679013	30142.75	28005.99	17812.75	18135.32	22675.44	20336.81	25963.07	22373.89	26335.50	16742.14	31608.78	24184.91	40472.84	31445.18	31662.64	30058.84	33957.98	16115.47	21383.10	24266.80	19459.76	27922.47	23671.60	27820.25	15644.10	26103.56	37193.47	34265.10	25166.84	37808.77	52706.85	33349.04	30740.11	30379.92	41051.67	27364.53	21383.10	24073.25	43814.81	40304.46	26504.47	21854.45	31120.07	45697.77	32861.16	17994.20	25518.59	20814.06	21485.69
279_163.1077_0.58_CCMSLIB00006679623	26143.21	23474.75	15312.80	78076.69	18767.96	560676.87	907569.74	18956.93	306825.41	13622.83	27550.78	20571.06	35272.37	681040.79	26874.40	240672.87	28822.55	770003.65	17962.19	21654.72	16166.63	438011.69	19956.10	24141.68	272273.68	513836.50	896542.25	29728.11	21725.52	33013.21	45889.31	29011.06	26294.99	26219.69	35129.99	23289.24	18870.73	121449.84	37601.72	628708.84	336447.54	352646.59	26831.53	940693.81	28968.83	466115.93	21796.76	341795.22	205048.40
9222_163.148_7.8_CCMSLIB00009988485	14004.726	15344.114	24773.359	2612.731	18268.446	1318.622	3348.328	10686.156	1671.721	34621.856	5507.446	18988.743	55743.806	1105.885	25166.838	1078.123	12592.713	9033.000	11823.471	31896.445	13054.440	9251.334	33692.514	35880.972	8287.046	3181.383	21583.643	71362.385	10994.479	7118.130	22710.632	29867.750	25291.414	11032.456	19677.896	7415.991	38811.575	9419.530	72364.821	4449.680	12635.185	15552.737	11562.841	18458.393	26294.990	7228.251	30424.272	3754.884	10934.955
781_163.5634_0.62_nan	5977.5858	7152.8887	2239.5100	5645.2414	17251.2873	23399.3999	22948.0594	8231.1643	69440.0985	1658.0769	11562.8407	41207.6085	3594.2118	5021.4060	6542.2039	2691.4673	36457.0177	4124.3087	31120.0710	134.0711	4124.3087	2587.8734	7243.3741	17930.2589	643.9522	2369.5580	5312.9001	1912.3687	3419.1634	55285.2478	4160.4711	4547.2705	16719.4880	15750.9764	23399.3999	5195.9246	13322.2496	10138.7799	384.1369	5195.9246	30424.2721	7676.8363	3921.7087	109808.3614	40304.4577	43233.4703	35073.0276	39221.3934	8597.9481
2759_164.0568_0.97_nan	33244.5949	20514.2329	18025.9385	18487.4046	1711.9280	2068.2134	7832.6189	17812.7452	6063.3697	26219.6857	14961.7948	25805.2686	42585.3913	56116.2302	9547.0890	30688.2815	6199.4045	7329.7958	17600.3199	28424.8091	9330.7876	41734.8139	39016.1208	56247.8718	24731.3347	11176.6196	11195.6162	21919.0586	44902.3601	33957.9841	8506.7057	21450.5440	28968.8340	63963.2022	36604.9567	36258.3188	97606.4538	18268.4462	12635.1853	32399.9800	9908.3075	16483.9076	56467.4108	14681.3719	33830.5929	15312.7950	20972.4895	17359.1645	16873.9153
328_164.0668_0.58_nan	189462.858	305628.843	119133.474	32861.159	373035.358	400465.187	635096.891	435070.557	501024.937	215223.942	314943.040	393323.970	208174.836	84262.918	368361.711	187984.846	560676.866	385548.398	308576.122	209863.826	361363.961	466115.934	229203.370	242914.804	205048.405	528314.710	303941.779	31188.953	185193.304	501024.937	377884.580	444123.108	1107589.454	647644.963	124518.889	110783.798	358962.739	473744.341	237034.037	264285.805	393323.970	385548.398	152692.522	737529.577	453422.002	383100.577	318712.733	420028.115	954657.134
3080_164.0709_1.08_nan	1192.16957	198.33802	633.44219	31.08409	29.98058	32.26507	38.37017	429.66030	953.32266	325.96103	1381.31734	1101.18131	58.14228	5326.83266	42.46675	1980.80276	45.35434	251.92008	650.22690	886.67195	433.60841	3724.84142	49.82594	5073.19169	24.35983	3107.62530	2657.53213	51.03704	2900.13819	179085.92347	53810.98686	21654.71657	51.03704	1465.81165	7627.67294	4768.77980	2378.42602	947.45433	6859.39983	8384.16245	2322.31709	1197.58776	49.11005	5769.74017	11823.47099	30575.23436	844.33569	774.82322	9032.99966
4059_164.071_3.01_CCMSLIB00010114071	3.570231e+05	5.656628e+02	1.107454e+04	3.901612e+04	1.222996e+02	2.967773e+04	1.268019e+04	3.037992e+04	3.855629e+04	1.019323e+04	2.128185e+04	2.852549e+03	2.020657e+03	2.008124e+04	4.662261e+02	6.888214e+03	1.362433e+03	5.797764e+04	9.770840e+03	9.244522e+02	1.646526e+02	7.197443e+03	8.881089e+00	1.630171e+04	4.586071e+02	5.401411e+02	1.184996e+04	1.919650e+02	1.871086e+04	3.269229e+03	9.496320e+03	1.163917e+03	6.145065e+03	5.067495e+04	2.248492e+04	1.582124e+04	1.163917e+03	1.948967e+04	9.083232e+01	5.290673e+04	4.666499e+03	1.151103e+05	1.647063e+05	5.636562e+04	1.067308e+03	1.353754e+04	1.887073e+04	6.752962e+04	1.636818e+05
5574_164.0711_5.72_nan	28928.53197	5962.03350	5300.65043	6703.85544	12918.23985	36.73059	44.50054	7498.01381	13886.11019	18514.41609	9312.72315	3408.07440	15403.93471	18956.93390	2154.71923	8556.63700	2992.75571	1020.33772	4878.82922	1950.51164	5388.75650	4794.25089	5592.35163	7482.13441	12680.19409	4558.57982	7482.13441	7060.68787	24810.35391	2258.77193	9419.52950	1560.01389	8436.55295	6813.64593	2020.65652	13697.02303	25640.50468	3307.03561	13886.11019	10299.99542	44.89469	10336.95143	61690.88488	15239.38443	9873.53730	360.57358	11516.88059	5424.05572	4267.56021
3306_164.074_1.31_CCMSLIB00009950303	191.23307	7430.20658	10855.62798	31608.77523	97147.31040	12702.18948	16719.48802	16507.61977	3135.26789	9704.75196	9292.21842	7167.88280	13835.88820	22484.91654	8834.75241	35750.41144	1038.83691	31731.15120	10735.87938	2084.32203	6981.82827	14660.95932	3829.56771	1795.38385	6511.48705	10702.08269	7364.76208	9496.31972	15262.45738	4794.25089	1936.19687	3236.46683	2934.98322	11403.71857	3724.84142	5245.97621	9547.08903	13322.24963	5962.03350	10787.82645	12570.36850	4217.93204	5507.44621	89301.14109	18767.96458	15572.67673	11277.19260	17096.24231	10553.73683
1056_164.0918_0.65_nan	4866.100	24963.384	16959.230	38944.523	53928.594	1725.102	26049.999	118551.422	2753.928	20238.942	85183.666	51469.673	6493.689	22063.766	38258.838	33405.047	74389.735	33830.593	38811.575	3389.744	19894.508	36329.769	31065.415	35340.318	55409.088	55531.041	122086.686	17491.864	44498.752	54403.318	46624.307	58685.585	72967.371	84262.918	70414.171	52214.881	18988.743	78258.216	62493.916	52103.301	96093.291	46624.307	201633.600	52493.094	36258.319	38333.948	22915.318	132259.300	69276.940
3256_164.0932_1.24_nan	280331.3007	19867.0568	8652.7660	61931.8648	8215.6733	159.5876	215.4748	25592.8204	3289.5410	947.4543	8762.8118	24338.3771	40539.9578	168445.6464	30105.7118	163096.5626	73629.8114	57330.1905	12081.6087	19867.0568	64092.5294	2806.7459	49849.9205	17515.0591	23953.6439	82885.9826	96093.2907	11216.1257	10247.6880	26584.8558	402.2818	59667.0693	229203.3702	52214.8814	35750.4114	45617.3747	6417.4440	64092.5294	134976.3483	185850.2433	53371.7980	16770.1606	28623.0973	24416.9611	50046.2106	9841.3141	57027.2457	38556.2949	24603.4170
2689_165.0547_0.96_CCMSLIB00003138130	693874.9	338088.9	285649.5	297488.7	617025.0	1415656.6	1302703.8	150760.8	1257093.0	352646.6	761218.5	681040.8	228237.3	1388884.8	522945.9	1193194.9	484920.9	658803.6	277690.3	227251.0	481020.4	484920.9	473744.3	130444.8	954657.1	190088.6	428958.6	364105.9	229203.4	1088346.5	338088.9	408634.4	509046.9	1445489.8	700901.5	364105.9	131558.7	686932.7	177879.6	1596784.3	1257093.0	528314.7	954657.1	463071.3	201633.6	622647.5	177068.6	642092.7	707035.7
1915_165.0549_0.72_CCMSLIB00003138130	138092.11	77708.78	29867.75	68333.65	124834.49	157775.83	177068.62	33893.27	142647.42	44068.89	110783.80	165221.61	27080.73	408634.38	118839.82	425867.53	39566.30	174784.61	74530.46	25042.25	107142.23	53810.99	100802.98	11476.79	146274.88	33957.98	97832.17	52304.63	48393.67	127480.32	81535.23	106382.28	121449.84	116353.14	123513.32	84054.74	19375.99	135719.78	39791.95	321773.75	220927.67	108719.56	169165.13	90355.54	17750.16	84639.42	21522.40	200869.52	161264.20
5289_165.1024_5.13_nan	161821.359	104555.658	123145.918	5839.898	5800.068	6493.689	8597.948	130128.069	130444.822	89517.151	133489.207	129291.399	98052.231	12769.281	9891.173	12443.907	67848.018	47635.716	55158.203	80379.607	76031.090	9512.973	98753.346	127133.615	139018.254	8726.535	112544.167	99302.279	68641.669	121079.691	85657.315	171726.883	217183.965	134238.638	15797.019	88422.601	93275.936	68775.525	212668.050	131558.734	82343.493	60550.495	140299.944	15821.241	81717.944	30900.175	84420.106	6703.855	56813.502
3750_165.1388_2.22_nan	66.31424	947.45433	9873.53730	48.05894	11195.61621	44.10878	55.32303	51.88579	52.96463	1262.06487	59.36906	1566.54003	19315.13812	71.52326	7060.68787	69.05995	60.49124	37.48486	2806.74586	9531.71931	28928.53197	57.58463	42933.15629	10227.70400	33.40756	52.62089	78.39199	2917.31966	60.22025	76.17000	16033.86369	3201.63111	65.79473	62.49025	68.78436	60.98931	61.91518	50.67197	47820.54555	75.37237	54.94851	48.38265	64.95550	65.24568	15644.09662	46.13226	5341.61048	53.72760	49.47426
3205_166.0499_1.16_nan	5659.35415	11997.41002	16356.39894	15877.79237	6995.45644	11277.19260	16690.94070	31445.18141	14185.27473	10211.62596	4666.49863	6721.53938	4533.85185	18084.46778	12862.59877	17545.26572	12819.78965	11759.95161	19613.74162	22710.63188	26294.98976	9269.20102	13537.53925	29816.18815	25716.58800	15597.01093	12635.18533	14706.22493	57577.95211	16460.24362	7118.13018	10686.15612	29772.32786	16660.57801	25122.56731	16301.71302	23363.17501	20778.91535	20016.81846	21450.54402	10493.87485	7566.64623	33629.66157	5977.58580	4248.68651	10894.27602	7877.84366	20719.36991	28046.18102
1064_166.0533_0.65_CCMSLIB00010013002	35073.028	257686.047	166228.580	24416.961	116353.144	33957.984	62886.923	18331.097	43313.148	26952.349	89517.151	64214.439	361363.961	156224.138	116353.144	69906.209	89724.801	36329.769	25677.209	35129.993	38944.523	24416.961	158357.891	81336.103	48487.931	132664.412	153240.367	241761.788	16405.742	336447.536	190088.648	139430.489	102466.873	116919.732	104266.270	80729.947	91744.676	70540.120	174240.858	150760.784	131558.734	50357.776	105097.618	139430.489	127133.615	83432.364	96585.598	55285.248	54928.024
2273_166.0724_0.88_nan	420028.1	282955.7	411727.5	294726.1	185193.3	171133.5	160637.3	294726.1	411727.5	594198.2	368361.7	395790.8	354802.8	533564.4	284446.6	417511.1	281661.4	217184.0	364105.9	368361.7	332394.3	546456.6	453422.0	466115.9	517772.0	321773.7	364105.9	440660.1	576153.3	456658.5	231023.5	318712.7	652503.5	336447.5	336447.5	321773.7	642092.7	257686.0	517772.0	435070.6	266927.5	400465.2	582588.1	291647.0	295940.4	400465.2	284446.6	299130.7	366165.8
3422_166.0863_1.46_CCMSLIB00006679186	24175490	7305944	8230049	19617379	19617379	24175490	24175490	6233236	24175490	10497750	24175490	15453742	5901352	24175490	10497750	24175490	15453742	19617379	15453742	7305944	12526522	15453742	12526522	6776221	24175490	19617379	10497750	7305944	8230049	19617379	8230049	12526522	19617379	24175490	24175490	12526522	1691798	24175490	5031533	24175490	24175490	24175490	24175490	12526522	3558828	19617379	6233236	24175490	19617379
3674_166.0864_1.77_CCMSLIB00006679186	28968.8340	2552.3043	26219.6857	71861.2809	48298.1577	19019.7448	34894.2154	1510.8545	65271.8650	8583.7852	13297.2311	19711.3750	12680.1941	158885.5937	19459.7625	43661.7135	15215.0179	41823.6464	3002.4778	5813.0040	26414.1066	8762.8118	10702.0827	15750.9764	124834.4899	22099.1831	7167.8828	18514.4161	2934.9832	23869.6620	11868.3063	5786.7489	33013.2132	18331.0970	21353.1276	6736.9819	767.8938	9686.8642	7197.4426	20378.1774	25367.4567	16115.4664	19920.5265	9932.7357	953.3227	8652.7660	8100.3405	17381.8635	27233.8581
5272_166.0864_5.1_CCMSLIB00006679186	46.86033	37.08868	2306.14611	43159.97633	6102.05402	16460.24362	15056.74411	3935.74742	9737.10897	14185.27473	42.46675	37.48486	1268.00866	11893.95962	183.00962	5977.58580	41.20332	18109.25199	219.37935	807.68075	865.13867	3623.55189	2806.74586	1988.35204	51261.73443	7384.12181	59.36906	2436.10715	42.46675	57.32813	52.26528	883.14655	1671.72100	594.38536	49.82594	40.06529	44.89469	591.40297	63.88438	4380.09744	4463.69038	1627.33934	1307.37442	610.28757	53.34258	446.74655	46.48242	2925.12355	2612.73118
2322_166.1208_0.88_nan	4181.3376	14532.5817	16197.6675	24338.3771	65413.0767	90113.9722	65877.8157	993.9127	10336.9514	9786.7324	22063.7661	60075.5228	8182.7870	6874.1881	93055.0210	4181.3376	5712.4927	84982.3987	10646.5360	14580.5118	6301.8103	18051.1716	34951.6653	703.1659	39864.9410	26455.8866	1142.7036	34822.6145	13697.0230	6329.5379	5375.6121	10913.2300	3690.0813	9651.5145	17069.0919	3594.2118	485.2224	15597.0109	2187.0006	6493.6894	31497.0896	17331.8392	10283.2206	17782.3650	6343.5751	42410.6505	433.6084	13418.8873	28142.3474
248_167.0128_0.58_CCMSLIB00009935827	715022.2	537464.8	420028.1	2192607.7	505594.9	4494217.1	4709315.4	550706.3	599447.2	417511.1	737529.6	528314.7	550706.3	3728787.8	588623.3	3872811.7	3320829.4	3195714.4	481020.4	422734.6	402726.4	681040.8	440660.1	473744.3	440660.1	3558827.5	576153.3	566668.9	566668.9	686932.7	896542.3	652503.5	686932.7	4709315.4	800506.0	522945.9	414763.0	3728787.8	715022.2	838785.7	4709315.4	3558827.5	818917.7	787719.4	4494217.1	3872811.7	456658.5	4494217.1	509046.9
3853_167.0451_2.53_nan	9.168188e+00	8.881089e+00	8.169770e+00	4.494217e+06	1.273616e+03	9.168188e+00	9.168188e+00	8.281646e+00	9.464267e+00	8.440315e+00	8.683169e+00	8.440315e+00	8.683169e+00	9.168188e+00	9.168188e+00	7.060688e+03	8.881089e+00	8.440315e+00	8.281646e+00	8.881089e+00	2.403759e+03	9.464267e+00	1.766131e+03	1.397662e+03	7.801797e+03	8.881089e+00	1.010839e+01	9.168188e+00	8.881089e+00	1.010839e+01	9.993206e+02	8.683169e+00	9.464267e+00	1.017495e+04	9.464267e+00	3.493687e+03	9.464267e+00	9.168188e+00	1.010839e+01	9.793805e+00	4.487252e+03	8.881089e+00	1.839505e+04	1.231506e+03	1.038308e+01	1.010839e+01	1.038308e+01	6.217997e+03	1.217636e+05
3418_167.0896_1.45_nan	1867065.8	588623.3	1052314.0	3101207.3	2366656.3	4229393.9	4041767.2	325385.9	4041767.2	295940.4	1596784.3	1567619.3	594198.2	896542.3	1175539.8	3558827.5	954657.1	2305425.2	829616.5	622647.5	1283345.9	1388884.8	635096.9	408634.4	5399152.2	1691797.7	829616.5	994981.9	336447.5	1691797.7	395790.8	918400.3	658803.6	1415656.6	1365010.3	870113.4	143092.4	838785.7	291647.0	2499198.2	2305425.2	281661.4	2036808.0	1022475.9	147086.4	390851.6	330811.2	1036586.7	1070341.8
9210_167.143_7.8_nan	14837.217	15186.661	30379.917	4946.910	19459.763	1083.662	3430.365	13675.461	2814.947	35466.829	8354.739	11913.514	49063.188	1362.433	28717.472	1290.878	14266.824	8569.178	10855.628	41207.609	19402.761	8652.766	30474.060	41528.086	6199.404	4137.034	23022.211	66601.079	6301.810	8726.535	25206.372	39791.952	22099.183	12862.599	20514.233	6888.214	47192.385	7942.949	82128.224	6448.841	13272.642	17306.416	11094.482	27450.846	34496.363	7448.981	32455.359	4171.083	10211.626
156_168.0161_0.58_nan	9049.618	6479.216	3766.261	108990.643	3563.967	177879.601	286958.754	5114.513	6199.404	3318.232	7566.646	5261.506	11997.410	240672.870	6528.682	227250.951	7582.381	100802.979	3690.081	7384.122	3419.163	6448.841	5902.942	8201.193	2594.845	108990.643	11157.406	9064.719	6542.204	11629.340	12081.609	8416.890	8978.067	246677.219	10973.038	7212.212	7910.525	74083.958	14763.261	11603.725	268123.939	181069.189	8583.785	10953.537	341795.216	158357.891	6329.538	205048.405	4594.137
3520_168.0293_1.57_nan	85.84631	70.34634	61.91518	138092.11244	55.97766	63.09226	73.25380	69.05995	73.91311	62.21101	79.58615	68.58550	99.10182	90.83232	71.79740	92.90176	76.96502	56.63702	56.29779	80.43208	61.32650	76.17000	78.06070	98.09639	51.88579	72.76127	114.12600	89.20067	80.20759	111.31290	95.78629	93.54085	89.57041	81.56822	94.11576	78.39199	79.84128	68.35044	127.83284	106.09140	73.25380	65.54584	89.93063	87.57342	93.22733	64.95550	78.66803	72.04317	65.24568
3160_168.0293_1.15_nan	10211.626	7415.991	4425.816	167333.251	4277.800	5035.827	7009.934	5946.116	7167.883	4030.287	8710.250	6090.594	13791.683	10702.083	7785.717	10646.536	8834.752	3666.996	4334.730	8231.164	4051.649	7430.207	6678.093	9186.565	3126.074	6916.000	12443.907	10227.704	7329.796	13094.947	13745.493	9580.814	10122.707	8488.147	12422.528	8231.164	8834.752	6660.806	16010.126	12592.713	7771.085	5786.749	9669.839	12655.083	10787.826	5060.357	7316.339	5495.019	5312.900
1677_168.0655_0.69_nan	69115.13	41127.79	50674.95	46342.12	53144.58	30688.28	33957.98	71545.08	44827.79	75020.05	121763.60	91325.99	90866.14	66291.25	52386.24	63706.37	133896.82	19894.51	66751.23	45889.31	36735.09	118229.65	89517.15	101408.92	74881.46	57842.34	200174.91	59949.91	110136.37	102953.54	58104.51	93910.01	72364.82	101674.59	126743.93	103824.21	99857.04	112877.61	99302.28	63586.57	79738.37	107409.09	107409.09	108463.08	58223.35	69738.96	59300.18	106382.28	118229.65
3405_168.092_1.45_nan	77007.852	27233.858	43090.355	143586.313	126743.934	105097.618	63313.234	9564.886	99302.279	11157.406	67848.018	43989.444	38401.703	116086.978	79586.246	79738.368	44968.557	108719.556	41823.646	31841.205	61186.921	34894.215	66444.278	21854.450	54174.737	100075.941	37808.775	10513.893	17040.056	56116.230	46904.248	50269.016	30634.453	69115.130	68491.322	52304.632	3945.407	39078.235	19518.407	150241.153	86430.872	15312.795	86240.758	54547.518	11094.482	56247.872	15312.795	91527.912	75678.128
5151_168.102_4.88_nan	924.45215	7260.59667	3369.45710	73121.18143	16847.52383	2084.32203	19.03885	1942.65748	19983.75028	343.68874	5234.31880	11973.93313	27.55952	23.97135	1471.25780	20.39651	1158.04928	16273.92550	4533.85185	4946.90984	7801.79738	21.33787	7924.58742	3278.74356	59417.60256	23092.46686	30.73564	5388.75650	20.71419	6493.68937	25.07138	6174.34463	22.57160	15620.66440	5130.18970	5659.35415	116.11184	75363.37672	3877.45785	26.51160	69906.20864	14004.72588	13322.24963	795.38373	28.95022	8569.17827	7088.77118	41127.79020	24731.33470
2238_168.1132_0.88_nan	31731.151	102184.297	282955.674	18331.097	74530.459	6090.594	1936.197	37193.467	3975.666	71184.620	26008.122	78838.126	566668.907	27635.346	122086.686	13745.493	46244.660	10476.226	49674.748	94669.748	58822.193	75189.856	180441.084	65577.224	18235.817	22597.648	25410.200	221873.231	38876.581	23552.234	66003.003	55635.046	38682.889	32399.980	56116.230	41362.645	77708.781	38811.575	155708.419	35750.411	32455.359	53478.232	11255.755	51143.853	242914.804	46342.118	106885.211	16931.785	25206.372
3038_168.1233_1.06_nan	75850.552	78258.216	65877.816	2852.549	2280.495	3068.477	4630.836	78480.015	54297.283	55158.203	5452.976	3623.552	44156.094	7755.769	4805.825	7737.686	77161.668	33405.047	2513.106	44326.983	37601.719	4853.913	39221.393	6343.575	84982.399	4356.307	47720.722	6903.306	5156.460	9459.833	80204.946	82707.826	102684.362	51469.673	8340.029	76337.175	19546.096	4217.932	80559.950	68941.493	5495.019	3554.185	55743.806	54688.424	45803.385	3201.631	4922.442	3554.185	3328.682
243_169.0459_0.58_nan	153240.367	332394.308	95380.349	146274.884	325385.932	334328.001	481020.357	400465.187	420028.115	121449.841	233047.407	380585.050	152090.903	297488.655	49754.270	159963.625	550706.281	411727.471	321773.747	182614.070	357023.150	135386.402	206654.038	209863.826	151195.548	395790.789	338088.883	217183.965	157775.828	350599.755	348424.411	496948.559	954657.134	528314.710	103824.210	224514.624	265676.469	151641.063	190785.908	181069.189	481020.357	348424.411	122086.686	576153.344	509046.892	377884.580	98052.231	402726.368	729169.162
540_169.096_0.62_nan	253830.040	97832.167	52706.851	65413.077	34205.508	13179.112	17842.980	81717.944	85866.369	68775.525	66291.245	62886.923	108463.077	244140.770	53021.607	253830.040	122803.185	33629.662	79426.771	74389.735	40007.685	102684.362	106382.284	87212.918	106382.284	97359.027	134976.348	33244.595	105385.099	78258.216	80559.950	93461.125	81717.944	80068.870	121079.691	46161.848	74674.472	100802.979	158885.594	295940.444	55285.248	75363.377	136084.640	203279.325	28194.948	20680.584	14555.296	34691.491	55979.643
3618_169.0972_1.74_nan	1034.94594	25592.82039	24184.91285	10609.33037	41362.64452	9704.75196	11403.71857	10122.70737	15723.41322	448.58618	10336.95143	12463.96706	2418.57593	53.34258	35073.02761	49.47426	25077.05403	93716.10179	16166.63194	6615.44731	9531.71931	490.56522	31941.53044	7024.54132	17251.28734	6102.05402	5659.35415	12062.33584	44.89469	1973.23513	11383.01152	17306.41585	50.67197	6357.52636	25000.06333	14288.83318	6357.52636	115758.98348	21890.80540	59.10147	18547.94533	8781.77159	23214.92316	26455.88659	29772.32786	7288.37747	34150.18590	41051.67445	35673.90062
2850_169.0974_1.0_nan	1868.10461	16584.21571	19956.09734	125.47727	103.45868	120.61430	147.59426	703.16586	160.17339	107.98487	172.66432	3604.30019	8854.14044	267.47888	2925.12355	259.24013	168.27180	2710.23531	980.44741	2002.91131	1795.38385	160.57761	4994.72158	7152.88866	97.73409	157.47798	7627.67294	37931.22840	1409.23903	416.98291	10874.35368	10457.55339	214.51488	178.94518	8652.76601	182.03134	6034.28838	147.02316	8266.10277	3666.99596	169.37218	129.37645	3734.33473	11235.32627	106885.21072	131.01351	105097.61804	147.59426	2594.84506
931_170.0422_0.64_nan	182614.0703	156224.1382	89122.4918	27922.4688	43090.3551	947.4543	11299.6791	17437.6412	163681.8083	43159.9763	47635.7161	18206.8863	106137.3152	96985.4166	46803.8639	119766.6579	94669.7479	4606.9110	45306.3529	172820.1347	77542.2457	43090.3551	104840.1350	46709.1146	51032.9687	49277.7795	130128.0685	137310.3448	33754.4354	80068.8702	224514.6243	154643.5281	47559.5610	55635.0461	71362.3854	37123.9808	93716.1018	33184.1774	195438.0020	132664.4118	17215.4040	28098.7776	72364.8208	69115.1300	40890.3973	1169.6236	33893.2669	24924.4188	32097.6526
2798_170.0449_0.98_nan	431.6107	205.3018	167.1723	167.5809	141.4844	21827.3441	19459.7625	185.6475	2522.4729	143.9995	53478.2323	185.6475	653.1165	14837.2168	211.4881	5742.2592	259.2401	141.4844	127.1382	306.0799	135.7955	122803.1854	267.4789	479.1124	6903.3060	32156.5807	4008.3721	422.6951	73494.6652	112877.6138	406.3565	471.6757	416.9829	284.6226	536.6782	309.2876	2900.1382	81336.1028	1496.5870	725.2969	52814.4012	180.6679	448.5862	106382.2840	413.2755	86853.9088	1392.5929	10735.8794	86037.3395
3981_170.0601_2.84_CCMSLIB00010111722	10122.70737	8036.29797	13745.49258	90355.53788	45889.31432	142647.42217	146690.21988	20.39651	112544.16689	3150.60452	4356.30739	13622.83200	9080.67040	93716.10179	4065.20435	68775.52541	6601.25746	25166.83817	301.84214	9443.62962	4972.93959	1025.53645	9114.62722	1312.54193	6586.43413	13094.94732	3269.22878	5813.00402	1420.58695	19546.09613	16115.46643	551.45288	2239.50995	12769.28140	3911.27759	3998.50572	199.43628	7118.13018	1578.33668	37931.22840	20177.67171	10855.62798	10833.43301	15215.01791	1936.19687	19546.09613	2411.34546	14080.78805	8247.60251
1640_170.0812_0.69_nan	66128.321	24184.913	4558.580	10375.000	19776.605	38618.357	33893.267	32655.428	7612.802	11696.032	63022.972	51032.969	12422.528	55052.228	11074.539	12401.978	114770.352	9080.670	82885.983	8307.211	7415.991	95180.629	25122.567	32455.359	48087.125	41734.814	86640.929	15160.684	51696.550	97147.310	5549.074	73786.002	41993.071	50923.548	102466.873	97147.310	39494.665	49277.780	27776.550	43090.355	47898.323	55531.041	41207.609	72967.371	15821.241	67363.973	9984.960	54547.518	69115.130
2287_170.0813_0.88_CCMSLIB00005883873	58945.944	38741.874	5466.225	24496.519	32600.423	60439.406	50455.176	27550.783	58444.070	4334.730	26219.686	38333.948	35466.829	49476.662	27729.844	25166.838	74530.459	16405.742	86640.929	28774.295	15982.843	84639.423	18806.136	30182.247	76842.688	64379.234	72016.125	39732.455	56365.620	114770.352	24963.384	53144.583	45977.369	57977.642	114491.178	52386.237	50357.776	43159.976	20147.420	58104.508	47993.085	46436.729	43989.444	91325.991	30229.760	97606.454	30058.837	63706.365	88238.220
331_171.0061_0.58_nan	8436.553	5868.030	3318.232	45512.783	3116.832	77708.781	75189.856	4606.911	5712.493	2984.588	6721.539	68641.669	10994.479	111910.305	5962.033	95380.349	6768.983	66916.277	59949.908	51143.853	65877.816	138565.900	5411.931	7642.971	2239.510	29396.544	10418.791	8340.029	66128.321	10894.276	10771.783	7816.548	8323.569	139018.254	10122.707	30105.712	104555.658	83432.364	13791.683	10833.433	166228.580	96326.304	8067.590	120047.007	137642.811	107972.864	82128.224	124518.889	86853.909
1264_171.0765_0.66_nan	810422.21	397789.93	272273.68	200174.91	266927.51	241761.79	377884.58	1210555.91	745363.26	555738.83	555738.83	231932.65	285649.46	770003.65	328706.54	1052314.03	857851.27	383100.58	366165.81	344204.78	373035.36	1022475.88	528314.71	647644.96	729169.16	560676.87	444123.11	308576.12	940693.81	537464.80	473744.34	388603.56	605254.64	642092.67	666474.06	770003.65	509046.89	541746.33	400465.19	857851.27	681040.79	328706.54	2762591.67	400465.19	161821.36	428958.58	357023.15	594198.17	571871.08
2858_171.1492_1.0_nan	8036.2980	3307.0356	226.9930	1587.4965	8869.0891	6315.6976	5245.9762	29103.1723	1465.8117	53021.6071	25924.4208	25367.4567	3888.6425	12249.4990	28335.5531	7243.3741	50150.4305	1009.1460	12504.6344	2232.5380	170.4273	29103.1723	3068.4770	24496.5192	151.2556	351.0827	4558.5798	4779.9075	18297.9338	1355.8657	656.4218	737.1064	13537.5393	45803.3845	46624.3073	24224.3503	35880.9720	42410.6505	28968.8340	17251.2873	21413.2907	86430.8718	22813.7159	13464.7160	5208.0300	1158.0493	27275.7064	30740.1144	17962.1897
695_171.1493_0.62_nan	90113.9722	63706.3655	159396.8742	42509.9554	37674.7516	11913.5143	17782.3650	38556.2949	13911.6488	175349.9248	13886.1102	66444.2781	201633.5996	18903.8259	111632.6418	21102.4424	35073.0276	9737.1090	149253.2839	239461.0735	98052.2312	42410.6505	147924.2549	272273.6809	24847.8027	30474.0596	150760.7836	224514.6243	25245.1484	3077.6933	78666.3635	102466.8733	36457.0177	56692.4971	80379.6069	45306.3529	268123.9395	42170.3626	228237.3483	33076.5763	4680.6129	13441.3867	12680.1941	34025.5829	190785.9078	626.4757	159396.8742	23130.8848	21616.2151
822_171.5524_0.63_nan	619.3928	272.8285	203.5732	14681.3719	26504.4703	27922.4688	36139.5551	224.6659	12655.0828	167.1723	360.5736	22519.2661	984.5853	14474.8502	287.8451	22775.4457	39791.9521	161.1581	12041.6700	419.0036	485.2224	333.7740	369.0085	20880.8837	144.4039	14812.2410	1087.7688	587.6902	415.3676	23594.9248	575.8201	643.9522	591.4030	45697.7715	28005.9926	431.6107	12918.2398	17306.4158	2068.2134	1062.8348	57577.9521	8471.5312	633.4422	107409.0927	54928.0237	42509.9554	25367.4567	61435.5510	4438.2514
71_171.9917_0.58_nan	10771.783	8117.297	5060.357	113522.019	4680.613	131156.962	264285.805	6315.698	7599.932	4309.961	9399.522	6630.478	14812.241	212668.050	8457.397	205048.405	146690.220	4051.649	4715.923	8819.895	4487.252	7924.587	7075.433	9704.752	3318.232	154253.376	183921.999	10913.230	7785.717	14004.726	14885.496	10138.780	10953.537	197875.512	13464.716	143586.313	173609.527	141579.958	16847.524	13094.947	94886.093	95833.947	10375.000	13346.402	133489.207	128586.660	7942.949	172820.135	5632.959
749_172.0583_0.62_nan	4092.51206	13791.68273	4594.13703	45889.31432	2355.69880	5632.95861	8117.29743	14555.29639	25328.40049	97.73409	9330.78760	4356.30739	239.71624	3318.23161	5398.89939	7755.76874	17688.36913	3289.54097	56365.62039	3041.17633	8672.07960	143.22768	12819.78965	204.61608	82707.82575	50674.95432	18580.71752	3246.47205	162.34647	30424.27210	12422.52786	24603.41700	61303.78393	16273.92550	26103.55707	156.84278	162.95567	31445.18141	15854.08014	18487.40460	6542.20388	11116.07039	71861.28090	6903.30600	187.81344	118.54911	3348.32754	18157.79910	17842.97968
2632_172.0606_0.93_nan	35880.9720	30006.5797	36085.0825	229.4062	3181.3833	9220.2363	1387.4613	2488.0347	2621.1144	4406.0741	9651.5145	15901.3917	79738.3675	1025.5364	17545.2657	999.3206	20841.3715	182.0313	7848.8732	48087.1245	8436.5529	18652.6269	16483.9076	67677.7750	162.3465	5009.5874	21616.2151	59543.6984	15750.9764	19711.3750	20208.3434	28623.0973	13814.2960	6158.8666	25518.5922	19711.3750	57330.1905	5388.7565	59809.8483	9512.9726	499.7723	9496.3197	7415.9908	8148.0463	79426.7705	287.8451	38944.5226	3633.7047	2882.1164
1120_173.0422_0.65_nan	449875.4271	22519.2661	975.6381	25518.5922	170.9956	5800.0676	20016.8185	14790.1545	21919.0586	3258.5771	54547.5176	10438.1134	1181.3390	149773.7383	6019.4480	164706.2770	154253.3761	490.5652	106137.3152	13675.4611	16873.9153	23998.2202	18395.0464	7691.1767	46624.3073	61566.4343	108463.0769	4065.2044	30900.1746	172245.9098	25592.8204	52493.0943	234963.9202	45306.3529	51904.4420	47559.5610	528.8415	43090.3551	41734.8139	171726.8826	12937.5827	32600.4227	69602.2315	35402.3249	4654.3547	4008.3721	473.5214	40304.4577	38876.5811
3042_173.0789_1.06_nan	50357.776	45395.218	32322.637	3451.802	2806.746	3690.081	5300.650	52000.885	48582.351	27729.844	6231.865	4298.324	10457.553	8488.147	5632.959	8691.131	47468.224	2541.405	3041.176	6357.526	2779.718	5535.141	5130.190	7184.060	61186.921	5170.505	9968.704	7863.001	5800.068	10476.226	9908.308	50357.776	65413.077	6389.099	51032.969	44241.325	7060.688	4922.442	59067.854	56813.502	6158.867	4148.670	47635.716	55158.203	8488.147	3754.884	5495.019	4079.022	3817.667
1431_173.0923_0.68_nan	49171.33	209863.83	336447.54	177068.62	1070341.81	729169.16	838785.72	123513.32	737529.58	77542.25	380585.05	266927.51	190088.65	294726.11	1052314.03	113228.53	318712.73	635096.89	225333.86	138565.90	143586.31	327014.08	323534.95	173609.53	257686.05	509046.89	193799.83	236031.17	169165.13	263097.93	375121.89	277690.28	313418.76	188664.68	318712.73	194514.81	153732.30	414763.02	223628.93	229203.37	513836.50	239461.07	86640.93	1257093.03	302318.97	303941.78	346157.31	202462.25	274899.73
2103_173.0923_0.87_nan	2474.586	27968.248	88422.601	44902.360	320438.266	131942.295	106137.315	10702.083	122803.185	5916.953	57330.191	36258.319	42231.045	43159.976	224514.624	16273.925	17962.190	102684.362	23671.600	6691.645	8710.250	28098.778	37541.943	4794.251	34430.849	102684.362	28005.993	29622.626	14266.824	22562.178	81913.805	29920.592	39358.095	12103.280	28377.355	3766.261	2522.473	42933.156	23915.662	11930.508	70073.845	25592.820	9132.122	220927.668	86853.909	39566.305	48487.931	29011.061	34083.026
4294_173.1076_3.52_nan	9.464267	9.168188	73121.181425	940.214208	8.881089	9.464267	9.464267	40.715561	9.793805	8.881089	9.168188	8.683169	9.168188	9.464267	9.464267	9.168188	9.168188	548.214579	8.440315	9.464267	8.683169	9.793805	10.108394	9.464267	57842.337425	9.168188	10.383083	1942.657484	9.464267	10.383083	8.683169	5868.030082	10.108394	3219.868529	22168.561700	8.281646	9.793805	437.817981	10.683664	10.108394	9.168188	105.071808	2170.479391	10.383083	10.683664	10.383083	828.513600	9.168188	8.683169
2405_173.1161_0.88_nan	6448.8411	33830.5929	55855.7047	24224.3503	81535.2253	91744.6760	87212.9184	4754.6609	14580.5118	4680.6129	29677.7280	76031.0905	6417.4440	16873.9153	135386.4023	4935.8586	7024.5413	105890.9777	7482.1344	4497.9844	5535.1414	23399.3999	30688.2815	1025.5364	27820.2491	57977.6425	4309.9609	69738.9567	17188.0458	1868.1046	16061.4122	23054.1488	9443.6296	11176.6196	31790.6968	4680.6129	795.3837	17570.2551	3077.6933	11997.4100	69602.2315	28472.9280	6077.2355	18109.2520	6691.6452	53021.6071	8231.1643	10973.0378	39433.3896
2774_173.1285_0.98_nan	74083.958	35340.318	71362.385	110783.798	100075.941	117569.763	122803.185	14681.372	115412.950	56692.497	44241.325	92199.456	38473.012	164238.439	100327.537	141166.779	41427.097	82707.826	46046.509	37864.292	74530.459	44668.117	42170.363	24416.961	130762.056	103213.200	36139.555	88623.321	25847.033	70999.233	48858.896	44404.632	67061.606	47192.385	53810.987	63313.234	14104.517	86640.929	45889.314	195438.002	99005.171	66444.278	81336.103	56467.411	29440.033	78666.363	13745.493	65413.077	59809.848
3373_173.1286_1.42_nan	1388884.811	1691797.667	1733614.478	466115.934	528314.710	9949.272	5130.190	256414.131	7801.797	2036807.957	205813.772	571871.083	2090592.144	86240.758	576153.344	120344.961	896542.253	120744.067	721978.931	5901352.129	1193194.934	700901.523	3446955.210	3728787.800	770003.647	175349.925	1036586.701	2036807.957	260163.366	357023.150	1596784.299	1994413.142	253830.040	393323.970	250156.952	1536808.793	5031533.241	282955.674	2499198.154	208174.836	35203.450	566668.907	330811.193	800505.959	4041767.200	67677.775	3101207.260	146690.220	216186.159
3690_173.1651_1.87_nan	239461.07350	22135.20737	37601.71908	3921.70871	16507.61977	78.94723	92.90176	8436.55295	97.36806	361363.96125	106.83350	44156.09351	242914.80400	130.61993	13297.23107	131.42785	11012.85948	70.58475	337.24871	397789.92700	70414.17065	1325.39827	693874.89650	400465.18727	67.27758	94.80665	32861.15911	174784.61256	109.43049	172.66432	21009.68553	220042.58028	42661.01440	23915.66242	19055.55176	635096.89112	219112.68334	48960.95359	509046.89237	153.40958	99.10182	46161.84802	2984.58848	121.37599	55635.04605	497.71304	248992.31622	93.82760	84.99793
3300_173.1651_1.3_nan	2.947261e+05	1.507608e+05	3.100009e+05	7.299435e+01	1.101364e+05	6.878436e+01	7.866803e+01	3.690085e+02	8.126360e+01	2.708511e+05	8.584631e+01	2.001749e+05	5.886233e+05	1.020275e+02	2.406729e+05	1.056977e+02	8.584631e+01	6.132650e+01	2.621969e+04	1.388885e+06	5.055949e+05	8.726535e+03	5.177720e+05	4.027264e+05	5.758463e+01	7.839199e+01	1.719221e+03	6.869327e+05	8.827205e+01	1.310135e+02	2.191127e+05	2.272510e+05	5.769740e+03	1.388611e+04	2.772984e+04	2.126680e+05	4.594293e+05	8.905163e+03	6.938749e+05	1.202923e+02	8.443357e+02	1.105885e+03	1.005435e+02	9.910182e+01	2.300351e+05	5.788109e+02	5.374648e+05	7.839199e+01	7.058475e+01
4420_173.5394_3.74_nan	269.9188	2147.6626	13322.2496	138.3686	6050.9010	1471.2578	5769.7402	1973.2351	10264.3099	12547.4881	58945.9445	21992.6204	20147.4203	13861.7211	10833.4330	2649.2341	4866.0998	2044.3962	4680.6129	5892.4889	1496.5870	52214.8814	9824.4435	52214.8814	14104.5168	6431.2513	3041.1763	20646.4152	18025.9385	9855.3325	278.6595	4008.3721	10913.2300	17688.3691	14660.9593	1432.4345	15312.7950	6090.5936	35129.9931	11277.1926	11716.2484	9443.6296	13491.2851	19429.4023	6736.9819	22063.7661	8287.0464	16742.1369	36023.9966
4954_174.0552_4.57_CCMSLIB00010102115	8400.293	40823.263	29958.929	23130.885	16612.537	8266.103	10953.537	52103.301	11277.193	45977.369	73629.811	37734.982	19613.742	19459.763	43006.117	28046.181	95833.947	24643.263	65723.005	14938.084	15344.114	129291.399	55635.046	71184.620	17688.369	48204.352	43558.242	33830.593	60550.495	22675.439	9932.736	38128.526	44404.632	61566.434	100802.979	58822.193	93055.021	85183.666	60550.495	25410.200	39221.393	112278.741	11074.539	57207.120	61435.551	46904.248	63586.573	59067.854	82521.571
4130_174.0552_3.2_nan	24731.33470	3935.74742	15056.74411	94.48158	482.39036	543.32138	106.45504	100.24492	1690.24048	626.47571	123.05619	3975.66606	168.84745	155.59759	2762.48292	2347.16920	122.66837	1132.49073	76.67489	124.68498	7659.64291	903.03490	15430.11058	51696.54965	1185.47882	111.70650	24073.24533	142.36384	131.01351	211.48809	6329.53789	14681.37185	145.21100	2737.02089	13094.94732	29920.59205	12592.71263	104.42452	327.92361	19894.50761	118.13673	96.41629	152.18662	145.21100	148.40762	96.75238	4805.82527	108.71900	97.06741
1536_174.0763_0.68_nan	681040.8	405513.7	352646.6	223628.9	284446.6	366165.8	405513.7	829616.5	325385.9	610705.2	940693.8	652503.5	610705.2	493094.7	546456.6	350599.8	477345.4	431786.2	488880.1	285649.5	268123.9	1777949.4	477345.4	715022.2	364105.9	344204.8	513836.5	463071.3	1283345.9	707035.7	257686.0	493094.7	800506.0	715022.2	1233120.1	954657.1	800506.0	929915.0	1052314.0	566668.9	693874.9	810422.2	622647.5	707035.7	338088.9	707035.7	571871.1	447403.2	800506.0
2059_174.0763_0.84_nan	101233.620	79896.806	84054.741	51809.990	52000.885	54403.318	47017.283	119452.618	20841.372	20049.252	145328.318	70999.233	85429.413	88623.321	87435.373	46244.660	98052.231	68491.322	91952.091	68026.253	74083.958	137310.345	88869.769	100327.537	48679.997	75678.128	78480.015	73786.002	132664.412	113522.019	54174.737	90628.614	107972.864	119133.474	172245.910	90355.538	81717.944	56813.502	172820.135	105641.629	93910.012	139018.254	73786.002	98753.346	89724.801	93055.021	108719.556	122086.686	83847.674
4716_174.1127_4.21_CCMSLIB00010106681	9949.27216	6559.38068	21102.44244	87805.23497	6357.52636	4322.56304	4217.93204	11516.88059	6448.84114	87997.92934	132.84003	3068.47703	12103.27953	13491.28507	1163.91673	14837.21680	130.17777	12680.19409	6981.82827	12377.37151	1528.29236	10833.43301	4935.85858	15528.27098	111910.30503	24847.80275	2504.48505	8569.17827	1658.07695	5756.34520	169.37218	4570.31756	1652.13030	2462.75007	182.03134	135.29932	140.14201	8117.29743	4217.93204	8710.25029	26103.55707	4112.61806	5659.35415	5699.62375	8368.86460	2052.31858	1919.69451	3493.68658	3713.88537
4869_174.1127_4.43_CCMSLIB00010107057	9203.56237	10002.60276	16690.94070	145328.31793	18988.74330	27036.75409	32956.11566	10664.08760	13139.88349	93275.93629	1973.23513	8067.58976	19402.76072	22848.18442	3116.83242	25592.82039	5549.07367	23998.22022	11453.61661	11913.51428	15104.50844	9949.27216	9251.33413	21616.21508	184591.98991	42319.57304	15215.01791	17126.14919	1285.54630	10211.62596	1627.33934	11759.95161	7498.01381	10336.95143	114.93560	865.13867	4112.61806	5902.94242	8340.02948	14309.85518	17462.04966	5274.44690	10973.03782	21827.34407	11759.95161	3012.72590	3796.61617	6357.52636	3965.12221
4463_174.1127_3.81_nan	1788.36483	6630.47754	24687.05658	102684.36196	7785.71717	10646.53599	12570.36850	18051.17165	6130.78987	98486.27575	966.08395	70.58475	4558.57982	16430.45728	3021.81060	22339.87894	80.75321	19375.99241	8923.53538	11343.48786	11074.53852	11364.28713	8471.53123	9855.33252	92598.53694	52706.85080	121.37599	4946.90984	3493.68658	120.29230	100.24492	1409.23903	2232.53803	2395.27703	98.82057	81.80726	2002.91131	6465.43044	136.32597	7785.71717	32001.64436	4237.71671	1552.48771	12273.39777	97.36806	3144.39274	82.06916	13094.94732	1350.34750
3942_174.1127_2.78_nan	533564.40775	25245.14839	15696.44568	988.85890	59.63077	67.27758	76.67489	13224.87112	2011.03996	48087.12451	2992.75571	23631.20785	19429.40230	1381.31734	9873.53730	100.90303	1781.16219	15572.67673	19315.13812	67677.77499	3584.24127	16460.24362	73279.02880	202462.25471	4570.31756	1115.89492	2280.49498	17902.74609	12377.37151	123.86244	10754.71661	16430.45728	8247.60251	11476.78743	2737.02089	226429.18235	42759.55350	8164.41021	105097.61804	2428.51797	12862.59877	9312.72315	96.75238	94.80665	36023.99655	10572.00023	18487.40460	2068.21336	8526.15293
2935_174.124_1.02_nan	918400.25512	7482.13441	92.02487	572.86302	83.26362	402.28182	1759.98007	28717.47159	118.90874	263097.92653	7212.21163	9512.97260	62614.63946	6479.21582	1397.66182	7400.83086	4438.25139	591.40297	4779.90753	21725.52158	1268.00866	33244.59493	27233.85813	428958.58375	3623.55189	4019.11769	11716.24839	2852.54936	231932.65445	15403.93471	2814.94699	9597.66333	21136.43857	288648.60328	227250.95117	610705.20262	58444.06992	3935.74742	22032.27994	11383.01152	4909.28555	9237.26794	137310.34476	151.65464	6678.09294	3258.57708	15186.66054	3379.68164	5208.03004
3377_174.1319_1.42_nan	72677.15135	79586.24611	117211.50040	15375.48666	12081.60868	207.26589	51.47608	14912.34843	48.67865	89904.33454	11012.85948	25640.50468	187984.84582	1919.69451	43313.14767	4558.57982	42509.95536	1906.53410	35340.31838	496948.55913	86853.90883	21009.68553	169165.13063	330811.19287	19518.40674	9531.71931	86240.75845	164238.43891	10086.05229	11032.45571	91527.91220	47382.85065	10174.94818	11913.51428	14415.51640	115758.98348	438011.68550	1640.91332	247640.52177	3744.76593	1004.99466	23671.59959	8905.16277	50455.17569	383100.57688	745.62931	245414.07775	6288.94885	4124.30868
3135_174.1491_1.11_nan	408634.38	393323.97	264285.80	114770.35	135719.78	234018.25	224514.62	488880.10	173609.53	247640.52	400465.19	417511.11	237034.04	246677.22	276251.57	213507.25	488880.10	234963.92	354802.79	282955.67	233047.41	444123.11	250156.95	305628.84	216186.16	170433.90	183291.87	231932.65	414763.02	199449.32	102684.36	174240.86	405513.71	373035.36	509046.89	501024.94	517772.05	364105.95	344204.78	227250.95	338088.88	431786.18	113855.84	200174.91	205048.40	288648.60	234018.25	167333.25	256414.13
6217_174.1855_6.38_nan	260163.3658	200.0944	163.4733	164.6526	1788.3648	157.4780	211.4881	181.3942	236.4599	27550.7830	3379.6816	182.0313	622.6501	514.1287	2569.7972	514.1287	251.9201	138.3686	12525.9778	12312.4935	1455.9880	245.6225	257.1076	145797.9953	123.0562	238.6968	748.4665	25367.4567	1460.6562	844.3357	390.3540	456.3616	98052.2312	55743.8056	7691.1767	101940.6336	322.5644	2561.9397	24224.3503	10493.8749	269.9188	3584.2413	435.6815	364.6806	394.0103	181.3942	142282.4351	20177.6717	3135.2679
620_174.9382_0.61_nan	100327.5372	37123.9808	26914.4489	15821.2406	267.4789	3328.6818	6752.8561	21763.3181	783.8891	52493.0943	32209.4190	487.5519	15620.6644	5699.6238	3841.2394	25677.2085	33573.2403	3482.5731	12125.5362	41127.7902	4065.2044	18806.1364	22915.3179	8583.7852	14681.3719	732.8269	25206.3715	42170.3626	76337.1753	13491.2851	75020.0531	18183.9589	1432.4345	5398.8994	9564.8856	1105.8852	10227.7040	6063.3697	56116.2302	40007.6850	993.9127	516.8640	53478.2323	17600.3199	1515.8200	495.3828	8940.7024	572.8630	7977.4437
3896_175.0868_2.67_nan	40304.45772	2641.43475	12504.63443	20412.61599	4393.36785	11054.69419	8583.78517	6343.57511	975.63808	729.53254	12443.90665	96326.30395	6768.98339	14242.42838	19245.97778	9737.10897	11823.47099	6231.86526	10227.70400	34320.37651	96985.41659	522.64238	6158.86661	29440.03322	31841.20497	5813.00402	19081.39657	17515.05908	1337.66278	2710.23531	8117.29743	26831.53059	7892.71173	6981.82827	18051.17165	16249.29284	7364.76208	8036.29797	12062.33584	42085.94994	12443.90665	1959.71120	10438.11338	77.45465	5424.05572	1132.49073	17688.36913	18710.86488	7060.68787
2640_175.1078_0.94_CCMSLIB00003139056	10719.934	57027.246	57330.191	234963.920	268123.939	352646.592	313418.757	10592.989	247640.522	52214.881	226429.182	78666.363	47898.323	24847.803	295940.444	32322.637	113228.525	282955.674	77542.246	37808.775	29536.737	62886.923	127133.615	15262.457	332394.308	227250.951	52304.632	58822.193	55743.806	36533.370	108192.079	89724.801	46624.307	22519.266	157775.828	65271.865	5274.447	190088.648	22168.562	81122.095	123858.733	144887.326	123858.733	208174.836	63433.700	338088.883	68775.525	114193.790	159963.625
2501_175.1079_0.89_CCMSLIB00003139056	12987.189	37059.346	37193.467	98486.276	53265.626	50455.176	49674.748	16612.537	52214.881	28662.792	101018.752	28871.987	23998.220	11299.679	55855.705	19776.605	16143.772	45306.353	14885.496	24073.245	101940.634	34763.619	26748.889	4345.203	149773.738	31188.953	16143.772	31120.071	13272.642	17407.605	25245.148	18988.743	19837.002	17407.605	33629.662	17359.164	11716.248	16197.668	12165.776	35595.295	18084.468	21796.764	34205.508	25410.200	16959.230	37674.752	15854.080	9949.272	25924.421
1326_175.1079_0.67_nan	139018.3	642092.7	321773.7	357023.1	334328.0	269242.4	288648.6	566668.9	139430.5	408634.4	435070.6	368361.7	334328.0	179085.9	338088.9	155708.4	435070.6	447403.2	285649.5	352646.6	246677.2	870113.4	610705.2	566668.9	686932.7	829616.5	1691797.7	473744.3	1193194.9	286958.8	341795.2	550706.3	594198.2	274899.7	383100.6	299130.7	681040.8	408634.4	528314.7	193087.5	204145.8	533564.4	198642.5	428958.6	466115.9	214346.5	383100.6	224514.6	605254.6
887_175.1191_0.63_CCMSLIB00000221713	1193194.93	99587.76	341795.22	968208.42	588623.32	2305425.23	2145740.13	80729.95	2305425.23	63160.21	1324383.63	1283345.88	119452.62	2305425.23	929915.03	2762591.67	1302703.80	1036586.70	76681.79	77161.67	829616.51	1475461.52	582588.09	86037.34	761218.53	838785.72	111632.64	115110.25	84982.40	800505.96	150760.78	109808.36	968208.42	1175539.78	134623.16	707035.67	70691.28	968208.42	132259.30	5399152.15	1952489.99	770003.65	1123414.85	147924.25	104019.13	1088346.51	87997.93	848217.76	76681.79
2336_175.1192_0.88_CCMSLIB00010103136	5756.3452	6528.6822	17158.0376	10336.9514	79738.3675	126303.0339	112877.6138	1307.3744	33244.5949	15011.6871	30740.1144	67363.9734	7415.9908	23671.5996	86430.8718	20514.2329	20545.7788	106137.3152	18956.9339	19546.0961	16633.9786	26787.0331	18680.0426	339.3812	34763.6185	33298.0208	554.7817	67529.6203	11132.7481	6371.1839	17096.2423	16460.2436	8762.8118	11629.3403	17437.6412	5962.0335	1598.8636	24687.0566	1072.3863	29728.1140	60924.5864	24266.7972	22306.8754	25963.0723	2863.1927	42585.3913	9220.2363	22373.8948	27729.8440
1972_175.1192_0.71_CCMSLIB00010103136	48298.158	28142.347	99857.041	75850.552	57330.191	150241.153	44668.117	1766.131	184591.990	58685.585	86640.929	53371.798	30740.114	36329.769	54403.318	86240.758	75678.128	21992.620	7863.001	64980.407	14080.788	91325.991	29536.737	3744.766	41901.120	19983.750	5288.219	33184.177	14938.084	44241.325	53144.583	3666.996	49942.503	110136.370	48298.158	21413.291	12125.536	50923.548	8691.131	588623.322	135719.782	44326.983	111081.056	53265.626	4425.816	66751.229	11801.548	94669.748	23474.748
3820_175.1233_2.47_nan	11516.8806	11429.1473	28514.5907	22986.7542	28662.7920	94423.7409	96985.4166	30006.5797	42585.3913	11054.6942	16959.2296	7801.7974	2202.2933	89122.4918	50455.1757	45803.3845	102684.3620	126303.0339	182614.0703	31497.0896	101408.9193	142647.4222	10810.2599	7415.9908	114491.1776	152692.5217	7464.4505	6034.2884	10375.0005	132259.2997	37123.9808	25410.1999	6559.3807	35673.9006	150241.1526	19245.9778	17962.1897	7075.4329	17902.7461	114193.7904	106885.2107	164238.4389	28568.9045	181069.1889	8400.2931	181725.5734	19776.6051	121763.5952	133489.2069
2193_175.1444_0.88_nan	38944.52257	58104.50769	29622.62606	59.10147	17515.05908	55.32303	64.95550	12463.96706	65.79473	161264.20403	5099.17502	124518.88895	72192.44307	1273.61603	69738.95674	81.03024	69.05995	448.58618	29772.32786	56915.56695	37401.67701	3614.21636	108990.64311	117925.23267	44.50054	64.68973	3289.54097	80068.87018	4768.77980	93.22733	12273.39777	59067.85427	31556.75912	8540.51623	2863.19272	90113.97223	120344.96149	748.46649	121449.84074	2287.68365	65.24568	1092.64501	988.85890	2287.68365	96093.29070	57.58463	127133.61514	540.14109	57.58463
2159_175.5949_0.88_nan	47.27342	1959.71120	33.40756	525.86245	306.07991	50357.77646	52706.85080	35.49810	9476.02868	29.98058	4207.19122	883.14655	54.63336	2092.23855	40.06529	45.35434	3517.73907	7612.80244	4065.20435	45.69792	31.46480	12249.49896	2552.30426	2339.02056	894.26314	31731.15120	59.63077	1034.94594	10355.92399	6844.73851	331.66271	52.62089	3032.53743	1449.94133	7877.84366	40.39615	45.35434	2084.32203	64.18364	55.97766	22597.64804	3678.65530	3298.45116	22197.44751	10063.85400	18615.39901	745.62931	23671.59959	17750.15957
1281_175.595_0.66_nan	3269.2288	1449.9413	966.0840	844.3357	4831.5156	294726.1116	453422.0016	13745.4926	63586.5727	693.7441	17215.4040	1238.8069	4416.0540	15344.1135	1528.2924	3504.7955	38258.8376	33754.4354	619.3928	2250.1584	681.4295	36735.0947	1801.3961	13224.8711	485.2224	113228.5252	4181.3376	3097.3903	25924.4208	15552.7372	2992.7557	2882.1164	3144.3927	10227.7040	3877.4579	2361.8911	2496.8962	14763.2606	7075.4329	4594.1370	90113.9722	16873.9153	12792.0234	73922.8730	40539.9578	100562.8668	2002.9113	118229.6476	60317.5996
2428_176.0555_0.89_CCMSLIB00006679467	55409.088	52386.237	12422.528	22562.178	19578.990	22484.917	36389.486	45977.369	36662.162	101408.919	84054.741	29440.033	24924.419	48780.585	38473.012	25640.505	20909.370	10211.626	79896.806	29728.114	14532.582	318712.733	41207.609	47382.851	52906.733	34951.665	26831.531	43159.976	172820.135	124834.490	43558.242	41594.668	29622.626	63313.234	42933.156	33830.593	259061.693	49171.331	25000.063	66444.278	28928.532	62090.691	40823.263	92804.451	69440.099	37931.228	27729.844	17545.266	40890.397
1893_176.0555_0.72_nan	32045.3958	12792.0234	8354.7391	17215.4040	22275.4377	15033.4477	12892.4262	34083.0258	14053.1614	46904.2482	80068.8702	20238.9425	6601.2575	26335.5022	19837.0016	19142.2279	11176.6196	24338.3771	98486.2758	13008.3599	253.0620	270851.0606	8201.1931	26711.4665	59809.8483	6117.3880	14362.9080	29816.1881	147497.8502	91744.6760	26294.9898	28424.8091	23834.7082	27871.4327	33349.0403	25554.8559	155139.9819	24963.3836	18051.1716	17600.3199	11343.4879	61435.5510	24299.9240	67061.6056	40971.0088	63022.9720	35129.9931	11403.7186	24687.0566
2699_176.0918_0.97_nan	59543.6984	75678.1281	91325.9913	7599.9322	22063.7661	1038.8369	5632.9586	23177.3433	2762.4829	47192.3846	14637.1875	19055.5518	54174.7368	1874.6571	31896.4449	164.1799	32600.4227	18514.4161	38741.8736	86240.7585	32814.3136	84982.3987	91744.6760	138565.9003	9512.9726	33629.6616	131156.9618	85866.3689	59067.8543	59949.9080	77542.2457	79586.2461	48679.9971	93716.1018	107142.2308	29816.1881	140299.9442	52814.4012	98052.2312	28928.5320	10913.2300	58685.5855	8054.3732	52103.3007	106137.3152	46803.8639	73494.6652	10355.9240	82343.4933
1346_176.0919_0.67_nan	276251.57	214346.53	143092.39	116919.73	123858.73	154643.53	143586.31	408634.38	204145.79	207475.88	635096.89	350599.75	93055.02	173609.53	218093.15	140702.98	440660.15	226429.18	311917.80	150241.15	128586.66	658803.60	222694.52	266927.51	217183.97	286958.75	388603.56	183291.87	533564.41	358962.74	98486.28	238319.00	417511.11	422734.55	566668.91	470033.29	306825.41	481020.36	308576.12	255272.41	435070.56	440660.15	357023.15	354802.79	174784.61	449875.43	227250.95	316861.84	438011.69
1107_176.1032_0.65_CCMSLIB00000221744	1691797.67	700901.52	400465.19	425867.53	715022.17	1445489.76	1952489.99	40757.21	1010022.27	30474.06	1342748.72	2036807.96	560676.87	2591103.33	1324383.63	1916093.77	1628913.52	693874.90	368361.71	628708.84	686932.68	375121.89	509046.89	560676.87	968208.42	1475461.52	707035.67	546456.58	236031.17	2090592.14	1142473.30	666474.06	1567619.33	1867065.81	2145740.13	1733614.48	550706.28	1365010.34	332394.31	1210555.91	2090592.14	838785.72	1342748.72	979413.30	444123.11	761218.53	576153.34	1070341.81	1107589.45
2063_176.1032_0.83_nan	27729.844	5424.056	11453.617	9330.788	13981.992	19375.992	18361.461	2084.322	13297.231	2891.137	15131.288	5375.612	11054.694	17871.834	7848.873	9496.320	6511.487	17545.266	7676.836	31331.225	10247.688	3369.457	9616.494	17491.864	33076.576	10476.226	14938.084	10045.305	7816.548	24141.681	7755.769	2649.234	6736.982	21040.258	29867.750	4248.687	9564.886	5769.740	16115.466	36800.923	18487.405	5170.505	19711.375	7448.981	17069.092	33516.825	14790.155	15620.664	5035.827
1286_176.1224_0.64_CCMSLIB00000221744	26626.3512	8583.7852	9149.9893	33013.2132	15773.4651	43159.9763	45306.3529	1290.8779	85429.4129	1635.1410	20880.8837	222.6579	15797.0193	99857.0408	15982.8430	93461.1246	43661.7135	26952.3485	6768.9834	11012.8595	16719.4880	31841.2050	19459.7625	633.4422	13031.5454	17331.8392	1025.5364	14580.5118	5549.0737	24532.8046	548.2146	4594.1370	27497.5940	34691.4914	767.8938	14185.2747	437.8180	15572.6767	1967.2594	199449.3166	82885.9826	22406.8905	30953.5691	510.9324	559.6820	39732.4554	396.0105	21725.5216	5130.1897
6510_177.0542_6.52_CCMSLIB00010111591	142.77342	103.74705	88.27205	95.44205	80.20759	2488.03471	840.64920	961.30271	1083.66158	84.77560	124.68498	99.86072	173.14739	158.44102	640.38392	158.91674	84054.74052	2170.47939	321.13688	126.78903	362.99038	117.32196	121.85854	5452.97555	75.87346	3307.03561	212.43241	144.72639	133.64484	216.77801	155.09497	152.81457	147.59426	132.84003	4831.51563	125.47727	132.39674	105.69771	341.49558	189.25810	119.34831	1465.81165	153.90553	147.02316	150.87696	11299.67910	130.17777	1443.85582	98.09639
5235_177.0547_5.01_CCMSLIB00010111250	1244.6255	543.3214	347.0536	319.2870	236.4599	354.5870	554.7817	390.3540	674.1583	261.5688	686.0706	425.7342	1967.2594	1598.8636	551.4529	1503.6690	667.3570	237.4693	201.8176	852.9304	238.6968	660.5798	697.7300	1268.0087	204.6161	603.7390	1906.5341	1197.5878	840.6492	2250.1584	1169.6236	1207.3486	1238.8069	803.5626	1663.6678	932.3838	988.8589	543.3214	3604.3002	2084.3220	832.5947	437.8180	1142.7036	1078.1228	1251.2474	429.6603	798.8872	490.5652	421.0381
3104_177.0661_1.1_nan	2953.19980	86.75329	76.41604	26831.53059	69.05995	2474.58643	90.55324	85.58065	2322.31709	74.89092	103.45868	2474.58643	133.64484	125.47727	90.27061	128.34856	7152.88866	1432.43449	68.35044	102.36449	73.91311	98.47527	99.86072	134.91151	21583.64318	1350.34750	1936.19687	115.74187	105.69771	167.58094	127.83284	124.68498	18903.82588	3389.74380	17188.04576	106.83350	106.45504	2728.34279	205.30185	5617.66834	3246.47205	80.20759	121.85854	7329.79575	123.48396	81.56822	936.21705	4259.09695	7075.43289
2272_177.0872_0.88_nan	68333.652	14185.275	16405.742	5592.352	10158.276	34621.856	36735.095	14213.763	19867.057	23869.662	30006.580	7009.934	22775.446	32259.482	16379.667	16249.293	11453.617	1578.337	10719.934	24687.057	20480.316	15597.011	18423.956	38556.295	23363.175	17306.416	35531.174	10810.260	66291.245	30330.993	31279.379	23869.662	46528.567	63160.214	112544.167	1301.919	40608.314	17842.980	22275.438	48487.931	7152.889	14532.582	33244.595	40304.458	23437.844	18806.136	14837.217	14213.763	90355.538
1376_177.0873_0.67_nan	177879.601	32322.637	54547.518	15696.446	78480.015	116605.030	141925.539	38128.526	26711.466	6019.448	39653.626	34205.508	16143.772	42661.014	119133.474	16633.979	53265.626	34150.186	1868.105	2728.343	17381.864	40823.263	15723.413	13297.231	62090.691	9651.515	25554.856	8100.341	99587.755	30058.837	42509.955	7550.585	113522.019	99587.755	226429.182	25847.033	13745.493	107972.864	14912.348	75363.377	35967.144	47559.561	59067.854	74083.958	8801.379	23289.242	8652.766	25077.054	136464.006
3331_177.1024_1.36_nan	20.12804	18.22889	16.27765	7533.13610	15.64402	431.61072	1029.88957	4866.09984	16.96923	7415.99078	18.73932	729.53254	17158.03757	19.90857	18.47018	17.23091	1449.94133	427.45848	230.58462	20.12804	213.30733	677.32635	581.85348	22.57160	183.64629	713.78959	25.07138	19.33759	1295.79542	23.97135	46436.72916	256414.13100	869.62248	18.22889	20.71419	100.54353	2657.53213	292.57571	2020.65652	21.00526	1528.29236	2882.11640	18.22889	40971.00882	26993.61456	7102.90100	419.00363	1397.66182	2044.39621
9202_177.1638_7.8_nan	12207.6011	8819.8952	25367.4567	3666.9960	17688.3691	660.5798	2462.7501	14532.5817	3307.0356	24889.6784	7877.8437	9841.3141	54688.4240	650.2269	22562.1778	643.9522	9669.8393	6573.6870	8978.0669	30105.7118	12486.1410	9419.5295	23327.6803	36197.2737	6329.5379	3189.6880	19956.0973	56813.5020	10686.1561	7755.7687	17962.1897	27729.8440	21551.7973	11323.4828	15854.0801	6586.4341	37059.3464	8744.9012	66444.2781	898.8028	7996.4073	7737.6858	10299.9954	18331.0970	22882.1246	5632.9586	31331.2254	2250.1584	9382.5890
490_177.9963_0.6_nan	67061.6056	50150.4305	13094.9473	26504.4703	15452.4974	13251.1745	1647.3282	7075.4329	65723.0045	35007.9068	27036.7541	1387.4613	4805.8253	42585.3913	1658.0769	28623.0973	56116.2302	697.7300	45803.3845	17600.3199	22744.5578	37333.0472	23254.4211	3077.6933	33893.2669	30182.2472	58104.5077	33405.0471	41127.7902	94180.5069	83255.9469	63022.9720	34430.8486	30105.7118	52603.4710	23631.2078	21956.3629	11672.6286	7346.0029	49849.9205	2474.5864	20748.9922	41653.0123	76337.1753	3504.7955	1355.8657	9968.7042	21551.7973	31331.2254
734_178.0089_0.62_nan	112278.7410	60075.5228	34951.6653	17688.3691	1163.9167	272.8285	433.6084	6158.8666	16770.1606	28774.2946	11823.4710	331.6627	13094.9473	97359.0274	1560.0139	104266.2697	17842.9797	202.8667	20909.3696	28568.9045	20514.2329	14637.1875	25640.5047	5535.1414	37931.2284	14080.7880	8819.8952	27275.7064	9651.5145	43814.8090	86853.9088	37059.3464	936.2170	13814.2960	20412.6160	710.0409	23711.4384	6903.3060	22775.4457	126303.0339	610.2876	331.6627	43090.3551	21686.6642	5114.5134	341.4956	616.4386	390.3540	10476.2256
2679_178.0897_0.95_CCMSLIB00009950304	82521.5714	57977.6425	30330.9930	23998.2202	17902.7461	36865.4582	28717.4716	113522.0187	7566.6462	50755.4602	150241.1526	60682.1570	38876.5811	45395.2183	50046.2106	32045.3958	142282.4351	80918.8331	153240.3673	74674.4721	54688.4240	357023.1498	78258.2156	126303.0339	38333.9476	66291.2455	114770.3517	61690.8849	245414.0777	43558.2416	41823.6464	70691.2751	170433.8982	233047.4070	237034.0370	204145.7905	130444.8221	178520.2819	111330.2884	102684.3620	125200.0223	212668.0498	109287.3941	100327.5372	832.5947	137310.3448	95833.9474	107705.8103	149773.7383
5073_179.064_4.76_nan	7910.525	5341.610	67848.018	29156.899	2691.467	3563.967	5221.420	4217.932	5300.650	36258.319	6117.388	4148.670	10336.951	8287.046	5495.019	8416.890	6273.762	20608.575	2900.138	6259.450	2700.559	5375.612	53684.698	7060.688	23552.234	5099.175	9737.109	7737.686	5617.668	10336.951	9580.814	7152.889	7755.769	6259.450	9347.764	6174.345	6888.214	4853.913	66601.079	10045.305	6063.370	4051.649	7498.014	9149.989	8354.739	18157.799	5365.038	3975.666	3754.884
3801_179.0705_2.42_nan	17.94426	468.94255	8266.10277	11997.41002	2128.73225	8054.37320	4079.02246	1898.20229	15.40221	374.99071	6245.87159	15.16237	19.03885	4521.18649	16.71778	7102.90100	980.44741	47820.54555	5892.48890	17.23091	14.93863	16.51364	18.22889	1142.70363	11074.53852	6357.52636	251.92008	16.96923	16.06535	21.00526	17188.04576	13094.94732	114491.17758	9399.52218	17688.36913	15.16237	17.69060	14.21665	23.58513	30900.17461	83.60538	551.45288	3126.07420	17.45350	20.12804	2258.77193	11094.48172	6301.81028	14.72552
905_179.1286_0.64_nan	411.2402	966.0840	2541.4054	163.4733	138.3686	2569.7972	2223.2343	180.1772	3541.2413	141.1156	1528.2924	179.6059	613.6370	505.2778	1362.4332	508.2897	248.2630	137.1287	124.6850	289.5324	133.2075	243.1162	253.9062	446.7465	319.2870	235.2902	737.1064	400.1316	298.5285	832.5947	385.7181	443.9728	392.0948	272.8285	514.1287	294.4642	315.8778	204.6161	1432.4345	686.0706	265.8138	176.3521	429.6603	362.9904	90866.1408	179.6059	284.6226	206.3170	181.3942
8919_179.1431_7.64_CCMSLIB00009931650	11176.620	20081.236	54688.424	1330.834	11299.679	3787.379	3504.796	20841.372	17331.839	38473.012	7550.585	15877.792	40388.591	966.084	12334.706	4345.203	14474.850	8354.739	7118.130	36389.486	18806.136	8017.671	15033.448	19983.750	11997.410	11738.290	10457.553	32455.359	17750.160	12103.280	23869.662	15750.976	19711.375	10994.479	14763.261	20081.236	35203.450	6357.526	25410.200	4217.932	7346.003	6830.765	7260.597	12862.599	39016.121	4893.577	18903.826	4181.338	9237.268
4368_180.0657_3.71_CCMSLIB00010108563	92.02487	584.65326	18183.95889	10513.89333	59.95253	67.51419	76.96502	619.39278	78.94723	3369.45710	6799.43636	71.79740	105.69771	98.09639	75.60015	101.30337	6231.86526	947.45433	4207.19122	3787.37896	947.45433	4680.61291	988.85890	5143.95926	3808.98975	75.87346	124.68498	2002.91131	85.23685	124.33885	102.67352	100.24492	3328.68176	86.41866	3419.16343	1759.98007	10855.62798	1619.64946	5009.58739	115.74187	77.73533	1072.38629	97.06741	95.11112	1078.12277	1671.72100	84.21154	2361.89106	69.05995
850_180.0868_0.66_CCMSLIB00003139752	37601.72	35750.41	23711.44	23289.24	29622.63	26914.45	164706.28	28623.10	34621.86	21854.45	41362.64	31896.44	52214.88	40007.69	41901.12	37123.98	45050.73	21583.64	28046.18	30281.65	25716.59	35402.32	30281.65	34265.10	20880.88	35402.32	46528.57	44404.63	31790.70	47898.32	65577.22	44068.89	39078.23	39282.92	53371.80	34691.49	26993.61	30688.28	54047.83	52214.88	157249.93	28247.66	38944.52	59191.95	43896.68	23437.84	199449.32	26626.35	28005.99
1663_180.1019_0.69_nan	522.6424	232.6390	1025.5364	180.6679	152.1866	1868.1046	251.9201	6888.2137	283.1044	156.8428	298.5285	1613.8759	798.8872	646.9359	247.0187	640.3839	9786.7324	4935.8586	3150.6045	4192.9309	7400.8309	8117.2974	2641.4348	565.6628	133.2075	2339.0206	883.1466	495.3828	4449.6798	13224.8711	18051.1716	8307.2107	3269.2288	337.2487	5170.5053	8998.0722	387.8291	3236.4668	1752.5053	894.2631	4112.6181	2418.5759	5375.6121	201633.5996	25924.4208	81913.8054	6931.7814	5009.5874	75189.8557
7795_180.102_7.1_nan	12748.19277	1732.94959	752.22805	46161.84802	7977.44371	40.06529	49.82594	13160.28209	1635.14102	37464.78901	54.04559	5009.58739	13441.38672	20447.12587	49.11005	58444.06992	14985.39922	33.02178	2789.57773	6158.86661	11777.31740	26831.53059	1571.73337	5466.22472	1647.32817	44.89469	72.99435	616.43859	35673.90062	70.79620	4570.31756	1522.29337	59.95253	21170.95296	2258.77193	21383.09855	28424.80908	12748.19277	12987.18854	27686.82456	2037.89072	11823.47099	176503.68584	59.10147	64.18364	38.74856	869.62248	4030.28703	42.89182
6331_180.102_6.44_nan	34691.4914	1343.2416	883.1466	5868.0301	13179.1120	911.5593	1420.5869	1092.6450	25000.0633	14790.1545	1759.9801	8384.1625	23130.8848	65136.8018	1449.9413	70073.8452	21170.9530	581.8535	543.3214	17251.2873	6050.9010	25847.0331	1682.9659	25166.8382	448.5862	15528.2710	3965.1222	2934.9832	17962.1897	4630.8364	2852.5494	2753.9277	37464.7890	52603.4710	3678.6553	81122.0950	26831.5306	11032.4557	37734.9821	80204.9463	2092.2386	10158.2759	127133.6151	2984.5885	3097.3903	1101.1813	1874.6571	22168.5617	1078.1228
5749_180.1021_6.0_nan	14030.66642	1092.64501	1703.64155	17437.64116	9631.58916	3945.40710	534.07497	8819.89523	24224.35028	103824.20966	1251.24744	23998.22022	11629.34034	22032.27994	1719.22054	26670.89808	4051.64938	189.25810	3278.74356	8384.16245	10787.82645	14309.85518	5326.83266	20147.42025	17570.25513	8958.38411	4112.61806	3899.95280	29677.72801	77.22828	70.09720	69.34263	12228.26197	22744.55783	7801.79738	21992.62043	41823.64637	15430.11058	22448.16612	33692.51414	988.85890	22275.43769	151195.54758	849.06716	70.09720	47.27342	8036.29797	22032.27994	3258.57708
3246_180.1021_1.24_nan	34083.026	26504.470	23754.772	14532.582	16794.599	12721.631	15478.758	90628.614	6158.867	19742.290	35466.829	37059.346	16873.915	27275.706	30634.453	20778.915	176503.686	56247.872	109808.361	29536.737	45977.369	146690.220	13647.755	59949.908	22813.716	16379.667	30182.247	28662.792	106652.162	49277.780	6343.575	31011.599	74530.459	31608.775	42759.554	57207.120	79426.771	23998.220	19837.002	38065.482	40388.591	128586.660	10810.260	42170.363	47192.385	119133.474	75020.053	34205.508	77542.246
4175_180.1021_3.29_CCMSLIB00009992238	99.55967	32861.15911	16273.92550	69602.23155	153732.30436	81717.94434	109287.39408	21319.48023	28142.34738	49277.77950	28568.90454	26748.88905	13861.72113	37059.34645	24773.35898	131156.96179	13322.24963	115758.98348	34621.85638	4137.03427	25206.37152	86430.87175	15312.79503	117.72736	35531.17351	50841.12855	12937.58273	11364.28713	70999.23317	22813.71593	13008.35990	11930.50819	33244.59493	12165.77598	15430.11058	17713.43581	6783.40352	24299.92403	159.58759	49476.66168	32655.42753	30330.99298	15982.84301	133489.20687	12207.60108	119766.65791	16931.78516	45697.77149	57977.64249
4493_180.1021_3.85_CCMSLIB00004693612	51.47608	83117.70956	123513.31946	85183.66584	182614.07029	33.02178	39.13235	14474.85021	38.74856	848217.76250	45.69792	3087.94383	101408.91929	3808.98975	211780.85418	5424.05572	21616.21508	606.42495	2395.27703	116919.73227	131156.96179	42.89182	10833.43301	85183.66584	230.58462	70691.27510	63.66861	108192.07943	45.35434	60.49124	56.63702	15644.09662	1510.85451	44.50054	12612.10339	44.89469	138565.90030	492.90915	96326.30395	59.95253	1503.66897	5604.63347	461.24556	51.03704	100075.94071	551.45288	145328.31793	6736.98187	36.34323
5254_180.1021_5.09_nan	2552.30426	373.33552	5826.85821	16.96923	25440.13887	18.73932	20.39651	613.63702	21.33787	71545.08044	23.58513	1571.73337	15696.44568	2101.18450	741.82713	22.57160	276.13610	17.45350	251.92008	15081.07050	5436.55021	464.04774	4160.47111	10953.53747	267.47888	18.73932	548.21458	8134.21453	2984.58848	791.01290	28.27722	29.98058	1732.94959	713.78959	1752.50533	3021.81060	30006.57974	572.86302	18268.44620	29.28908	21.00526	2737.02089	2806.74586	458.60707	1020.33772	19.33759	4237.71671	21.66223	198.33802
2603_180.1021_0.93_nan	443.9728	3189.6880	5245.9762	898.8028	2814.9470	163.4733	1823.4412	5341.6105	249.2493	8100.3405	6511.4871	3817.6674	8400.2931	5868.0301	1438.1565	543.3214	6874.1881	3358.9896	38333.9476	18051.1716	43406.6310	15081.0705	5388.7565	17012.9996	5365.0382	44404.6319	5099.1750	6315.6976	6721.5394	66003.0032	55743.8056	33573.2403	2187.0006	8616.7779	5208.0300	2108.6246	22710.6319	6830.7651	6830.7651	745.6293	4237.7167	17215.4040	5520.7018	883310.1301	193087.5147	599447.1843	65877.8157	44575.1393	370623.9024
2432_180.1363_0.88_CCMSLIB00003137442	3775.6189	44968.5567	82343.4933	34430.8486	91744.6760	136464.0064	146274.8835	6288.9489	25245.1484	16331.1961	43661.7135	145797.9953	38618.3566	33458.0813	179727.4520	6678.0929	8540.5162	137310.3448	11476.7874	33184.1774	22168.5617	30330.9930	102953.5382	840.6492	51360.9954	58351.1260	4909.2856	140299.9442	10476.2256	4533.8519	16528.9514	44668.1169	3211.1151	19429.4023	24338.3771	6315.6976	7212.2116	25000.0633	9330.7876	9968.7042	68185.0054	33629.6616	15620.6644	27316.1857	10138.7799	75530.6220	6678.0929	17994.2047	33754.4354
3148_181.0974_1.14_nan	9365.69627	54.94851	394.01025	49.82594	39.54249	44.89469	56.29779	907.72210	54.36718	45.35434	60.22025	9531.71931	72.76127	72.50665	54.94851	70.34634	62.21101	39.13235	43.32273	5021.40602	961.30271	1163.91673	844.33569	17713.43581	277.38489	54.04559	79.84128	66.05826	1192.16957	1942.65748	71.23953	2378.42602	1029.88957	63.66861	1837.72379	142282.43509	1711.92803	52.62089	86.10000	77.73533	554.78170	490.56522	66.31424	66.31424	825.40151	47.68161	2250.15836	55.32303	408.52849
2196_181.1259_0.88_nan	3041.17633	4994.72158	12273.39777	12463.96706	20972.48948	48298.15771	45211.70172	358.82191	14362.90803	2603.71115	20378.17743	46436.72916	5130.18970	17040.05600	59667.06935	9049.61818	3877.45785	37264.00559	2882.11640	11629.34034	1169.62357	20680.58408	9365.69627	119.34831	13814.29604	22744.55783	139.31620	35129.99309	13622.83200	138.36858	2232.53803	8597.94806	4207.19122	5604.63347	15644.09662	4547.27053	92.02487	6273.76213	162.95567	12862.59877	21040.25792	11849.96154	7430.20658	7877.84366	107.64362	8583.78517	1671.72100	7863.00060	5892.48890
3108_181.1337_1.1_nan	341.4956	19081.3966	18652.6269	7364.7621	27922.4688	1652.1303	1980.8028	5672.3408	20719.3699	1330.8335	2772.6765	15854.0801	6402.3402	425.7342	13791.6827	421.0381	20447.1259	2691.4673	8416.8897	12987.1885	18183.9589	2631.2458	21170.9530	18361.4614	9049.6182	203.5732	616.4386	22406.8905	255.0489	693.7441	16902.3057	25122.5673	3530.7304	235.2902	12443.9067	4393.3679	3032.5374	6703.8554	39221.3934	3258.5771	226.9930	9770.8402	11453.6166	186570.8061	32716.4293	1295.7954	27686.8246	5826.8582	4866.0998
5481_181.1337_5.51_nan	9908.30753	9169.63132	21522.40498	1251.24744	820.57278	80.75321	95.44205	6231.86526	99.86072	5562.60762	2258.77193	8998.07216	20447.12587	134.07111	3461.40111	136.32597	13054.44002	369.00854	3160.32676	54547.51765	13835.88820	103.10100	40304.45772	22710.63188	3563.96691	97.73409	47468.22434	29258.71980	113.72445	5170.50529	4137.03427	38682.88934	126.78903	115.33141	142.77342	16507.61977	7977.44371	2280.49498	33184.17743	158.44102	103.10100	898.80279	3307.03561	125.96676	15504.46648	86.10000	42661.01440	96.41629	3787.37896
4347_181.1338_3.64_nan	81.80726	141925.53876	208174.83552	62.21101	281661.44823	1927.71472	828.51360	52603.47100	70.58475	21009.68553	74.14699	29867.74955	188664.67821	86.10000	375121.88850	86.41866	72.32624	2631.24582	44575.13931	238318.99633	208174.83552	71.03219	265676.46900	117569.76350	48.38265	68.07879	103.45868	240672.87025	74.89092	101.30337	95380.34872	157775.82848	82.33213	75.87346	3318.23161	9496.31972	51469.67295	1029.88957	368361.71138	98.82057	68.78436	1973.23513	83.26362	8164.41021	172245.90980	60.22025	183921.99880	68.07879	60.98931
9214_181.1588_7.8_nan	11777.317	16301.713	34894.215	4102.674	21796.764	2265.963	3201.631	22519.266	3278.744	32455.359	7167.883	14733.887	63586.573	1295.795	29205.841	1225.501	12892.426	9984.960	12463.967	42509.955	17812.745	11132.748	38065.482	42410.651	10438.113	4630.836	24773.359	74881.458	10771.783	11672.629	29728.114	33405.047	24643.263	13599.235	22744.558	8854.140	43090.355	9365.696	84982.399	4730.340	12273.398	17962.190	13675.461	23631.208	37464.789	8148.046	40472.839	3921.709	11716.248
3245_182.0677_1.24_nan	168445.65	19983.75	57842.34	118839.82	73279.03	37464.79	28377.36	142282.44	165740.24	128586.66	46161.85	72821.08	51469.67	221873.23	31841.20	147086.37	94180.51	28968.83	71362.39	33830.59	100802.98	116353.14	21009.69	26008.12	147497.85	63586.57	44241.33	28335.55	119452.62	75850.55	15478.76	36662.16	105641.63	91952.09	86037.34	169165.13	98052.23	21383.10	27409.32	153240.37	52603.47	79586.25	380585.05	40007.69	60682.16	97832.17	74216.56	148382.16	96985.42
3670_182.0792_1.8_nan	50674.95432	25716.58800	77708.78145	7228.25058	8652.76601	3050.04676	422.69507	24456.24765	28.27722	9459.83329	19801.61482	23711.43841	35340.31838	2720.18057	17126.14919	2834.81006	7430.20658	14555.29639	23092.46686	114770.35170	31378.28999	16301.71302	36258.31880	41127.79020	3647.39912	752.22805	5946.11644	60820.13590	4160.47111	2531.74230	40823.26286	16612.53690	19956.09734	19459.76254	21763.31812	28568.90454	110446.20766	17962.18966	37993.90031	16249.29284	10953.53747	21136.43857	1373.75762	6217.99694	108463.07686	8017.67079	21136.43857	7184.05982	1752.50533
3266_182.0811_1.26_nan	7924.5874	5604.6335	6542.2039	6678.0929	15215.0179	22063.7661	32908.6768	1404.3971	20208.3434	3678.6553	10022.1778	15287.9790	13814.2960	27550.7830	5099.1750	12963.2783	2265.9625	17188.0458	3451.8018	8801.3785	8231.1643	14580.5118	13394.8550	9786.7324	18395.0464	5645.2414	2541.4054	10664.0876	1510.8545	21890.8054	748.4665	7464.4505	7627.6729	7329.7958	10533.1191	12081.6087	8287.0464	13094.9473	15312.7950	21136.4386	13117.5913	12081.6087	3493.6866	11930.5082	3921.7087	15644.0966	1522.2934	18268.4462	11801.5479
2684_182.0815_0.96_CCMSLIB00000205785	4709315.4	2422475.0	1994413.1	2036808.0	4041767.2	7305943.5	6776220.6	1342748.7	8230048.9	2829873.7	5901352.1	4494217.1	1257093.0	8230048.9	3101207.3	9272303.2	3195714.4	6233235.8	2305425.2	1324383.6	3101207.3	3446955.2	3320829.4	787719.4	8230048.9	1142473.3	3101207.3	2090592.1	2192607.7	5901352.1	2591103.3	2829873.7	3195714.4	7305943.5	4709315.4	3446955.2	918400.3	5031533.2	1022475.9	9272303.2	7305943.5	3446955.2	6776220.6	3320829.4	1175539.8	5399152.2	954657.1	3872811.7	5031533.2
1914_182.0815_0.72_CCMSLIB00000205785	1502385.99	571871.08	370623.90	571871.08	907569.74	1567619.33	1365010.34	373035.36	979413.30	422734.55	954657.13	1088346.51	70073.85	2192607.68	745363.26	2366656.29	929915.03	1445489.76	652503.51	316861.84	707035.67	838785.72	761218.53	44751.05	1283345.88	385548.40	729169.16	385548.40	466115.93	968208.42	555738.83	686932.68	1052314.03	787719.40	968208.42	883310.13	34550.30	1070341.81	321773.75	1952489.99	1502385.99	994981.86	1302703.80	693874.90	250156.95	753139.21	231932.65	1257093.03	1502385.99
5584_182.0815_5.73_nan	15723.41322	6217.99694	4935.85858	5879.70802	12635.18533	64.95550	915.84531	6981.82827	18615.39901	57027.24570	5946.11644	7260.59667	15186.66054	12635.18533	975.63808	14961.79475	8067.58976	473.52145	16033.86369	1202.78873	5786.74893	4984.03692	4368.82987	8017.67079	11893.95962	6493.68937	9251.33413	12937.58273	27820.24911	5712.49269	16660.57801	1766.13094	17251.28734	9149.98928	1571.73337	25166.83817	20016.81846	2522.47294	13272.64248	10438.11338	74.40786	11323.48280	93716.10179	25766.73277	10086.05229	384.13695	13861.72113	5916.95311	3470.98204
5816_182.1179_6.09_nan	86.75329	9984.95970	3554.18493	100802.97866	73786.00218	4030.28703	663.40826	3236.46683	25042.25322	1533.51103	9770.84019	13160.28209	1671.72100	91.38380	5375.61206	93.82760	5424.05572	48582.35122	10174.94818	11235.32627	15572.67673	76.67489	15901.39167	3348.32754	97359.02740	20972.48948	4618.47438	7996.40733	80.43208	4754.66093	96.41629	7996.40733	90.27061	7755.76874	7184.05982	7024.54132	80.75321	177068.61518	6187.12709	106.83350	129291.39903	16742.13692	31188.95270	1889.80658	94.11576	14532.58175	4039.92779	77708.78145	42843.49296
3070_182.1293_1.07_nan	48.05894	17600.31990	60317.59963	29.62814	3050.04676	29.98058	35.07384	435.68145	36.73059	487.55186	43.32273	10994.47926	163096.56255	50.23695	5048.97262	46.48242	1471.25780	26.18666	572.86302	64870.70184	8691.13148	1874.65708	90866.14081	35750.41144	23.24642	33.02178	60.22025	69602.23155	591.40297	58.14228	5341.61048	7167.88280	2161.96780	42.02551	3107.62530	6479.21582	14336.95320	1647.32817	35402.32490	1874.65708	36.34323	1490.50249	46.86033	315.87783	48960.95359	448.58618	15773.46507	33.79307	1014.97044
2672_183.0848_0.96_nan	397789.93	222694.52	174784.61	185850.24	444123.11	810422.21	848217.76	84054.74	818917.75	213507.25	459429.26	453422.00	147924.25	818917.75	310000.92	800505.96	285649.46	453422.00	171133.52	165221.61	290169.99	266927.51	302318.97	68775.53	268123.94	124192.60	259061.69	208174.84	149773.74	617024.98	236031.17	229203.37	305628.84	588623.32	420028.11	245414.08	76031.09	402726.37	106137.32	1070341.81	658803.60	311917.80	477345.44	294726.11	134623.16	370623.90	97359.03	375121.89	373035.36
1344_183.0851_0.69_CCMSLIB00003140080	1967.2594	869.6225	3911.2776	451.4480	329.8030	6768.9834	886.6720	12635.1853	1072.3863	2657.5321	1029.8896	674.1583	2814.9470	2411.3455	4102.6743	2215.9378	31841.2050	97147.3104	278.6595	1295.7954	335.7069	1034.9459	1025.5364	1788.3648	38556.2949	10833.4330	8506.7057	1837.7238	22986.7542	3211.1151	1823.4412	1752.5053	1881.5086	1202.7887	60202.7668	1420.5869	1496.5870	10158.2759	4831.5156	2943.8060	1290.8779	686.0706	1745.6472	1795.3838	2011.0400	656.4218	1207.3486	72364.8208	650.2269
3228_183.1131_1.22_nan	82343.493	139893.300	5195.925	25554.856	31378.290	8134.215	3787.379	36023.997	11074.539	16584.216	11930.508	28247.659	23289.242	13160.282	34150.186	18361.461	26584.856	9347.764	31790.697	13251.175	22484.917	6077.235	15186.661	27968.248	25847.033	7642.971	9459.833	43406.631	22135.207	28968.834	10513.893	10227.704	59667.069	13117.591	21383.099	41279.470	29867.750	15160.684	15821.241	20016.818	7582.381	17515.059	18736.551	25592.820	72192.443	13769.269	64379.234	10375.000	13560.717
2552_184.0607_0.91_nan	54688.424	29728.114	22519.266	17381.864	10754.717	26219.686	22562.178	49476.662	32510.659	36085.082	80204.946	44404.632	31011.599	27776.550	33405.047	21450.544	29490.918	26874.397	54688.424	38741.874	36389.486	130444.822	37864.292	67848.018	25291.414	37931.228	39078.235	35340.318	93275.936	60202.767	22234.370	33076.576	58444.070	86240.758	115758.983	78995.853	107972.864	67529.620	54297.283	22882.125	61931.865	85866.369	43747.223	43159.976	43006.117	66003.003	40145.078	32861.159	55531.041
3195_184.0608_1.16_nan	348424.41	96985.42	144887.33	116353.14	78995.85	116086.98	113522.02	264285.80	147497.85	201633.60	193087.51	146690.22	101018.75	219112.68	98052.23	157249.93	193799.83	107142.23	176503.69	134976.35	194514.81	323534.95	101674.59	189462.86	246677.22	115412.95	107142.23	121449.84	388603.56	217183.97	128935.99	87997.93	196938.15	215223.94	295940.44	273471.74	189462.86	156224.14	98486.28	300745.81	171133.52	193087.51	264285.80	134238.64	86430.87	202462.25	115758.98	196938.15	231932.65
3858_184.072_2.53_nan	9597.663	6931.781	4030.287	107705.810	3888.643	4570.318	6573.687	5520.702	6573.687	3584.241	7977.444	5604.633	12819.790	10103.720	7118.130	9984.960	8054.373	3398.278	3921.709	7816.548	3724.841	6931.781	6199.404	8691.131	2842.895	6329.538	11651.052	9512.973	6874.188	12355.473	12792.023	8923.535	9496.320	7832.619	11603.725	7599.932	8201.193	6102.054	15287.979	12041.670	7316.339	5341.610	9064.719	11476.787	9984.960	4704.675	6768.983	5099.175	4878.829
3624_184.0971_1.76_nan	8672.07960	21319.48023	12062.33584	4039.92779	693.74413	56.63702	66.05826	2044.39621	66.97560	5868.03008	4309.96086	11696.03196	13075.52951	2953.19980	1373.75762	1711.92803	70.09720	1479.14731	2287.68365	15403.93471	9580.81433	3517.73907	30142.74891	8710.25029	3734.33473	4124.30868	26294.98976	13835.88820	3021.81060	2084.32203	1312.54193	24416.96106	2700.55898	7707.18003	81.03024	3573.86378	98753.34565	5245.97621	13441.38672	4079.02246	9805.75274	4805.82527	911.55933	77.22828	4438.25139	6493.68937	25592.82039	1147.29466	4345.20284
4047_184.6186_2.96_nan	3935.74742	681.42946	6231.86526	380.62851	492.90915	10592.98910	5994.10487	713.78959	42170.36263	2011.03996	1038.83691	2798.05650	4393.36785	8017.67079	4356.30739	6301.81028	1479.14731	2657.53213	208.03094	13647.75477	1844.57372	1740.33569	857.32520	10.10839	936.21705	2631.24582	3541.24132	8436.55295	1593.21128	10.96119	1087.76878	1851.83749	2762.48292	1262.06487	1578.33668	1538.97848	3865.01969	1020.33772	4181.33762	10.38308	767.89381	771.34433	1438.15646	55.32303	721.10160	1788.36483	980.44741	562.97506	4092.51206
360_185.0236_0.58_CCMSLIB00009935830	23791.136	20972.489	13394.855	13697.023	16223.887	15312.795	19174.645	17040.056	19894.508	12041.670	24299.924	18025.939	31331.225	24338.377	23474.748	111632.642	25328.400	11777.317	15215.018	19114.866	13934.491	21040.258	17600.320	21522.405	11323.483	199449.317	28568.905	26049.999	19142.228	29581.180	40083.539	25640.505	23552.234	22562.178	31331.225	21072.517	17306.416	17994.205	34150.186	30281.652	250156.952	181725.573	23915.662	33516.825	308576.122	13514.639	19402.761	238318.996	15927.379
2912_185.0924_1.01_nan	2194.9700	20814.0574	21827.3441	3229.0101	17407.6054	3796.6162	2631.2458	15982.8430	1898.2023	34430.8486	13934.4907	2772.6765	7482.1344	485.2224	20646.4152	485.2224	11973.9331	20177.6717	30527.8562	23130.8848	10994.4793	8854.1404	39653.6259	13418.8873	19920.5265	1658.0769	6187.1271	34205.5083	4487.2523	6090.5936	8978.0669	23289.2424	3430.3655	49171.3312	152692.5217	132664.4118	6678.0929	27129.7898	167333.2510	6573.6870	8148.0463	20447.1259	29536.7366	68026.2529	54796.4075	7566.6462	92199.4564	21522.4050	28098.7776
1562_185.1287_0.68_nan	5994.1049	142282.4351	171726.8826	69738.9567	87435.3729	1593.2113	597.3325	101408.9193	732.8269	35880.9720	11801.5479	29490.9185	177879.6009	8616.7779	178520.2819	6967.2185	39732.4554	69738.9567	43558.2416	133060.6820	123858.7326	17902.7461	120344.9615	18956.9339	18615.3990	12525.9778	17331.8392	110783.7978	3050.0468	7582.3808	42759.5535	81913.8054	14555.2964	34951.6653	31556.7591	34951.6653	21485.6910	218093.1537	218093.1537	9616.4943	54547.5176	75850.5516	17627.7062	24731.3347	79738.3675	22813.7159	133060.6820	26251.6833	36800.9227
2317_185.1287_0.88_nan	13464.716	152692.522	218093.154	128586.660	141579.958	8540.516	4715.923	77708.781	7996.407	52000.885	14288.833	35750.411	141925.539	14938.084	169749.981	11868.306	26670.898	84262.918	37541.943	106382.284	133060.682	22882.125	122454.515	40890.397	66128.321	9932.736	12021.123	153732.304	10833.433	2280.495	48393.669	86430.872	12525.978	37674.752	37674.752	20480.316	26504.470	131942.295	227250.951	15854.080	41279.470	77885.695	46244.660	17437.641	35531.174	21796.764	133896.816	43159.976	48780.585
3116_185.1288_1.1_nan	100075.94071	302318.97253	244140.77010	1152.52418	122803.18535	953.32266	961.30271	75678.12809	2369.55797	274899.72860	6678.09294	195438.00201	225333.86290	151.25563	380585.04975	152.81457	1132.49073	849.06716	76337.17530	449875.42712	397789.92700	729.53254	622647.50225	673962.00175	656.42179	107.98487	199.43628	318712.73252	7102.90100	201.81764	288648.60328	268123.93950	54047.83216	34822.61446	5892.48890	183291.86984	745363.26363	6888.21375	473744.34062	3126.07420	114.50746	6273.76213	2386.08818	6343.57511	700901.52313	903.03490	473744.34062	1522.29337	1083.66158
2636_186.0763_0.95_CCMSLIB00009966209	12041.6700	11542.4682	11429.1473	2223.2343	8307.2107	198.3380	303.2799	4630.8364	352.9911	3563.9669	12081.6087	2378.4260	14961.7948	811.8878	10103.7199	4946.9098	14609.4966	2762.4829	5742.2592	20909.3696	4137.0343	17600.3199	76501.0650	60924.5864	1810.2308	333.7740	45977.3692	25847.0331	433.6084	17871.8344	10418.7909	63433.6998	17515.0591	416.9829	10719.9343	8506.7057	13697.0230	2052.3186	97606.4538	5994.1049	6586.4341	5535.1414	18331.0970	7514.9288	76681.7910	2453.6555	51469.6730	9476.0287	4237.7167
1750_186.0763_0.69_CCMSLIB00009966209	129727.24	108463.08	126303.03	259061.69	286958.75	154253.38	181725.57	253830.04	154643.53	216186.16	447403.18	261731.44	14885.50	295940.44	64214.44	405513.71	366165.81	117211.50	150760.78	76184.10	132259.30	185193.30	191552.34	159396.87	261731.44	269242.41	1022475.88	142282.44	227250.95	334328.00	259061.69	341795.22	245414.08	358962.74	220042.58	151641.06	116919.73	242914.80	193087.51	361363.96	310000.92	314943.04	870113.39	385548.40	194514.81	116605.03	139430.49	484920.93	313418.76
2341_186.0763_0.88_CCMSLIB00009996297	56365.62	48298.16	38258.84	112544.17	109287.39	23214.92	39732.46	140299.94	37864.29	181725.57	156224.14	106652.16	39566.30	84054.74	36533.37	56116.23	127918.40	33893.27	111910.31	41427.10	46624.31	100075.94	48487.93	72967.37	105890.98	100562.87	509046.89	85183.67	149253.28	101233.62	68185.01	142647.42	137642.81	138565.90	112877.61	55409.09	79896.81	76337.18	62216.18	98052.23	76184.10	176003.70	428958.58	141925.54	141166.78	57842.34	42843.49	197875.51	139018.25
2452_186.1124_0.89_nan	20114.9414	1874.6571	4124.3087	56596.9762	479.1124	39937.7421	27497.5940	22675.4385	53021.6071	7832.6189	45306.3529	25440.1389	11893.9596	21686.6642	4298.3240	21796.7636	45306.3529	9018.9321	48960.9536	19081.3966	7514.9288	35531.1735	14637.1875	100075.9407	33458.0813	35967.1445	69115.1300	7566.6462	28928.5320	63160.2136	8616.7779	20545.7788	28871.9869	18395.0464	47898.3235	35007.9068	39566.3050	80204.9463	41427.0967	6703.8554	49674.7485	80379.6069	47192.3846	26831.5306	7136.3456	32655.4275	6721.5394	35673.9006	47993.0851
5148_186.1128_4.89_nan	130762.05567	3050.04676	1682.96591	2745.99886	1619.64946	70.58475	81.26360	2621.11442	6273.76213	12892.42623	6019.44796	14129.44595	8998.07216	48960.95359	779.60499	21319.48023	6981.82827	63.39786	8067.58976	8540.51623	849.06716	29581.17969	2265.96255	14961.79475	6117.38797	6967.21846	15773.46507	5035.82742	21956.36290	3068.47703	112.06464	1373.75762	34894.21537	17331.83918	6431.25128	47192.38457	21102.44244	6187.12709	11216.12565	23054.14876	748.46649	11629.34034	36457.01770	1627.33934	9580.81433	613.63702	18615.39901	6063.36969	9114.62722
3379_187.0604_1.42_nan	43406.6310	9932.7357	108719.5556	3307.0356	47635.7161	107972.8642	147924.2549	164.1799	99587.7553	129.3765	8526.1529	144887.3257	19956.0973	52814.4012	119452.6179	5170.5053	213.3073	1078.1228	310.8610	73279.0288	34265.1016	48087.1245	216.0846	33830.5929	112.5381	199.4363	15572.6767	57977.6425	8556.6370	13201.0082	23594.9248	369.0085	321.1369	230.5846	419.0036	240.5612	268.9173	183.6463	1169.6236	5507.4462	224.0456	158.9167	351.0827	69602.2315	13094.9473	6660.8061	239.7162	13117.5913	161.1581
1623_187.108_0.69_nan	140703.0	314943.0	251488.2	313418.8	414763.0	383100.6	440660.1	154253.4	236031.2	368361.7	270851.1	228237.3	143981.1	260163.4	459429.3	196172.5	234018.2	358962.7	200869.5	177068.6	224514.6	402726.4	306825.4	136864.5	291647.0	320438.3	167971.1	260163.4	297488.7	208174.8	200174.9	282955.7	226429.2	205813.8	248992.3	178520.3	190785.9	358962.7	152090.9	268123.9	373035.4	300745.8	231932.7	339928.7	188664.7	281661.4	268123.9	210958.9	330811.2
2282_187.108_0.88_nan	31896.445	136864.522	108192.079	210958.935	219112.683	176003.701	181069.189	43989.444	131942.295	148382.162	96093.291	104555.658	74216.559	136464.006	273471.738	58945.944	76681.791	193799.829	88422.601	54688.424	82707.826	148382.162	169749.981	54174.737	121079.691	193087.515	57977.642	138092.112	102466.873	87805.235	127480.322	106652.162	80729.947	77708.781	80559.950	34365.983	42231.045	128586.660	52493.094	91098.901	159963.625	120344.961	68026.253	222694.516	94423.741	149253.284	159963.625	74083.958	183291.870
3000_187.108_1.04_nan	2202.2933	10493.8749	3441.8187	14362.9080	139430.4893	28194.9476	34550.3013	6145.0653	5234.3188	5685.3060	1823.4412	840.6492	9018.9321	2068.2134	23834.7082	165.2664	6573.6870	29490.9185	5853.0694	5288.2189	5578.3995	3470.9820	9891.1733	3604.3002	4227.9940	3021.8106	4463.6904	6511.4871	4192.9309	2657.5321	3097.3903	3517.7391	5130.1897	4345.2028	4192.9309	2428.5180	8540.5162	2265.9625	6703.8554	3160.3268	4449.6798	4909.2856	3817.6674	30281.6517	19315.1381	5659.3541	22373.8948	3229.0101	1801.3961
4084_187.1234_3.02_nan	48204.35247	13.56571	59.63077	10.38308	11.76422	188.36923	11.97644	12.84943	12.16735	12.63100	13.11118	4946.90984	109.43049	13722.07223	13.56571	1279.32438	12.84943	11.55979	7550.58501	11583.25650	1950.51164	584.65326	276.13610	12963.27831	38.37017	159.58759	176.98887	248.26303	106.83350	15.88786	14.00234	5466.22472	6315.69761	5480.90015	12918.23985	131558.73445	451.44803	468.94255	371.36456	19055.55176	1460.65622	3787.37896	12.84943	14.21665	16.06535	197.56883	15.16237	12.16735	11.25644
3841_187.1444_2.51_nan	2829873.655	12526521.921	7305943.513	118551.422	6233235.800	34265.102	19245.978	428958.584	8054.373	6776220.556	220927.668	2591103.326	6776220.556	107972.864	6233235.800	47468.224	673962.002	141925.539	1233120.142	15453741.829	6776220.556	513836.496	19617378.646	12526521.921	197875.512	43090.355	273471.738	8230048.926	93716.102	164706.277	10497750.022	15453741.829	295940.444	453422.002	405513.708	1445489.761	24175490.337	132664.412	8230048.926	84054.741	69440.099	316861.835	95180.629	5901352.129	24175490.337	33013.213	8230048.926	70999.233	28377.355
3102_187.1444_1.11_CCMSLIB00003137413	2059.8109	11364.2871	28005.9926	42759.5535	36258.3188	42933.1563	178520.2819	650.2269	9752.9223	411.2402	34205.5083	120047.0067	2992.7557	25716.5880	77356.8952	2313.3045	1137.2790	73494.6652	298.5285	29581.1797	19983.7503	4654.3547	14452.8053	1881.5086	17462.0497	993.9127	2900.1382	1936.1969	1343.2416	3318.2316	16483.9076	1859.1387	1967.2594	1251.2474	2569.7972	1528.2924	1593.2113	19114.8661	5035.8274	3169.7080	23474.7483	10609.3304	13537.5393	1919.6945	2147.6626	48204.3525	1273.6160	767.8938	703.1659
3007_187.1444_1.04_CCMSLIB00003137413	3135.2679	1373.7576	30142.7489	13560.7166	87619.6211	136864.5224	41362.6445	1115.8949	23754.7723	640.3839	22234.3700	36800.9227	4248.6865	3554.1849	50755.4602	3379.6816	1830.8722	74530.4592	559.6820	25592.8204	21102.4424	14452.8053	18767.9646	2720.1806	16847.5238	28194.9476	4030.2870	26414.1066	2092.2386	4704.6749	2882.1164	2772.6765	2992.7557	2020.6565	3713.8854	2280.4950	2395.2770	18870.7250	6888.2137	4497.9844	22484.9165	10045.3052	2798.0565	3041.1763	3135.2679	44827.7923	1881.5086	1207.3486	5520.7018
3766_187.1444_2.28_nan	352646.5920	226429.1823	140702.9766	63433.6998	35750.4114	335.7069	522.6424	4994.7216	643.9522	700901.5231	16507.6198	253830.0398	174240.8581	23711.4384	60820.1359	4248.6865	136864.5224	4092.5121	161264.2040	848217.7625	157249.9337	176503.6858	417511.1101	501024.9369	211780.8542	8164.4102	366165.8074	300745.8132	38682.8893	25328.4005	23327.6803	195438.0020	15160.6838	62493.9161	9419.5295	366165.8074	700901.5231	113855.8379	327014.0777	29396.5441	3201.6311	150241.1526	19578.9896	13008.3599	330811.1929	8100.3405	431786.1807	8457.3968	28822.5547
3343_187.1444_1.4_nan	1927.7147	840.6492	10994.4793	443.9728	34951.6653	68775.5254	80204.9463	581.8535	1044.0130	1906.5341	1009.1460	64870.7018	2753.9277	2330.2492	84639.4233	2179.6786	1004.9947	94423.7409	9564.8856	26711.4665	329.8030	10627.1548	62378.7133	1740.3357	26748.8891	10211.6260	2772.6765	17407.6054	1256.7947	3150.6045	1795.3838	1711.9280	1830.8722	1181.3390	2395.2770	1392.5929	1471.2578	865.1387	4754.6609	2909.0618	11403.7186	667.3570	1696.8641	1740.3357	1967.2594	640.3839	1185.4788	706.3170	633.4422
4030_187.1445_2.92_nan	26414.10657	16719.48802	18135.31691	362.99038	1837.72379	490.56522	46.86033	44.10878	44.89469	18268.44620	970.93329	3348.32754	7118.13018	62.21101	4893.57727	2059.81090	351.08274	2612.73118	1823.44124	54174.73681	22063.76607	16089.94844	16249.29284	43313.14767	3278.74356	2657.53213	70.09720	15877.79237	2674.13175	67.51419	14266.82443	9097.78156	56.63702	975.63808	59.36906	4946.90984	50755.46017	2814.94699	28568.90454	65.79473	2728.34279	3573.86378	1062.83484	6145.06528	205813.77186	6799.43636	23327.68032	1181.33900	1432.43449
3916_187.1808_2.7_nan	405513.7075	21654.7166	27968.2477	253.0620	8672.0796	251.9201	408.5285	295.5277	492.9092	211780.8542	492.9092	20307.0935	67193.9584	1163.9167	28774.2946	1132.4907	495.3828	195.5441	4171.0828	174784.6126	33076.5763	476.7399	300745.8132	260163.3658	171.6341	441.9362	1465.8117	44326.9829	616.4386	1711.9280	6479.2158	64724.1607	23130.8848	11157.4065	33573.2403	541746.3256	93461.1246	19742.2905	260163.3658	1546.0497	569.4552	5868.0301	852.9304	756.5474	11054.6942	321.1369	52103.3007	373.3355	315.8778
2800_188.0556_0.98_nan	540.1411	237.4693	187.0009	182.0313	152.8146	41734.8139	59667.0693	203.5732	37123.9808	158.4410	91527.9122	206.3170	825.4015	28005.9926	250.6774	9203.5624	301.8421	706.3170	134.9115	371.3646	147.5943	237034.0370	319.2870	584.6533	17627.7062	55979.6425	903.0349	508.2897	133896.8156	183921.9988	490.5652	565.6628	2504.4851	345.0948	667.3570	373.3355	400.1316	146690.2199	1795.3838	924.4522	96326.3040	200.0944	545.7318	228237.3483	492.9092	151641.0626	1515.8200	15773.4651	143092.3888
3406_188.0684_1.45_nan	24416.961	5288.219	114.126	64980.407	5353.072	5288.219	15669.547	11542.468	19019.745	14158.495	30058.837	4227.994	6660.806	8457.397	9365.696	170433.898	12504.634	32097.653	20841.372	7877.844	17491.864	6752.856	14660.959	2306.146	46528.567	64214.439	14474.850	6077.235	7448.981	11054.694	38811.575	17782.365	40145.078	31065.415	28046.181	19280.977	1415.088	15287.979	11116.070	108990.643	52304.632	10138.780	48960.954	9891.173	5562.608	3744.766	5617.668	21485.691	16931.785
4004_188.0709_2.84_CCMSLIB00003139125	883310.13	686932.68	896542.25	5031533.24	2499198.15	6776220.56	6233235.80	67677.77	5031533.24	1142473.30	1283345.88	1142473.30	929915.03	3446955.21	1233120.14	2992430.00	693874.90	1628913.52	509046.89	700901.52	1022475.88	929915.03	968208.42	358962.74	3320829.42	1536808.79	493094.66	745363.26	408634.38	1777949.38	929915.03	97832.17	829616.51	954657.13	787719.40	599447.18	327014.08	1088346.51	114193.79	2591103.33	1916093.77	940693.81	1777949.38	1010022.27	90355.54	1324383.63	435070.56	1157139.50	1388884.81
1699_188.092_0.69_nan	96798.235	39937.742	14912.348	25000.063	5156.460	49754.270	36329.769	85866.369	40304.458	39653.626	128586.660	96798.235	9564.886	72192.443	61810.578	53580.860	140702.977	26711.466	74083.958	15620.664	21956.363	234963.920	77708.781	111632.642	55531.041	72821.079	130762.056	58568.480	166850.742	164238.439	34150.186	89301.141	151641.063	133896.816	155139.982	148885.804	55052.228	136464.006	97359.027	78258.216	123145.918	116086.978	79738.368	101940.634	5868.030	110783.798	71861.281	89122.492	105385.099
2290_188.092_0.88_nan	38811.575	20177.672	11195.616	13861.721	5085.683	16331.196	18206.886	27036.754	23671.600	24963.384	49674.748	38401.703	27635.346	31556.759	25291.414	17871.834	56915.567	12987.189	42509.955	16847.524	14415.516	90628.614	16331.196	36139.555	22519.266	24338.377	37000.749	27129.790	76501.065	86037.339	27497.594	28774.295	51032.969	57457.018	69276.940	37059.346	75189.856	33013.213	29054.556	44968.557	41051.674	56365.620	29816.188	38682.889	27729.844	56365.620	18580.718	26542.830	54297.283
1092_188.1156_0.65_nan	1343.2416	10103.7199	6493.6894	58351.1260	31731.1512	61435.5510	69602.2315	411.2402	83602.6986	278.6595	10994.4793	15597.0109	8384.1625	137310.3448	30900.1746	19546.0961	78258.2156	21250.8315	7996.4073	10138.7799	1047.9537	128935.9876	2737.0209	1350.3475	6493.6894	94180.5069	2011.0400	18206.8863	883.1466	52386.2372	1231.5062	1285.5463	1301.9193	6102.0540	1740.3357	988.8589	1057.3352	9132.1216	3766.2607	2179.6786	87619.6211	7060.6879	1219.6010	85429.4129	23177.3433	58444.0699	849.0672	62886.9227	69738.9567
5406_188.1284_5.35_nan	7430.20658	12294.86704	49171.33124	119766.65791	25877.19760	56692.49715	61186.92105	25924.42079	20049.25207	154253.37614	3877.45785	5632.95861	14609.49660	16902.30571	8978.06687	21383.09855	3945.40710	35340.31838	5946.11644	5114.51336	18361.46143	13139.88349	6903.30600	16770.16057	187247.10585	61435.55097	5365.03822	16273.92550	1732.94959	8905.16277	1057.33519	5549.07367	6995.45644	8384.16245	6090.59363	89.20067	1652.13030	18580.71752	14362.90803	5353.07178	83847.67431	7482.13441	3189.68805	17812.74519	8632.86611	7996.40733	5156.45980	18395.04637	13675.46110
5296_188.1284_5.16_nan	7642.97053	9564.88556	17407.60539	80729.94703	9908.30753	9114.62722	12273.39777	23711.43841	9669.83934	64544.31603	1092.64501	6601.25746	16633.97857	15669.54712	6273.76213	7832.61895	2474.58643	16528.95137	10457.55339	12422.52786	10553.73683	5388.75650	9841.31406	11801.54787	107409.09272	23254.42114	2147.66260	10299.99542	803.56258	4309.96086	1465.81165	5436.55021	2641.43475	5221.41969	121.37599	96.12965	96.41629	14336.95320	11849.96154	2789.57773	77356.89523	4579.80791	2161.96780	5535.14141	4092.51206	4579.80791	1432.43449	16033.86369	13537.53925
3192_188.1284_1.16_nan	18423.956	13441.387	9049.618	61045.489	34365.983	13139.883	22597.648	16301.713	42759.554	8323.569	37193.467	25245.148	15430.111	9805.753	22135.207	12312.494	28292.044	34430.849	32956.116	26952.349	31941.530	7816.548	23915.662	15877.792	48204.352	16249.293	26183.564	23130.885	12963.278	70540.120	17902.746	22597.648	23092.467	18051.172	28928.532	10771.783	17713.436	105097.618	21072.517	9419.530	85429.413	48204.352	51360.995	14706.225	19174.645	27776.550	12819.790	45617.375	46046.509
2469_188.1285_0.89_nan	24687.0566	1740.3357	1795.3838	50455.1757	4039.9278	7863.0006	10002.6028	13251.1745	16273.9255	2295.8844	23214.9232	7755.7687	5645.2414	13911.6488	421.0381	7088.7712	18297.9338	4715.9226	22813.7159	8416.8897	8569.1783	17627.7062	534.0750	6903.3060	3852.5448	26952.3485	11672.6286	5114.5134	33629.6616	30527.8562	51261.7344	947.4543	13346.4021	31279.3793	19518.4067	12612.1034	752.2281	8958.3841	2943.8060	14129.4459	9292.2184	11255.7546	18206.8863	105641.6291	30379.9172	97359.0274	18109.2520	21919.0586	29440.0332
3763_188.1478_2.28_nan	8100.34052	11930.50819	2943.80600	2691.46726	674.15828	21.33787	23.97135	886.67195	25.77276	21616.21508	653.11653	10227.70400	7533.13610	1816.49483	650.22690	911.55933	6158.86661	224.04556	6586.43413	60924.58645	5411.93052	4192.93093	12937.58273	15669.54712	8762.81178	681.42946	14185.27473	7024.54132	3658.21575	1350.34750	3002.47780	5143.95926	3135.26789	4558.57982	1671.72100	8801.37854	81122.09497	1912.36872	23092.46686	1432.43449	179.60593	4207.19122	2239.50995	400.13163	15215.01791	591.40297	19837.00158	392.09477	1127.40838
3834_188.1478_2.51_nan	2.180932e+05	1.088347e+06	1.010022e+06	7.152889e+03	2.200426e+05	2.386088e+03	1.816495e+03	1.983700e+04	1.769889e+02	9.406938e+05	7.316339e+03	2.776903e+05	4.474032e+05	7.464450e+03	5.335644e+05	5.839898e+03	3.204540e+04	8.117297e+03	8.442011e+04	2.145740e+06	6.739620e+05	2.882255e+04	1.302704e+06	2.991307e+05	1.343242e+03	2.863193e+03	1.845839e+04	7.070357e+05	5.932421e+03	9.704752e+03	2.161862e+05	4.849209e+05	2.097249e+04	3.101160e+04	2.336318e+04	1.241926e+05	1.777949e+06	5.659354e+03	3.730354e+05	5.073192e+03	2.917320e+03	1.964167e+04	2.287684e+03	4.258675e+05	8.482178e+05	3.584241e+03	1.010022e+06	4.521186e+03	8.988028e+02
666_188.176_0.62_nan	647644.96	1233120.14	2762591.67	818917.75	594198.17	375121.89	493094.66	870113.39	313418.76	2366656.29	361363.96	979413.30	2591103.33	284446.57	1660209.66	456658.45	700901.52	316861.84	779679.94	3320829.42	1733614.48	770003.65	1916093.77	2829873.66	459429.26	533564.41	2245282.99	3101207.26	721978.93	18956.93	1233120.14	1502385.99	610705.20	818917.75	1283345.88	1994413.14	2422474.99	770003.65	3101207.26	546456.58	256414.13	414763.02	244140.77	715022.17	2829873.66	61186.92	2192607.68	428958.58	477345.44
3855_189.0274_2.53_nan	2691.4673	1163.9167	721.1016	377884.5800	471.6757	756.5474	1197.5878	903.0349	1425.9386	531.2818	1449.9413	999.3206	3658.2157	3135.2679	1251.2474	2891.1366	1528.2924	468.9426	437.8180	1810.2308	502.8650	1404.3971	1443.8558	2330.2492	358.8219	1312.5419	3554.1849	2569.7972	1671.7210	4171.0828	2531.7423	2369.5580	2531.7423	1663.6678	3289.5410	1973.2351	2037.8907	1301.9193	6259.4496	3808.9898	1781.1622	1020.3377	2369.5580	2504.4851	2772.6765	957.0199	1640.9133	1038.8369	6343.5751
3967_189.0743_2.83_nan	46624.307	76031.090	74530.459	352646.592	197875.512	488880.096	251488.201	2386.088	456658.453	58351.126	40007.685	41362.645	43989.444	140702.977	20114.941	220927.668	70540.120	141579.958	23474.748	63822.908	52103.301	41207.609	20208.343	4866.100	270851.061	15215.018	45617.375	38473.012	22063.766	72016.125	100802.979	4779.908	20941.458	42661.014	25206.372	28005.993	26455.887	69440.099	10086.052	302318.973	100562.867	57842.337	50357.776	56247.872	5685.306	109287.394	27820.249	119452.618	23437.844
4809_189.0913_4.36_nan	26.18666	22.90377	1312.54193	16.71778	17.69060	18.47018	20.12804	19.90857	21.00526	18.73932	23.24642	21.00526	29.62814	26.85262	22.57160	22.28633	24.35983	17.23091	17.94426	24.35983	18.73932	22.57160	27.25962	28.95022	5183.07962	18.47018	33.40756	25.07138	22.57160	33.02178	27.91481	29.62814	24.35983	21.97863	27.91481	22.28633	26.18666	20.71419	37.89053	28.95022	20.71419	93.54085	11542.46818	26.51160	31.46480	19.03885	27.55952	21.33787	6389.09948
2584_189.1236_0.92_CCMSLIB00009993361	110446.21	269242.41	152692.52	241761.79	405513.71	666474.06	484920.93	116086.98	393323.97	571871.08	334328.00	332394.31	50674.95	96093.29	411727.47	114491.18	388603.56	550706.28	252425.75	164238.44	321773.75	408634.38	246677.22	118229.65	576153.34	284446.57	157775.83	149253.28	250156.95	165221.61	190785.91	244140.77	248992.32	167333.25	306825.41	191552.34	231932.65	435070.56	163096.56	175349.92	265676.47	447403.18	308576.12	220042.58	180441.08	571871.08	189462.86	219112.68	323534.95
1387_189.1236_0.67_nan	541746.3	541746.3	431786.2	216186.2	316861.8	388603.6	463071.3	395790.8	259061.7	628708.8	477345.4	658803.6	466115.9	390851.6	513836.5	295940.4	800506.0	779679.9	373035.4	463071.3	341795.2	1010022.3	628708.8	582588.1	393324.0	390851.6	533564.4	599447.2	700901.5	393324.0	336447.5	715022.2	402726.4	537464.8	658803.6	417511.1	787719.4	605254.6	818917.7	420028.1	599447.2	753139.2	276251.6	453422.0	435070.6	444123.1	484920.9	325385.9	466115.9
3530_189.1236_1.58_CCMSLIB00003135546	28472.928	80068.870	78076.687	293064.318	402726.368	440660.147	438011.686	2280.495	425867.530	135386.402	402726.368	205813.772	20480.316	196938.152	388603.559	198642.511	141579.958	505594.892	115110.254	50269.016	179727.452	102953.538	165221.608	14609.497	647644.963	402726.368	32455.359	21992.620	135719.782	42509.955	107972.864	118839.824	174784.613	111910.305	200174.913	127918.396	8691.131	286958.754	15011.687	599447.184	470033.294	228237.348	241761.788	212668.050	68185.005	647644.963	87619.621	314943.040	293064.318
3652_189.1237_1.78_CCMSLIB00003135546	48393.669	114491.178	121079.691	165221.608	533564.408	707035.671	617024.982	2823.991	224514.624	23711.438	190785.908	150760.784	35531.174	12937.583	420028.115	86640.929	144403.410	745363.264	97359.027	39653.626	234963.920	49754.270	178520.282	17570.255	252425.745	264285.805	42661.014	71861.281	32861.159	30229.760	176503.686	124518.889	35531.174	23754.772	221873.231	130444.822	3614.216	294726.112	10022.178	32045.396	242914.804	130128.069	47017.283	200869.517	19375.992	314943.040	102466.873	118839.824	155139.982
3029_189.1237_1.06_nan	69440.099	127480.322	79426.771	115758.983	225333.863	173609.527	152090.903	18547.945	158885.594	18615.399	116919.732	184591.990	27922.469	52103.301	256414.131	185850.243	65271.865	285649.461	28142.347	47993.085	134976.348	73786.002	149773.738	22197.448	86853.909	49476.662	43479.565	34365.983	29205.841	53371.798	58945.944	143981.149	61566.434	68333.652	104840.135	138565.900	25766.733	120047.007	18361.461	57457.018	109808.361	119766.658	42170.363	73786.002	39159.163	132664.412	51261.734	79896.806	81913.805
8694_189.1276_7.51_nan	35466.8292	259.2401	196.8680	7075.4329	11012.8595	187.8134	276.1361	3530.7304	324.2615	6479.2158	343.6887	20941.4582	928.4265	737.1064	3899.9528	737.1064	14961.7948	156.2404	12486.1410	402.2818	1330.8335	2872.7275	349.1474	17331.8392	1312.5419	304.4123	3379.6816	557.5179	400.1316	1169.6236	545.7318	2852.5494	20571.0647	22636.9227	86430.8718	82885.9826	6768.9834	34430.8486	1950.5116	42231.0454	2603.7111	9512.9726	32716.4293	41734.8139	554.7817	222.6579	3690.0813	261.5688	27364.5345
650_189.16_0.61_CCMSLIB00010103159	188664.68	493094.66	383100.58	141579.96	323534.95	305628.84	354802.79	453422.00	252425.75	647644.96	53810.99	270851.06	111330.29	332394.31	463071.26	370623.90	334328.00	449875.43	550706.28	111081.06	388603.56	246677.22	221873.23	184591.99	377884.58	313418.76	268123.94	299130.66	440660.15	140702.98	444123.11	459429.26	501024.94	316861.84	344204.78	167333.25	528314.71	299130.66	550706.28	501024.94	385548.40	560676.87	282955.67	293064.32	370623.90	12228.26	270851.06	169165.13	346157.31
4407_190.0501_3.73_CCMSLIB00010115621	55531.04	134976.35	114193.79	73279.03	78076.69	24773.36	37464.79	225333.86	52386.24	189462.86	263097.93	169749.98	118229.65	95833.95	132664.41	104019.13	268123.94	100075.94	239461.07	144887.33	100075.94	344204.78	170433.90	195438.00	88422.60	152090.90	126743.93	148382.16	268123.94	44968.56	27635.35	111081.06	194514.81	158885.59	197875.51	124834.49	227250.95	217183.97	174784.61	73121.18	162432.79	226429.18	111632.64	185850.24	131942.29	115758.98	177879.60	156706.42	183922.00
4126_190.0502_3.19_nan	202462.255	125200.022	141579.958	70691.275	76681.791	126743.934	128254.327	204145.790	34265.102	187247.106	279070.410	240672.870	107409.093	192371.142	140299.944	106652.162	97606.454	64214.439	193087.515	121449.841	79738.368	385548.398	128935.988	169749.981	92433.629	143981.149	114491.178	117925.233	218093.154	200174.913	42319.573	91098.901	187984.846	265676.469	408634.382	341795.216	313418.757	311917.798	198642.511	220927.668	302318.973	320438.266	147924.255	242914.804	139893.300	293064.318	193087.515	195438.002	270851.061
4253_190.0502_3.41_CCMSLIB00005464127	236031.17	43159.98	294726.11	60202.77	23510.94	116353.14	108192.08	338088.88	89122.49	344204.78	375121.89	110783.80	251488.20	177068.62	91325.99	124518.89	17930.26	155139.98	253830.04	290169.99	162432.79	422734.55	22636.92	310000.92	279070.41	164238.44	361363.96	229203.37	779679.94	214346.53	82707.83	76842.69	266927.51	546456.58	425867.53	186570.81	336447.54	250156.95	300745.81	366165.81	306825.41	269242.41	517772.05	125200.02	155139.98	188664.68	300745.81	253830.04	364105.95
1385_190.0713_0.66_CCMSLIB00010114048	216186.1588	20271.6680	331.6627	11716.2484	5143.9593	6660.8061	10227.7040	8762.8118	61303.7839	249.2493	75020.0531	111632.6418	1859.1387	82128.2237	28928.5320	55285.2478	115412.9502	7464.4505	2011.0400	3430.3655	8801.3785	2369.5580	3278.7436	5645.2414	16089.9484	107142.2308	100327.5372	4449.6798	2753.9277	70691.2751	175349.9248	87010.6310	17437.6412	131942.2950	80068.8702	76184.1007	936.2170	87997.9293	10833.4330	88869.7686	92804.4514	22986.7542	36735.0947	28046.1810	8616.7779	15160.6838	19055.5518	60820.1359	43558.2416
2633_190.0713_0.94_CCMSLIB00006678643	470033.29	311917.80	408634.38	19245.98	70836.83	75850.55	93055.02	34205.51	63963.20	173609.53	106382.28	250156.95	642092.67	58444.07	133896.82	38128.53	214346.53	14580.51	149773.74	647644.96	152692.52	167971.06	266927.51	610705.20	71861.28	66003.00	204145.79	588623.32	143586.31	147497.85	223628.93	302318.97	124192.60	193087.51	212668.05	208975.64	576153.34	77542.25	513836.50	167333.25	36604.96	81717.94	102466.87	110783.80	610705.20	28928.53	405513.71	52386.24	42661.01
1892_190.0713_0.71_CCMSLIB00003138616	63586.5727	179727.4520	124834.4899	16770.1606	11583.2565	259.2401	413.2755	14862.3655	67061.6056	64724.1607	70999.2332	53021.6071	162432.7900	74881.4584	6402.3402	21136.4386	101018.7522	16331.1961	67061.6056	166850.7424	61810.5777	14532.5817	84639.4233	121079.6906	44751.0498	128586.6595	74083.9577	139430.4893	50150.4305	82343.4933	97359.0274	152090.9029	32956.1157	143092.3888	39358.0949	84262.9180	111910.3050	89122.4918	140702.9766	86240.7585	107142.2308	8801.3785	31731.1512	7691.1767	153240.3673	6783.4035	142647.4222	76842.6877	42410.6505
3073_190.0713_1.07_nan	136864.522	21956.363	29258.720	31232.224	1598.864	68026.253	69115.130	3888.643	90628.614	76842.688	53144.583	32097.653	22373.895	150760.784	17215.404	43814.809	25963.072	2577.406	96093.291	33754.435	8354.739	120047.007	26787.033	19801.615	112544.167	50046.211	19489.670	36800.923	10533.119	241761.788	24810.354	35812.288	24299.924	95833.947	20271.668	42585.391	20814.057	33573.240	24731.335	82128.224	8710.250	26993.615	25963.072	46624.307	25554.856	12892.426	24107.255	31662.638	29396.544
2284_190.1077_0.88_nan	29816.188	69602.232	5892.489	14763.261	15620.664	25518.592	28662.792	19613.742	33076.576	183921.999	60075.523	138092.112	19114.866	55979.643	81336.103	23791.136	23791.136	36800.923	88238.220	45697.771	45211.702	109572.940	73629.811	52103.301	38682.889	46244.660	64092.529	40823.263	107705.810	49754.270	19142.228	27968.248	50357.776	65413.077	66916.277	49849.921	128935.988	52103.301	107142.231	25963.072	55743.806	62216.183	27364.535	58822.193	52386.237	60820.136	79586.246	59191.951	52103.301
1554_190.1077_0.68_nan	108192.08	154643.53	60682.16	40220.22	79896.81	148382.16	196172.51	151195.55	143092.39	268123.94	297488.66	383100.58	77161.67	196172.51	257686.05	113522.02	339928.69	178520.28	273471.74	199449.32	145798.00	328706.54	209863.83	131558.73	147086.37	143092.39	350599.75	141166.78	334328.00	236031.17	83602.70	91744.68	201633.60	248992.32	236031.17	200174.91	246677.22	285649.46	286958.75	84639.42	247640.52	237034.04	125578.63	282955.67	146690.22	184591.99	221873.23	207475.88	277690.28
2956_190.1077_1.03_nan	36937.596	15797.019	14266.824	7676.836	11562.841	13911.649	8869.089	25122.567	3554.185	29958.929	60550.495	28662.792	15452.497	9686.864	24141.681	20016.818	32322.637	15186.661	44827.792	35673.901	21353.128	93716.102	30900.175	90628.614	27316.186	26251.683	37674.752	33516.825	57207.120	42170.363	13054.440	27871.433	48204.352	47468.224	63706.365	58945.944	35531.174	47017.283	40472.839	26542.830	40145.078	45512.783	25122.567	30527.856	23254.421	35203.450	34365.983	30900.175	30688.281
3326_190.1077_1.35_nan	107972.864	61931.865	149253.284	31841.205	23130.885	18767.965	24456.248	39732.455	7288.377	21583.643	35880.972	37993.900	97359.027	19142.228	54688.424	20447.126	40220.215	43989.444	44404.632	104840.135	74674.472	45211.702	84420.106	35595.295	41362.645	15186.661	27729.844	90866.141	58351.126	31188.953	79426.771	46046.509	89724.801	130444.822	141579.958	117211.500	117569.763	90113.972	50357.776	136864.522	48087.125	51143.853	50674.954	63160.214	118551.422	25640.505	121079.691	26103.557	37123.981
2289_190.1187_0.88_nan	2313.3045	3817.6674	25410.1999	29622.6261	8017.6708	47993.0851	37864.2917	4438.2514	40823.2629	3144.3927	30688.2815	6995.4564	6273.7621	25410.1999	1973.2351	23092.4669	7863.0006	17381.8635	16556.1377	4878.8292	4192.9309	9382.5890	1837.7238	12207.6011	29343.9274	7212.2116	6448.8411	13957.0602	62759.6425	38258.8376	17381.8635	8958.3841	59191.9506	8672.0796	28292.0436	1047.9537	622.6501	7364.7621	7771.0847	78480.0147	5424.0557	11299.6791	22915.3179	10735.8794	9651.5145	43896.6837	26626.3512	20972.4895	51469.6730
1456_190.1188_0.68_nan	13622.832	36937.596	51469.673	29867.750	31497.090	76337.175	74674.472	40890.397	52906.733	13580.677	59300.177	40608.314	46046.509	44068.895	34822.614	26251.683	52706.851	35129.993	33573.240	22373.895	9841.314	53478.232	17013.000	186570.806	41279.470	24037.437	46436.729	19578.990	83602.699	73279.029	28335.553	39864.941	147086.367	39221.393	48393.669	28247.659	48487.931	17096.242	68775.525	109287.394	7482.134	15696.446	33349.040	26103.557	21413.291	72967.371	39016.121	29728.114	85183.666
617_190.9122_0.61_nan	19375.9924	6644.6338	22168.5617	2552.3043	161.1581	191.2331	284.6226	11823.4710	331.6627	24037.4374	27922.4688	6174.3446	62759.6425	756.5474	8416.8897	763.7963	341.4956	4922.4418	141.9158	37674.7516	156.2404	3126.0742	20748.9922	36258.3188	828.5136	312.8253	9984.9597	39864.9410	41427.0967	1192.1696	8583.7852	5962.0335	569.4552	387.8291	5312.9001	415.3676	4547.2705	2674.1317	56596.9762	3658.2157	378.6550	218.5147	12103.2795	7346.0029	20480.3164	226.9930	17994.2047	267.4789	231.9245
5563_191.0705_5.7_CCMSLIB00010110931	12.42176	11.97644	23399.39992	11913.51428	11.25644	8100.34052	3419.16343	11.55979	15452.49740	11.97644	6145.06528	11.76422	13.56571	12.16735	12.84943	15160.68383	11.76422	6117.38797	10.10839	12.84943	11.55979	11.97644	13.32018	14.45802	192.75295	957.01995	14.72552	12.84943	12.63100	14.21665	7848.87320	12.63100	13.32018	12.16735	13.32018	10.96119	13.79298	10.38308	15.40221	13.56571	10.68366	11.25644	11.55979	12.84943	14.21665	11.55979	13.79298	11.25644	10.68366
4800_191.0706_4.35_nan	1484.38630	2612.73118	7785.71717	97.36806	7755.76874	1465.81165	3441.81866	7464.45049	2900.13819	20608.57487	9149.98928	12377.37151	5466.22472	7771.08469	5786.74893	5341.61048	29816.18815	81.80726	237.46933	2594.84506	85.58065	14362.90803	890.81750	1859.13870	77.22828	1029.88957	3032.53743	148.88783	8905.16277	228.25896	160.17339	158.44102	151.65464	135.29932	5728.52000	1244.62551	4248.68651	4680.61291	360.57358	196.86798	1047.95372	7364.76208	3144.39274	149.84338	154.57619	100.54353	4449.67976	3530.73039	3899.95280
552_191.0769_0.61_nan	257686.0468	27409.3160	7877.8437	28514.5907	174.5011	4248.6865	3678.6553	3604.3002	51261.7344	27820.2491	28377.3555	267.4789	1219.6010	142647.4222	2863.1927	168445.6464	53144.5835	173.8409	31896.4449	18680.0426	15877.7924	8368.8646	11562.8407	774.8232	54403.3176	46624.3073	58223.3492	5962.0335	19174.6447	50755.4602	59949.9080	35340.3184	11216.1257	23214.9232	44068.8947	8384.1625	6006.5768	17012.9996	12592.7126	219112.6833	2667.0177	8287.0464	101674.5910	22099.1831	706.3170	265.8138	487.5519	8801.3785	13031.5454
5080_191.107_4.78_nan	30330.99298	22063.76607	15552.73720	13160.28209	3690.08132	10771.78281	6343.57511	25847.03306	10913.23001	16719.48802	28822.55475	32655.42753	17515.05908	20049.25207	10572.00023	22562.17779	8710.25029	8801.37854	46161.84802	9347.76390	12228.26197	92433.62896	21796.76361	20719.36991	17515.05908	29816.18815	18903.82588	12680.19409	37864.29169	26294.98976	6630.47754	21102.44244	18361.46143	36604.95668	55743.80559	56116.23025	34320.37651	29343.92735	11759.95161	33754.43542	29205.84082	62886.92269	17069.09195	38944.52257	9547.08903	26874.39702	25963.07231	20909.36964	36937.59558
3629_191.1757_1.76_nan	31790.6968	767.8938	441.9362	419.0036	297.0468	454.2731	771.3443	528.8415	932.3838	3181.3833	911.5593	594.3854	2504.4851	2161.9678	767.8938	1995.8775	915.8453	312.8253	247.0187	1152.5242	304.4123	911.5593	16770.1606	104555.6581	259.2401	861.2997	2552.3043	1627.3393	1152.5242	2917.3197	1647.3282	1578.3367	1658.0769	1083.6616	2179.6786	43233.4703	1355.8657	787.5591	4510.2346	2681.9614	1158.0493	606.4249	1533.5110	1533.5110	1766.1309	581.8535	1092.6450	653.1165	569.4552
885_191.5899_0.64_nan	2710.2353	1181.3390	737.1064	646.9359	485.2224	81535.2253	119452.6179	911.5593	1432.4345	540.1411	1479.1473	1004.9947	3690.0813	3160.3268	1262.0649	2909.0618	1546.0497	476.7399	441.9362	1830.8722	514.1287	1425.9386	1455.9880	2347.1692	362.9904	19613.7416	3584.2413	2587.8734	1696.8641	4181.3376	2541.4054	2386.0882	2577.4058	1690.2405	3298.4512	1988.3520	2052.3186	1318.6223	6343.5751	3841.2394	28717.4716	1029.8896	2378.4260	22948.0594	2789.5777	17902.7461	1652.1303	17306.4158	953.3227
872_192.0246_0.63_nan	316861.8351	148382.1618	83602.6986	31497.0896	17600.3199	1682.9659	569.4552	10355.9240	135386.4023	88623.3207	29343.9274	6586.4341	32156.5807	99005.1711	16742.1369	107142.2308	70230.5366	1158.0493	95560.3376	165740.2406	75020.0531	37464.7890	54928.0237	16166.6319	84262.9180	44751.0498	75530.6220	127918.3957	52706.8508	70230.5366	124834.4899	129727.2373	29299.7967	28194.9476	48960.9536	14532.5817	46436.7292	25328.4005	111081.0565	127480.3218	865.1387	18395.0464	84982.3987	48780.5850	7599.9322	451.4480	10438.1134	12186.4416	23510.9433
801_192.0552_0.63_nan	2170.4794	953.3227	551.4529	519.5875	374.9907	24532.8046	15215.0179	693.7441	64214.4391	431.6107	1163.9167	7275.2079	3126.0742	2691.4673	980.4474	2496.8962	29396.5441	376.9546	339.3812	1484.3863	392.0948	1152.5242	1132.4907	1973.2351	301.8421	1052.4089	3050.0468	2092.2386	1432.4345	43406.6310	2037.8907	1967.2594	2092.2386	5892.4889	2745.9989	1652.1303	1696.8641	1034.9459	5312.9001	3307.0356	1425.9386	783.8891	1950.5116	93910.0116	2280.4950	741.8271	9347.7639	20646.4152	8266.1028
316_192.062_0.58_nan	108463.0769	211780.8542	64092.5294	41051.6744	141166.7788	164238.4389	226429.1823	143981.1486	216186.1588	71724.2729	116086.9776	187247.1059	97147.3104	110136.3702	79738.3675	95833.9474	290169.9929	165740.2406	196172.5065	75530.6220	227250.9512	74881.4584	115110.2544	44156.0935	29156.8989	223628.9326	184591.9899	14885.4956	97606.4538	74216.5591	72967.3707	245414.0777	537464.8040	282955.6741	39864.9410	234963.9202	160637.3393	40472.8390	117925.2327	116605.0302	86853.9088	78995.8534	3829.5677	306825.4102	297488.6554	200174.9128	185850.2433	206654.0379	300745.8132
4960_192.0658_4.57_CCMSLIB00010102104	282955.7	566668.9	470033.3	350599.8	364105.9	184592.0	192371.1	1036586.7	222694.5	745363.3	1036586.7	647645.0	582588.1	444123.1	599447.2	438011.7	1475461.5	517772.0	954657.1	488880.1	299130.7	2090592.1	715022.2	800506.0	466115.9	693874.9	473744.3	509046.9	929915.0	395790.8	182614.1	505594.9	737529.6	693874.9	1324383.6	779679.9	1070341.8	1123414.8	686932.7	505594.9	800506.0	1475461.5	605254.6	829616.5	594198.2	635096.9	673962.0	745363.3	1210555.9
4989_192.0659_4.6_nan	53928.59404	2011.03996	191552.33546	287.84511	56.93280	63.88438	106382.28402	14885.49557	71362.38536	202462.25471	425867.53002	405513.70750	293064.31800	282955.67413	286958.75400	94.11576	414763.02200	195438.00201	20571.06469	226429.18235	91527.91220	501024.93687	147086.36724	251488.20135	143981.14860	466115.93425	197875.51203	147497.85019	459429.25563	97832.16735	82128.22365	166850.74241	370623.90238	264285.80463	261731.43790	113522.01870	328706.54187	599447.18425	211780.85418	204145.79047	308576.12235	681040.78925	5312.90015	323534.95062	196938.15177	217183.96512	366165.80738	2587.87336	470033.29437
4020_192.0693_2.91_CCMSLIB00005884409	41823.646	72967.371	118551.422	35129.993	43989.444	25640.505	22406.891	32045.396	43479.565	84420.106	28292.044	38944.523	209863.826	78076.687	31378.290	81122.095	27275.706	52603.471	21413.291	224514.624	129291.399	27871.433	98486.276	156224.138	33957.984	54547.518	29920.592	160637.339	31841.205	36197.274	27593.543	96798.235	32861.159	49674.748	14985.399	16847.524	30281.652	45306.353	58104.508	36937.596	49277.780	27080.731	17279.436	21353.128	128935.988	14185.275	91098.901	35531.174	30006.580
4958_193.0694_4.57_nan	29156.90	68641.67	44498.75	40757.21	23054.15	14938.08	16612.54	86037.34	20608.57	52706.85	62090.69	55409.09	74083.96	36533.37	42509.96	45395.22	151195.55	42509.96	96798.24	36533.37	32399.98	126743.93	42410.65	70414.17	27450.85	65577.22	61435.55	44575.14	73786.00	38682.89	23054.15	36258.32	69738.96	55979.64	69440.10	22519.27	107142.23	81122.09	85866.37	37601.72	55409.09	135719.78	26008.12	71362.39	60202.77	51594.54	89904.33	48487.93	116919.73
4888_193.1228_4.45_nan	68941.493	46161.848	35466.829	23869.662	26626.351	14242.428	12819.790	68185.005	15982.843	58444.070	87435.373	65877.816	29205.841	51143.853	49277.780	36457.018	92804.451	35402.325	81717.944	52214.881	33754.435	143981.149	57577.952	72364.821	30379.917	55743.806	63022.972	50269.016	101408.919	45050.726	18235.817	46803.864	78076.687	68026.253	95833.947	97832.167	87997.929	78076.687	32814.314	64214.439	64379.234	103511.601	39864.941	61690.885	54174.737	53265.626	60075.523	45211.702	62216.183
941_193.1551_0.62_nan	548.2146	3229.0101	3059.9286	185.6475	970.9333	181.3942	257.1076	205.3018	297.0468	159.5876	307.6337	208.0309	8083.6160	674.1583	253.9062	671.2320	3921.7087	150.8770	3169.7080	378.6550	149.3618	292.5757	2587.8734	597.3325	134.9115	286.0857	915.8453	5156.4598	371.3646	1078.1228	8923.5354	578.8109	508.2897	351.0827	686.0706	12062.3358	408.5285	243.1162	5839.8978	940.2142	337.2487	201.8176	557.5179	28968.8340	11738.2900	209.8764	4334.7301	248.2630	212.4324
2804_194.067_0.98_nan	257.1076	50674.9543	13835.8882	4393.3679	111.7065	2842.8951	162.3465	144.7264	173.1474	83432.3641	2347.1692	5085.6830	35967.1445	6559.3807	10086.0523	307.6337	2834.8101	3986.2943	105.0718	21583.6432	6691.6452	176.9889	43661.7135	16847.5238	1409.2390	3461.4011	2789.5777	16507.6198	2872.7275	12041.6700	65271.8650	81122.0950	253.0620	11777.3174	6199.4045	2136.5484	9932.7357	161.7787	26542.8297	429.6603	3796.6162	5353.0718	5786.7489	5892.4889	27450.8463	142.7734	7707.1800	2232.5380	143.9995
4728_194.0816_4.22_CCMSLIB00009982549	9.793805e+00	9.464267e+00	2.484780e+04	1.712615e+04	9.168188e+00	7.316339e+03	8.266103e+03	8.440315e+00	6.799436e+03	2.282590e+02	9.464267e+00	8.881089e+00	6.162976e+01	9.793805e+00	9.793805e+00	9.464267e+00	9.464267e+00	1.044013e+03	5.168640e+02	9.793805e+00	8.881089e+00	1.010839e+01	1.038308e+01	9.793805e+00	2.219745e+04	9.464267e+00	1.068366e+01	9.464267e+00	9.793805e+00	1.068366e+01	8.556637e+03	4.984037e+03	1.038308e+01	9.168188e+00	9.793805e+00	8.440315e+00	1.010839e+01	9.464267e+00	1.096119e+01	6.077235e+03	9.464267e+00	9.168188e+00	2.891137e+03	1.068366e+01	1.096119e+01	5.466225e+03	9.613027e+02	9.464267e+00	9.168188e+00
998_194.1028_0.64_nan	18956.9339	21992.6204	2667.0177	21686.6642	27450.8463	32097.6526	52493.0943	117211.5004	41279.4699	548.2146	260163.3658	139430.4893	5756.3452	21413.2907	37993.9003	65136.8018	218093.1537	64544.3160	130762.0557	5170.5053	2084.3220	41279.4699	22448.1661	34083.0258	53478.2323	158885.5937	222694.5156	7102.9010	31731.1512	78076.6875	4217.9320	76184.1007	72821.0793	96798.2354	100327.5372	130128.0685	3369.4571	231023.5169	55409.0880	17515.0591	181725.5734	180441.0837	180441.0837	93716.1018	18395.0464	105890.9777	41279.4699	133489.2069	148382.1618
3262_194.118_1.26_nan	38.74856	1830.87223	4065.20435	22710.63188	41653.01231	178.24579	27.25962	894.26314	28.95022	980.44741	33.40756	29.28908	8054.37320	1566.54003	28247.65909	35.49810	1823.44124	20.39651	191.96497	6573.68703	30142.74891	31.86594	1268.00866	3775.61890	19.33759	32814.31361	51.88579	4438.25139	33.79307	3116.83242	41.63284	42.89182	1192.16957	33.40756	40.39615	31.46480	1571.73337	1047.95372	4171.08278	46.13226	28.95022	172.66432	36.34323	38.74856	5659.35415	26.18666	10994.47926	643.95221	27.25962
5022_194.118_4.68_nan	911.55933	44241.32531	32600.42274	33405.04711	86037.33945	23.24642	25.77276	3002.47780	27.55952	332394.30803	543.32138	1515.82005	12721.63123	2504.48505	136084.63958	33.02178	21213.55310	255.04888	1368.16306	52814.40122	55285.24782	2136.54841	1781.16219	53580.85970	499.77226	42759.55350	356.68331	39078.23453	1057.33519	1268.00866	39.54249	2239.50995	1703.64155	1062.83484	9365.69627	4579.80791	96798.23544	2891.13662	48679.99709	43.32273	2934.98322	6371.18389	1355.86568	36.73059	23552.23432	390.35398	86853.90883	5868.03008	2128.73225
2692_194.1396_0.99_nan	2020.6565	11651.0519	108463.0769	139.3162	93461.1246	45306.3529	69738.9567	147.9933	1163.9167	11651.0519	13394.8550	68775.5254	20049.2521	4630.8364	91952.0915	329.8030	1936.1969	33458.0813	18331.0970	17871.8344	671.2320	5672.3408	22813.7159	295.5277	29677.7280	7303.6876	5114.5134	52906.7335	3935.7474	543.3214	12125.5362	9186.5651	265.8138	4393.3679	6528.6822	2561.9397	5685.3060	7102.9010	932.3838	9669.8393	7184.0598	7260.5967	2272.4859	19837.0016	3050.0468	12041.6700	1936.1969	6019.4480	10686.1561
3442_195.1112_1.47_nan	145.64370	52000.88545	51904.44196	1110.73453	81.26360	92.02487	109.85612	630.52968	115.74187	77885.69515	126.39619	1047.95372	47297.93791	161.15807	1801.39611	161.15807	40304.45772	298.52848	2215.93784	160637.33930	21854.44979	4640.98357	32762.82701	39282.91692	886.67195	114.93560	14104.51683	21522.40498	1373.75762	224.04556	19894.50761	17688.36913	1528.29236	1343.24162	170.99558	7566.64623	193087.51474	107.20071	27968.24774	193.42186	121.02971	5073.19169	155.59759	4124.30868	174240.85813	99.10182	121763.59523	111.00320	99.10182
3190_195.1135_1.16_nan	25.07138	339.38119	510.93241	356.68331	354.58704	18.22889	19.63685	771.34433	20.39651	18.22889	349.14735	20.12804	3077.69332	25.77276	21.97863	147.59426	23.58513	261.56880	439.93415	23.58513	646.93594	681.42946	26.51160	28.27722	14.72552	578.81091	32.26507	1745.64722	522.64238	31.86594	1152.52418	554.78170	1092.64501	21.00526	27.25962	21.33787	1290.87791	19.90857	36.34323	27.91481	19.90857	522.64238	23.24642	25.77276	30.40844	18.22889	816.95697	497.71304	20.12804
3589_195.1231_1.67_CCMSLIB00009949372	576153.34	358962.74	330811.19	21353.13	26831.53	24266.80	30006.58	380585.05	346157.31	318712.73	37333.05	191552.34	47993.09	36604.96	37864.29	34083.03	316861.84	204145.79	25554.86	303941.78	191552.34	32322.64	208975.64	174240.86	537464.80	31232.22	213507.25	40304.46	29011.06	282955.67	270851.06	473744.34	541746.33	295940.44	293064.32	325385.93	295940.44	27729.84	428958.58	388603.56	31279.38	25554.86	390851.62	313418.76	39937.74	20972.49	30006.58	23711.44	25367.46
2212_195.1234_0.88_CCMSLIB00003137298	15131.288	22948.059	50841.129	30575.234	35402.325	52214.881	44156.094	603.739	31188.953	13647.755	14474.850	49277.780	2834.810	51261.734	72677.151	23214.923	10735.879	55855.705	16528.951	11074.539	15927.379	17713.436	19578.990	10264.310	43159.976	31011.599	2814.947	50150.430	24224.350	3229.010	1837.724	15081.070	6402.340	14388.486	29581.180	7329.796	6995.456	21583.643	4841.962	33405.047	35007.907	24456.248	18680.043	20880.884	24566.268	39282.917	29103.172	15821.241	22775.446
2991_195.1235_1.03_nan	18458.3934	650.2269	6559.3807	364.6806	268.9173	400.1316	656.4218	454.2731	807.6808	9251.3341	795.3837	490.5652	2250.1584	10787.8265	653.1165	1690.2405	787.5591	12103.2795	220.6474	1009.1460	19081.3966	11716.2484	803.5626	1465.8117	34320.3765	14158.4946	2215.9378	1409.2390	984.5853	2603.7111	1409.2390	1443.8558	1449.9413	953.3227	1927.7147	22168.5617	1175.9247	9984.9597	4051.6494	9564.8856	18051.1716	9651.5145	1381.3173	1318.6223	1522.2934	38065.4820	940.2142	11930.5082	10103.7199
7024_195.1383_6.76_CCMSLIB00009951203	41207.609	42585.391	52214.881	4065.204	3470.982	4217.932	6187.127	5048.973	49063.188	58822.193	7464.450	44902.360	64544.316	9564.886	44751.050	9564.886	7498.014	3077.693	3658.216	49063.188	3379.682	40083.539	5868.030	50269.016	29536.737	5946.116	11074.539	8958.384	6465.430	50841.129	11973.933	8340.029	75363.377	7346.003	10913.230	7152.889	50674.954	44827.792	50841.129	11583.256	6931.781	4922.442	8506.706	10894.276	9476.029	4393.368	6231.865	4805.825	4521.186
9225_195.1746_7.8_CCMSLIB00010001724	16331.196	16507.620	35203.450	4497.984	27184.651	2187.001	2136.548	19801.615	3219.869	45050.726	9908.308	24731.335	59067.854	1619.649	28472.928	1515.820	15344.114	10646.536	14862.365	41594.668	17930.259	9752.922	39159.163	54796.407	9169.631	5021.406	26504.470	68641.669	9251.334	9169.631	37674.752	39282.917	25000.063	12377.372	23474.748	7060.688	56467.411	11364.287	76337.175	6187.127	13139.883	19114.866	11823.471	27184.651	34365.983	8036.298	35272.373	4606.911	9616.494
3500_196.0972_1.54_nan	62.79199	34621.85638	43479.56537	21854.44979	14030.66642	3724.84142	898.80279	6006.57675	3269.22878	40.71556	2116.96858	14637.18746	8834.75241	2215.93784	56596.97618	65.24568	57.32813	65136.80180	4051.64938	13791.68273	4841.96159	1312.54193	59.63077	1752.50533	16356.39894	3211.11509	76.17000	15081.07050	57.58463	3658.21575	2265.96255	65.54584	62.49025	58.71394	65.24568	924.45215	1020.33772	5916.95311	80.75321	71.79740	22562.17779	1927.71472	61.62976	62.21101	13117.59127	3796.61617	6448.84114	18183.95889	12892.42623
2996_196.0972_1.04_nan	148885.804	19114.866	21213.553	4368.830	3921.709	3144.393	4794.251	28005.993	3229.010	36800.923	31188.953	88422.601	20880.884	17842.980	15160.684	13622.832	78838.126	10283.221	28623.097	41734.814	30634.453	106137.315	26831.531	55285.248	19776.605	25554.856	41653.012	26952.349	68775.525	47559.561	2361.891	19983.750	29958.929	114491.178	132664.412	256414.131	80204.946	43006.117	30740.114	35812.288	31378.290	80729.947	16356.399	22234.370	31662.638	63822.908	28662.792	27776.550	25847.033
3799_196.0972_2.42_nan	1.455530e+04	2.695235e+04	5.404783e+04	1.588856e+05	4.772072e+04	2.008124e+04	2.437761e+04	6.288692e+04	6.511487e+03	1.403067e+04	7.807669e+04	3.510827e+02	8.993063e+01	2.547306e+04	1.550447e+04	2.809878e+04	3.740168e+04	2.816614e+05	5.238624e+04	3.888643e+03	1.296328e+04	2.267544e+04	1.035592e+04	2.391566e+04	1.583579e+05	4.000769e+04	1.026431e+04	5.085683e+03	8.164410e+03	2.213521e+04	9.219946e+04	1.042663e+05	5.177720e+05	6.007552e+04	1.657402e+05	1.044013e+03	9.824444e+03	1.199741e+04	2.305415e+04	4.630713e+05	7.303688e+03	1.801396e+03	4.662431e+04	4.368830e+03	3.236467e+03	6.479216e+03	2.749759e+04	3.613956e+04	8.307211e+03
4938_196.1394_4.55_nan	15.88786	2522.47294	55979.64251	1115.89492	16931.78516	13.11118	13.79298	9616.49426	13.79298	81336.10275	14.93863	1973.23513	194514.81209	4594.13703	7009.93402	13.79298	106.45504	13.56571	1515.82005	16089.94844	2378.42602	4137.03427	5578.39952	6145.06528	2772.67647	1192.16957	961.30271	27593.54294	4030.28703	18.73932	2657.53213	1295.79542	9841.31406	1566.54003	16.51364	3623.55189	110136.37020	5549.07367	31445.18141	569.45521	677.32635	8340.02948	15.16237	791.01290	4794.25089	13.56571	20271.66797	14.21665	497.71304
638_196.1447_0.61_nan	840.6492	37000.7488	27871.4327	237.4693	25122.5673	237.4693	384.1369	4277.7998	448.5862	195.5441	466.2261	2059.8109	50841.1285	1072.3863	27922.4688	1052.4089	16033.8637	187.0009	7942.9494	10174.9482	3517.7391	446.7465	7676.8363	2649.2341	165.2664	413.2755	1397.6618	7832.6189	575.8201	1613.8759	90628.6139	10572.0002	825.4015	522.6424	5932.4211	619.3928	633.4422	4112.6181	23363.1750	1455.9880	525.8625	2474.5864	787.5591	116605.0302	69738.9567	297.0468	45803.3845	347.0536	1256.7947
3024_196.1452_1.05_nan	262.93562	19459.76254	31896.44492	136.32597	3021.81060	131.01351	162.95567	145.21100	173.84087	4570.31756	192.75295	144.40395	37059.34645	317.43785	1533.51103	315.87783	182.50535	114.12600	105.42907	33349.04035	6077.23549	180.17721	18157.79910	30006.57974	103.45868	175.19430	456.36159	53144.58348	208.03094	516.86401	6448.84114	21796.76361	255.04888	199.43628	333.77401	2044.39621	7102.90100	890.81750	27593.54294	437.81798	189.86712	142.36384	281.59540	2239.50995	45697.77149	143.57036	84639.42328	162.34647	144.40395
3045_196.1547_1.06_nan	158357.891	102953.538	108990.643	10318.454	12062.336	11973.933	15131.288	87997.929	144887.326	98234.702	19280.977	13791.683	25473.058	19578.990	17570.255	19280.977	119452.618	9049.618	11094.482	112877.614	10355.924	16379.667	14185.275	17407.605	142647.422	14532.582	22986.754	20307.094	14790.155	141166.779	30058.837	118551.422	197875.512	117569.763	167971.064	96985.417	84639.423	14660.959	231023.517	172820.135	16166.632	12570.368	190785.908	148382.162	20841.372	10553.737	15287.979	11672.629	12165.776
764_197.1013_0.62_nan	47898.3235	1859.1387	1268.0087	29343.9274	795.3837	11651.0519	13441.3867	1606.1515	52304.6316	911.5593	2481.0086	1671.7210	5326.8327	77007.8525	1959.7112	90355.5379	29299.7967	852.9304	828.5136	2710.2353	14580.5118	16115.4664	2202.2933	3398.2779	20608.5749	2101.1845	4794.2509	3754.8844	2621.1144	5495.0186	32600.4227	3379.6816	3877.4579	11953.3516	4570.3176	2917.3197	3181.3833	2147.6626	8054.3732	207475.8815	2863.1927	1690.2405	33830.5929	3888.6425	3986.2943	1503.6690	2531.7423	1627.3393	1533.5110
2047_197.1018_0.81_nan	20.71419	19.03885	16.51364	14.45802	16.06535	16.06535	16.96923	17.23091	17.45350	15.88786	19.33759	17.45350	23.24642	20.71419	19.03885	17.94426	19.33759	15.40221	16.06535	21.00526	16.96923	205.30185	21.97863	23.58513	12.84943	16.06535	26.18666	1566.54003	594.38536	25.07138	21.33787	23.58513	787.55910	104.75261	21.66223	17.69060	20.39651	16.71778	28.60578	21.97863	16.96923	16.71778	18.73932	248.26303	23.58513	15.88786	22.57160	18.22889	16.71778
4249_197.1289_3.41_nan	111632.64	53928.59	58223.35	19375.99	21551.80	70836.83	66444.28	55158.20	41207.61	66916.28	108192.08	74881.46	31608.78	70414.17	72016.13	57207.12	79738.37	40890.40	110136.37	53021.61	54796.41	166228.58	63963.20	67529.62	76501.06	79896.81	60820.14	26504.47	67677.77	90355.54	20514.23	32600.42	68775.53	95180.63	108463.08	97359.03	102466.87	84982.40	36533.37	62759.64	95833.95	126303.03	81913.81	97147.31	23363.18	92598.54	72677.15	81717.94	104840.14
7532_197.1538_6.98_nan	250.6774	148.8878	127.1382	131.4278	109.4305	126.3962	155.5976	141.9158	168.2718	114.9356	183.0096	140.6225	352.9911	298.5285	153.9055	289.5324	176.9889	110.2887	103.1010	190.5278	109.4305	171.6341	176.9889	268.9173	3482.5731	167.5809	429.6603	249.2493	200.0944	471.6757	257.1076	276.1361	237.4693	190.5278	313.9663	196.8680	208.0309	156.2404	840.6492	402.2818	180.6679	137.1287	261.5688	237.4693	241.9312	138.3686	192.7529	155.5976	2973.4185
1951_198.0377_0.73_nan	30740.1144	8556.6370	3702.5550	10063.8540	144.4039	167.1723	3493.6866	9737.1090	5604.6335	32956.1157	22275.4377	1725.1016	5234.3188	30843.9576	220.6474	20049.2521	3975.6661	142.7734	55855.7047	322.5644	139.6780	109287.3941	6090.5936	6448.8411	19546.0961	10664.0876	4227.9940	7707.1800	88623.3207	52000.8855	14434.4112	14158.4946	3517.7391	7118.1302	10193.2316	5073.1917	31120.0710	6315.6976	8164.4102	37193.4667	2076.4483	16249.2928	18297.9338	22915.3179	8307.2107	1337.6628	3059.9286	894.2631	3865.0197
962_198.0856_0.64_nan	635096.8911	244140.7701	69115.1300	107409.0927	67848.0180	51261.7344	93716.1018	8801.3785	85183.6658	17994.2047	55409.0880	70230.5366	24603.4170	658803.6049	70999.2332	566668.9075	272273.6809	19983.7503	100562.8668	178520.2819	159396.8742	2386.0882	56467.4108	64544.3160	138565.9003	189462.8579	97147.3104	125578.6284	9949.2722	272273.6809	197875.5120	140702.9766	143981.1486	181069.1889	169749.9815	114193.7904	47635.7161	147086.3672	29205.8408	177879.6009	59300.1768	45050.7256	69276.9398	117569.7635	15160.6838	1528.2924	36533.3699	59543.6984	73786.0022
1167_198.0867_0.65_nan	566668.91	242914.80	79896.81	33893.27	172820.13	192371.14	231023.52	109808.36	395790.79	55635.05	59417.60	89904.33	79896.81	252425.75	82128.22	274899.73	311917.80	244140.77	118551.42	176003.70	153732.30	39937.74	105385.10	70691.28	280331.30	248992.32	27275.71	116919.73	137642.81	417511.11	226429.18	153240.37	99302.28	56247.87	190088.65	127480.32	96093.29	50674.95	80068.87	339928.69	115412.95	78076.69	177068.62	257686.05	238319.00	19114.87	65136.80	176003.70	23054.15
1233_198.088_0.66_nan	1528.2924	67848.0180	9132.1216	1690.2405	128254.3272	119452.6179	136464.0064	91952.0915	253830.0398	37864.2917	100075.9407	34025.5829	44827.7923	111330.2884	72821.0793	55409.0880	78995.8534	146690.2199	24141.6813	1038.8369	271.4171	224514.6243	54403.3176	25877.1976	108192.0794	67363.9734	74389.7350	75020.0531	117211.5004	160637.3393	1438.1565	31556.7591	1465.8117	54403.3176	47820.5456	17902.7461	40220.2153	30900.1746	60317.5996	149773.7383	75189.8557	42410.6505	761218.5330	121449.8407	178520.2819	59667.0693	34496.3632	105890.9777	47559.5610
2768_198.1605_0.97_nan	10609.3304	14637.1875	33516.8246	137.9806	114.1260	2631.2458	1169.6236	35402.3249	175.1943	32156.5807	1690.2405	1652.1303	26914.4489	325.9610	5699.6238	324.2615	17407.6054	1318.6223	7329.7958	29343.9274	6644.6338	21551.7973	17782.3650	32209.4190	650.2269	177.5814	25291.4141	27364.5345	19983.7503	525.8625	9805.7527	8287.0464	21170.9530	37734.9821	24073.2453	36139.5551	57577.9521	11299.6791	30058.8366	8556.6370	194.7493	6315.6976	9580.8143	15403.9347	52000.8855	1810.2308	20680.5841	2577.4058	2280.4950
2895_199.0216_1.01_nan	11132.7481	49849.9205	12702.1895	485.2224	111.0032	129.8265	160.5776	15552.7372	1207.3486	28822.5547	188.3692	1219.6010	20719.3699	306.0799	9251.3341	301.8421	7996.4073	112.5381	2772.6765	28871.9869	4030.2870	174.5011	20081.2356	17545.2657	431.6107	171.6341	5839.8978	6559.3807	204.6161	28142.3474	57577.9521	65877.8157	247.0187	194.7493	324.2615	200.8079	6660.8061	159.5876	32600.4227	416.9829	185.1018	3945.4071	4008.3721	10874.3537	25640.5047	141.1156	5009.5874	159.5876	142.3638
3354_199.1081_1.4_nan	53.34258	33244.59493	31378.28999	1936.19687	16143.77177	6799.43636	8017.67079	22882.12458	14938.08434	2917.31966	47.27342	9908.30753	8569.17827	56.29779	25640.50468	52.96463	17515.05908	10247.68804	32908.67683	6050.90097	4092.51206	4909.28555	23998.22022	8526.15293	10719.93428	1874.65708	2481.00860	22275.43769	343.68874	2522.47294	1678.03287	22675.43851	1231.50617	14938.08434	55409.08796	6874.18812	21654.71657	37808.77498	12769.28140	9018.93211	9932.73568	24687.05658	10318.45394	62614.63946	36735.09474	1740.33569	31896.44492	11849.96154	21522.40498
2235_199.1444_0.88_nan	312.8253	212668.0498	314943.0396	4019.1177	250156.9516	3169.7080	178.9452	20748.9922	192.7529	42410.6505	210.7119	11299.6791	120047.0067	382.0228	334328.0011	380.6285	202.8667	7448.9814	18183.9589	150760.7836	226429.1823	196.2568	150760.7836	40145.0776	385.7181	191.9650	562.9751	206654.0379	235.2902	626.4757	74881.4584	73494.6652	1973.2351	2603.7111	4935.8586	12021.1230	37808.7750	5326.8327	257686.0468	510.9324	4322.5630	3955.1906	325.9610	12463.9671	98753.3457	10994.4793	85866.3689	2386.0882	3658.2157
3710_199.1445_1.94_nan	16.51364	3389.74380	94669.74794	404.14177	9752.92231	13.56571	14.21665	4334.73010	14.21665	295.52770	15.16237	492.90915	20238.94247	16.06535	10227.70400	14.21665	15.64402	10264.30988	3219.86853	24773.35898	8287.04644	15.64402	219.37935	18.22889	4102.67427	505.27777	19.03885	11012.85948	15.16237	19.33759	1273.61603	17.69060	16.96923	15.64402	16.96923	84.99793	9459.83329	13.11118	20.71419	17.69060	14.93863	14.00234	15.88786	4207.19122	19429.40230	2011.03996	5170.50529	14.93863	13.56571
3475_199.1445_1.51_nan	32156.5807	8230048.9263	6233235.8000	3195714.3575	2591103.3257	1107589.4536	1210555.9059	5031533.2412	234018.2483	1365010.3360	273471.7380	1596784.2985	4494217.0825	1157139.4974	5901352.1288	1660209.6590	338088.8825	9272303.1513	5031533.2412	6233235.8000	6233235.8000	1628913.5187	156706.4208	107972.8642	2499198.1544	1952489.9875	1257093.0254	4041767.2000	390851.6212	496948.5591	4041767.2000	171133.5249	104019.1345	5436.5502	29156.8989	1752.5053	2913571.8600	100075.9407	99587.7553	541746.3256	745363.2636	411727.4705	10913.2300	1088346.5098	5031533.2412	1070341.8134	4494217.0825	393323.9700	1342748.7186
3302_199.1445_1.29_nan	105.07181	3451.80182	97359.02740	4570.31756	13297.23107	72.99435	84.54042	79.58615	87.91332	264.39456	93.82760	19776.60512	20680.58408	111.31290	31011.59935	115.74187	94.48158	2208.80972	482.39036	19174.64470	25592.82039	90.83232	74389.73503	11849.96154	31497.08964	85.23685	144.40395	35007.90680	96.12965	146.04391	1533.51103	32156.58065	106.09140	763.79625	119.85568	95.11112	96.12965	9496.31972	185193.30403	133.20750	87.15011	485.22243	32655.42753	1387.46131	3911.27759	74.40786	23254.42114	787.55910	75.60015
3574_199.1445_1.63_nan	14362.90803	263097.92653	397789.92700	82885.98259	19245.97778	21583.64318	15504.46648	125200.02230	85.23685	32259.48230	90.27061	47720.72221	151641.06259	18806.13641	217183.96512	10264.30988	89.57041	70540.11994	121449.84074	92199.45644	320438.26600	15901.39167	58351.12596	85866.36891	63586.57269	81122.09497	8488.14677	193087.51474	4878.82922	14185.27473	66916.27665	7771.08469	1115.89492	93.82760	112.53815	19375.99241	197875.51203	75.60015	16430.45728	5853.06941	10457.55339	5436.55021	106.09140	24566.26781	261731.43790	15597.01093	155708.41863	2059.81090	20748.99225
3163_199.1445_1.12_nan	7498.01381	23552.23432	85429.41286	50565.04684	22.90377	1158.04928	27.91481	14242.42838	1942.65748	6874.18812	5742.25921	45211.70172	40007.68502	9547.08903	58351.12596	2762.48292	988.85890	7152.88866	3126.07420	25518.59221	72677.15135	32.66513	87435.37291	44827.79230	35812.28842	25.77276	52.62089	45050.72564	6371.18389	49.47426	3087.94383	27686.82456	38.74856	9347.76390	10664.08760	14885.49557	9968.70423	24731.33470	181725.57340	46.86033	11603.72529	15504.46648	41901.12034	8781.77159	4102.67427	7676.83633	40823.26286	12062.33584	3841.23941
9204_199.1695_7.8_nan	12702.1895	17871.8344	30575.2344	2909.0618	26219.6857	1560.0139	3012.7259	11973.9331	3614.2164	30795.0024	8923.5354	7892.7117	52906.7335	861.2997	13622.8320	857.3252	12547.4881	9686.8642	11542.4682	33298.0208	17012.9996	9330.7876	40677.7722	37864.2917	9805.7527	5300.6504	16115.4664	72677.1513	8940.7024	10193.2316	32510.6587	36457.0177	23754.7723	10418.7909	21250.8315	8054.3732	50046.2106	10513.8933	63706.3655	3899.9528	13934.4907	16612.5369	11494.0571	25554.8559	28928.5320	7184.0598	33298.0208	4137.0343	10283.2206
2105_199.6057_0.88_nan	3470.98204	49.82594	43.69076	3852.54479	419.00363	52814.40122	51904.44196	48.38265	10855.62798	40.06529	2720.18057	47.68161	67.27758	2710.23531	1047.95372	4416.05397	3419.16343	13514.63905	883.14655	1387.46131	42.89182	12186.44158	1663.66776	66.97560	869.62248	21319.48023	2917.31966	61.91518	7316.33858	72.76127	64.95550	64.95550	3050.04676	771.34433	8416.88967	505.27777	58.71394	1942.65748	79.58615	5962.03350	15403.93471	2187.00063	1816.49483	13491.28507	6448.84114	10754.71661	58.71394	19055.55176	17069.09195
1277_199.6057_0.66_nan	5742.259	3318.232	1980.803	11074.539	1465.812	202462.255	361363.961	2428.518	48960.954	1578.337	4039.928	2631.246	7582.381	5994.105	3419.163	5962.033	25166.838	43313.148	1647.328	4267.560	1552.488	38811.575	3211.115	4922.442	1062.835	109287.394	6736.982	5466.225	3766.261	7691.177	5699.624	4946.910	5549.074	4030.287	6703.855	4181.338	4606.911	3135.268	10264.310	7430.207	93275.936	2649.234	5436.550	53144.583	32001.644	56116.230	3734.335	96585.598	36533.370
840_200.0444_0.63_nan	2101.1845	915.8453	525.8625	492.9092	16356.3989	52706.8508	42170.3626	660.5798	51594.5363	416.9829	1120.7681	11277.1926	3050.0468	2587.8734	947.4543	2378.4260	42585.3913	364.6806	307.6337	1404.3971	373.3355	1115.8949	1105.8852	23214.9232	297.0468	7464.4505	2934.9832	1973.2351	1392.5929	40472.8390	1950.5116	1889.8066	2002.9113	18135.3169	28514.5907	1546.0497	1647.3282	966.0840	5130.1897	3189.6880	20049.2521	12792.0234	1868.1046	145797.9953	18135.3169	21890.8054	25206.3715	55855.7047	16794.5986
3231_200.0922_1.21_nan	12401.97768	5932.42112	6615.44731	5604.63347	13537.53925	984.58534	710.04093	12504.63443	3808.98975	4654.35470	2496.89619	3012.72590	3430.36548	1773.82242	2594.84506	1295.79542	1889.80658	6799.43636	3289.54097	12273.39777	3554.18493	4521.18649	18206.88630	16223.88686	6874.18812	1578.33668	3808.98975	3666.99596	13179.11198	3623.55189	1009.14599	4618.47438	1851.83749	7260.59667	9203.56237	8781.77159	16249.29284	7060.68787	16719.48802	3059.92861	6888.21375	4878.82922	27497.59400	803.56258	8923.53538	4666.49863	4380.09744	2962.89087	5009.58739
2894_200.1285_1.02_nan	76681.791	7977.444	5562.608	87212.918	2444.665	13514.639	36937.596	11997.410	104840.135	19956.097	181069.189	78076.687	14790.155	26670.898	15262.457	11583.256	32861.159	34822.614	10138.780	28247.659	39732.455	13957.060	24643.263	48780.585	80729.947	130444.822	125200.022	9704.752	9531.719	188664.678	10283.221	54174.737	15430.111	155139.982	45306.353	98234.702	27922.469	336447.536	8569.178	17381.864	290169.993	111081.056	175349.925	21009.686	18925.851	127133.615	22710.632	191552.335	203279.325
3486_200.1479_1.51_nan	1740.33569	555738.82737	459429.25563	248992.31622	253830.03975	23474.74833	67677.77499	95380.34872	5312.90015	75363.37672	22484.91654	77007.85250	129727.23735	62759.64250	97606.45381	52103.30070	19341.27054	145328.31793	388603.55925	453422.00162	681040.78925	76337.17530	10664.08760	10855.62798	193087.51474	121079.69060	52000.88545	183921.99880	23834.70817	13861.72113	239461.07350	7863.00060	8215.67329	404.14177	1083.66158	54.36718	85183.66584	5170.50529	9597.66333	16089.94844	13322.24963	11343.48786	58.71394	61435.55097	119133.47443	22636.92273	62493.91610	27129.78978	47017.28319
6226_200.1831_6.39_nan	146.60503	17069.09195	84420.10648	97.06741	562.97506	92.61483	110.28875	102.36449	116.50794	26373.39094	127.13825	101.65569	134976.34835	163.47334	27316.18571	162.34647	127.13825	81.56822	78.66803	181069.18886	45697.77149	118.90874	12680.19409	7088.77118	76.67489	115.74187	217.60105	65413.07666	135.79554	226.27268	18514.41609	4666.49863	150.38923	134.91151	172.66432	2513.10561	27036.75409	107.98487	104840.13504	194.74930	121.85854	98.82057	156.84278	148.88783	9512.97260	100.24492	6315.69761	112.06464	99.86072
8759_200.2012_7.55_nan	32555.51	30424.27	119766.66	20336.81	25473.06	22744.56	28472.93	24963.38	29728.11	18840.01	35129.99	27364.53	45050.73	35007.91	35750.41	32600.42	37993.90	18235.82	24073.25	26414.11	21919.06	30795.00	26373.39	30688.28	17545.27	29490.92	41279.47	38258.84	27497.59	41823.65	57330.19	38185.66	33830.59	33349.04	45211.70	30182.25	23552.23	26542.83	47468.22	45512.78	29728.11	24107.26	34150.19	50565.05	37931.23	19711.37	28472.93	22710.63	23998.22
3198_201.1477_1.16_CCMSLIB00003138408	118.13673	1110.73453	5411.93052	6315.69761	19956.09734	61303.78393	77356.89523	763.79625	20177.67171	2481.00860	7848.87320	71362.38536	5375.61206	9531.71931	15312.79503	6090.59363	106.09140	16143.77177	378.65503	13560.71659	6630.47754	5507.44621	11403.71857	137.12872	13441.38672	13981.99192	167.17230	8710.25029	1120.76808	3493.68658	22168.56170	2265.96255	120.61430	2909.06184	1725.10159	3289.54097	108.71900	4277.79975	215.47485	2753.92772	19956.09734	4715.92262	6830.76508	1465.81165	125.47727	5562.60762	1312.54193	7482.13441	7346.00292
3666_201.1477_1.79_CCMSLIB00003138408	40.39615	2428.51797	5388.75650	610.28757	84982.39869	8691.13148	8526.15293	779.60499	30.73564	1438.15646	1795.38385	13722.07223	47.68161	2779.71847	56247.87185	37.48486	35.89870	44156.09351	6371.18389	2962.89087	116.11184	581.85348	4449.67976	46.13226	11255.75455	5592.35163	446.74655	8231.16433	35.49810	51.03704	44.10878	1732.94959	40.06529	35.89870	42.02551	33.40756	953.32266	9770.84019	57.58463	48.05894	9669.83934	3160.32676	37.89053	2917.31966	46.48242	2992.75571	2194.97000	2280.49498	8762.81178
1816_201.16_0.69_nan	16089.9484	32097.6526	18084.4678	1290.8779	1647.3282	362.9904	572.8630	2453.6555	690.1060	2215.9378	713.7896	28377.3555	15572.6767	1640.9133	27233.8581	1528.2924	4521.1865	244.3231	2753.9277	120047.0067	73922.8730	686.0706	40757.2121	32600.4227	208.9559	626.4757	6874.1881	63313.2344	861.2997	2322.3171	44404.6319	80379.6069	4768.7798	7737.6858	6493.6894	13394.8550	7415.9908	2789.5777	30229.7599	2136.5484	874.1030	2891.1366	1175.9247	4878.8292	72967.3707	454.2731	63160.2136	505.2778	439.9342
2446_201.1601_0.89_nan	7075.4329	50565.0468	46161.8480	12249.4990	22882.1246	1392.5929	134.0711	11429.1473	145.2110	24810.3539	2753.9277	47559.5610	49849.9205	217.6010	47382.8507	214.5149	5826.8582	721.1016	21725.5216	88238.2204	71724.2729	7642.9705	59543.6984	75363.3767	3050.0468	4309.9609	17515.0591	105641.6291	165.2664	6479.2158	54796.4075	66916.2766	1678.0329	4690.4957	228.2590	18870.7250	28005.9926	25716.5880	36800.9227	289.5324	6130.7899	18988.7433	6995.4564	21102.4424	89211.8165	5617.6683	124834.4899	1740.3357	5388.7565
4183_201.1602_3.29_nan	848217.7625	753139.2085	693874.8965	5156.4598	336447.5355	178.9452	253.0620	53478.2323	284.6226	1994413.1425	46436.7292	693874.8965	440660.1474	19081.3966	541746.3256	10375.0005	120047.0067	3541.2413	260163.3658	4229393.9112	715022.1658	134623.1643	1777949.3820	1867065.8106	43313.1477	16356.3989	77007.8525	1691797.6675	28194.9476	13394.8550	488880.0959	907569.7399	64980.4073	84420.1065	88623.3207	453422.0016	2829873.6550	49581.5015	954657.1341	18235.8172	8526.1529	74389.7350	13981.9919	96798.2354	3195714.3575	8054.3732	1502385.9864	11997.4100	6465.4304
4105_201.1602_3.14_nan	15669.54712	3144.39274	68.35044	1460.65622	61.62976	69.34263	79.21153	2531.74230	81.80726	113855.83791	87.15011	13075.52951	2339.02056	103.10100	4618.47438	106.83350	3219.86853	324.26147	12103.27953	16379.66682	461.24556	11012.85948	8744.90119	22448.16612	2891.13662	924.45215	39494.66512	4606.91096	4909.28555	133.64484	108.71900	3289.54097	2814.94699	91.12352	107.64362	22275.43769	20680.58408	9631.58916	19920.52653	121.37599	79.84128	9908.30753	102.36449	100.90303	6145.06528	70.09720	21450.54402	79.58615	71.03219
602_202.0691_0.61_nan	10592.989	7910.525	4754.661	73494.665	4558.580	46161.848	49171.331	6130.790	242914.804	4207.191	9114.627	6465.430	14388.486	11116.070	8215.673	11032.456	9114.627	3899.953	4594.137	8672.080	4368.830	7785.717	6916.000	9459.833	125200.022	7260.597	12837.842	10592.989	7612.802	75530.622	14452.805	9984.960	10592.989	8854.140	61566.434	8672.080	9203.562	7088.771	16584.216	12937.583	8182.787	6063.370	131558.734	106652.162	11235.326	5341.610	7771.085	95180.629	5495.019
1178_202.0708_0.65_nan	20177.672	74216.559	8905.163	20378.177	21040.258	107409.093	86430.872	118839.824	27409.316	5035.827	170433.898	100075.941	23092.467	63313.234	57577.952	40539.958	87010.631	45512.783	83602.699	6479.216	4008.372	187984.846	44241.325	49849.921	76337.175	76681.791	76031.090	17158.038	140299.944	15982.843	34496.363	70073.845	124834.490	194514.812	313418.757	133060.682	87212.918	165221.608	88869.769	80068.870	125578.628	164706.277	247640.522	276251.572	45211.702	89904.335	71362.385	170433.898	159396.874
3632_202.1077_1.76_CCMSLIB00010102919	18736.55101	46436.72916	31497.08964	6995.45644	10336.95143	468.94255	42.46675	10247.68804	774.82322	7136.34558	12463.96706	4805.82527	32861.15911	14790.15451	10913.23001	8287.04644	5520.70180	9132.12164	15160.68383	9330.78760	47192.38457	8436.55295	131942.29496	17069.09195	5549.07367	5143.95926	80068.87018	43814.80899	17462.04966	7088.77118	2481.00860	28194.94763	19894.50761	11651.05193	6559.38068	11759.95161	220927.66796	6586.43413	29867.74955	12612.10339	24073.24533	33133.57863	10994.47926	443.97277	22597.64804	8506.70566	117925.23267	6915.99973	8231.16433
5454_202.123_5.46_nan	41.63284	1881.50865	28.27722	24.72922	24.72922	519.58754	28.95022	2076.44830	31.08409	1696.86412	35.49810	643.95221	48.38265	41.63284	168.27180	37.89053	5375.61206	22.28633	25.77276	39.54249	26.51160	34.26688	40.71556	47.27342	20.39651	26.85262	54.36718	40.39615	1355.86568	1980.80276	45.69792	45.69792	42.02551	36.73059	43.32273	1034.94594	39.13235	610.28757	915.84531	48.67865	30.73564	392.09477	39.13235	41.63284	48.05894	27.55952	39.13235	28.60578	31662.63814
3251_202.1441_1.24_nan	1471.2578	18268.4462	5535.1414	14555.2964	5916.9531	3702.5550	640.3839	448.5862	4079.0225	303.2799	22775.4457	149773.7383	12273.3978	22636.9227	45306.3529	16061.4122	22406.8905	12486.1410	50150.4305	41051.6744	118839.8238	756.5474	783.8891	1438.1565	5099.1750	32555.5102	2194.9700	15312.7950	953.3227	18514.4161	26504.4703	1425.9386	1397.6618	936.2170	1906.5341	1087.7688	1132.4907	17126.1492	3975.6661	2355.6988	18925.8508	13835.8882	1350.3475	7816.5483	38556.2949	16379.6668	22744.5578	17570.2551	7212.2116
6055_202.1442_6.29_CCMSLIB00009993397	4818.88294	745.62931	13697.02303	36457.01770	19641.66539	17359.16446	21551.79729	798.88725	1185.47882	42661.01440	15.64402	238.69680	4181.33762	1788.36483	681.42946	9723.27153	16.06535	5234.31880	13.79298	3358.98955	5617.66834	16.06535	8801.37854	14388.48630	25518.59221	7118.13018	19.90857	3150.60452	15.64402	19.90857	133.64484	1181.33900	17.45350	15.88786	17.45350	14.72552	1432.43449	13.56571	1244.62551	2280.49498	4497.98440	14.21665	16.27765	12021.12296	2681.96135	14.21665	2044.39621	1279.32438	849.06716
4185_202.1636_3.29_nan	73494.66524	81535.22534	74083.95774	534.07497	33629.66157	16.27765	17.23091	4579.80791	17.69060	198642.51070	3986.29435	69906.20864	60924.58645	1696.86412	35880.97200	752.22805	10771.78281	240.56125	23510.94328	330811.19287	79238.08909	9547.08903	177879.60095	134976.34835	2361.89106	1455.98795	5604.63347	106885.21072	1404.39709	2215.93784	56813.50201	60924.58645	6019.44796	4666.49863	9616.49426	49367.74647	350599.75462	2378.42602	56365.62039	3482.57312	1202.78873	5800.06764	1571.73337	5099.17502	321773.74700	303.27990	163681.80826	915.84531	787.55910
5696_202.1805_5.88_nan	110.28875	84.21154	230035.13873	4853.91319	429.66030	15877.79237	4334.73010	82.61111	91.12352	9547.08903	98.47527	10553.73683	89517.15107	117.32196	4853.91319	121.37599	98.82057	66.97560	66.31424	23953.64391	72.04317	2814.94699	78076.68747	18423.95635	22339.87894	591.40297	24924.41879	46436.72916	5535.14141	15644.09662	124.33885	76501.06495	111.00320	3899.95280	126.78903	99.55967	100.90303	82.33213	187.81344	139.31620	90.55324	76.41604	115.74187	114.50746	120.29230	1844.57372	5813.00402	87.15011	79.58615
5654_202.1805_5.84_nan	3.018225e+04	5.784234e+04	6.052546e+05	3.831006e+05	1.099448e+04	5.585570e+04	8.287046e+03	1.160373e+04	1.268009e+03	4.142710e+04	1.851837e+03	2.678703e+04	1.612642e+05	1.286260e+04	6.630478e+03	2.084322e+03	2.030709e+04	5.302161e+04	6.370637e+04	6.736397e+04	9.391001e+04	1.679460e+04	2.191127e+05	4.848793e+04	9.174468e+04	2.029057e+03	9.658560e+04	1.346232e+05	1.309495e+04	2.227544e+04	1.380921e+05	2.748997e+05	5.136100e+04	6.217997e+03	7.892712e+03	1.120646e+02	5.902942e+03	9.138380e+01	2.294062e+02	1.562404e+02	9.077221e+02	1.325398e+03	1.274585e+02	1.243388e+02	1.974229e+04	7.755769e+03	3.683617e+05	5.786749e+03	8.675329e+01
2434_202.1915_0.88_nan	105.69771	22275.43769	43159.97633	77.45465	9169.63132	73.49091	84.99793	79.84128	88.64594	12655.08277	94.48158	78.66803	115412.95018	1496.58704	6931.78137	116.50794	95.11112	65.79473	64.18364	11255.75455	3441.81866	1538.97848	11494.05714	8036.29797	697.72996	85.58065	3766.26071	20778.91535	96.41629	147.02316	118.90874	4039.92779	1773.82242	1658.07695	120.61430	95.78629	7498.01381	80.20759	25766.73277	134.07111	87.57342	1912.36872	111.70650	108.71900	12547.48807	74.62754	2541.40545	84.77560	75.87346
930_202.1917_0.64_nan	42170.3626	131558.7345	136864.5224	35073.0276	31896.4449	32600.4227	60924.5864	38401.7034	6019.4480	139018.2540	20307.0935	60820.1359	339928.6896	17069.0919	112278.7410	18767.9646	46528.5670	7415.9908	52103.3007	305628.8435	172820.1347	58351.1260	200174.9128	328706.5419	21827.3441	31497.0896	119452.6179	388603.5592	34205.5083	528.8415	59300.1768	120047.0067	127133.6151	21102.4424	40677.7722	87435.3729	145797.9953	52000.8855	358962.7391	22406.8905	20238.9425	40757.2121	4730.3401	58104.5077	707035.6709	2108.6246	334328.0011	24107.2553	14474.8502
447_202.9975_0.59_nan	415.3676	8958.3841	21551.7973	1192.1696	20909.3696	1980.8028	209.8764	51809.9902	233.9337	141.9158	12862.5988	4217.9320	93910.0116	3584.2413	36865.4582	3348.3275	250.6774	37674.7516	32814.3136	38556.2949	23998.2202	25367.4567	16089.9484	451.4480	11299.6791	1781.1622	745.6293	6601.2575	21353.1276	17688.3691	9723.2715	451.4480	44668.1169	2076.4483	14637.1875	297.0468	16959.2296	14812.2410	53928.5940	14185.2747	28142.3474	3126.0742	6630.4775	2882.1164	390.3540	13224.8711	38741.8736	208.9559	18051.1716
904_203.0529_0.63_nan	63822.91	63433.70	43896.68	277690.28	54796.41	466115.93	411727.47	49754.27	1733614.48	38333.95	411727.47	56467.41	84639.42	375121.89	71184.62	599447.18	1157139.50	37993.90	599447.18	48487.93	45512.78	63822.91	53478.23	57700.64	346157.31	393323.97	77356.90	79586.25	54047.83	1596784.30	104019.13	74530.46	67848.02	69602.23	88422.60	60820.14	43006.12	55158.20	91325.99	93055.02	56116.23	46904.25	883310.13	918400.26	71861.28	37541.94	56915.57	425867.53	299130.66
1363_203.103_0.67_nan	31556.76	115110.25	40971.01	128254.33	270851.06	316861.84	397789.93	64724.16	414763.02	75189.86	157249.93	107705.81	36197.27	186570.81	238319.00	99857.04	79426.77	192371.14	72821.08	14660.96	73121.18	129727.24	89724.80	37808.77	110136.37	141925.54	60550.49	103511.60	90113.97	106137.32	122454.51	75020.05	92199.46	107705.81	148885.80	60075.52	63313.23	137310.34	58945.94	138092.11	150241.15	102466.87	74674.47	237034.04	85866.37	129727.24	137310.34	85429.41	113855.84
2369_203.103_0.88_nan	16794.5986	18840.0085	17842.9797	38811.5754	22032.2799	24643.2628	24416.9611	6448.8411	18736.5510	5879.7080	15287.9790	9018.9321	4946.9098	45306.3529	29816.1881	22710.6319	10686.1561	26831.5306	8940.7024	6273.7621	9251.3341	24773.3590	2762.4829	4533.8519	10592.9891	35531.1735	6199.4045	10493.8749	9580.8143	18235.8172	14030.6664	8506.7057	12062.3358	9312.7231	11651.0519	9949.2722	195.5441	10476.2256	8978.0669	17437.6412	21919.0586	9841.3141	9547.0890	24773.3590	5712.4927	15723.4132	6542.2039	9097.7816	15982.8430
2305_203.1392_0.88_nan	72967.37	94886.09	100802.98	34763.62	44968.56	29920.59	26504.47	109287.39	25592.82	208174.84	61810.58	62090.69	86240.76	51469.67	84982.40	30330.99	35673.90	80068.87	60317.60	100327.54	62493.92	113228.53	102466.87	115110.25	50923.55	52906.73	62759.64	136084.64	92804.45	39221.39	50150.43	68333.65	67193.96	83117.71	81122.09	87805.23	168445.65	58444.07	122454.51	41993.07	50150.43	86640.93	142282.44	58351.13	116086.98	52304.63	125915.02	45803.38	63586.57
3463_203.1392_1.5_CCMSLIB00009941609	364105.948	176503.686	113855.838	453422.002	463071.263	761218.533	729169.162	76031.090	605254.641	761218.533	444123.108	435070.557	12655.083	447403.181	422734.552	505594.892	453422.002	994981.858	314943.040	110783.798	428958.584	666474.060	174784.613	45512.783	848217.762	417511.110	92598.537	15797.019	456658.453	277690.281	158885.594	221873.231	328706.542	320438.266	357023.150	318712.733	114193.790	652503.514	17040.056	666474.060	729169.162	829616.513	571871.083	175349.925	86640.929	954657.134	126303.034	405513.708	582588.095
3768_203.1392_2.3_nan	58.41553	25410.19989	3594.21185	10973.03782	31662.63814	26049.99931	30142.74891	4570.31756	8998.07216	7958.72382	10103.71994	5578.39952	1004.99466	63.39786	26143.21229	2044.39621	4831.51563	54174.73681	9330.78760	8978.06687	2842.89512	6034.28838	10513.89333	63.09226	12862.59877	4878.82922	70.79620	12702.18948	4102.67427	68.35044	5507.44621	7642.97053	1635.14102	52.96463	60.22025	1083.66158	3211.11509	21450.54402	74.62754	66.97560	4267.56021	14388.48630	9841.31406	6830.76508	6768.98339	11738.28997	3986.29435	9312.72315	6752.85607
3016_203.1393_1.06_nan	244140.77	673962.00	513836.50	97147.31	484920.93	200869.52	266927.51	266927.51	174240.86	566668.91	77161.67	449875.43	453422.00	62493.92	918400.26	97606.45	197875.51	414763.02	244140.77	907569.74	787719.40	122454.51	1233120.14	1193194.93	141166.78	122454.51	32156.58	541746.33	72192.44	89517.15	647644.96	681040.79	155139.98	88422.60	100075.94	420028.11	1445489.76	225333.86	829616.51	87805.23	124192.60	167971.06	71184.62	39791.95	1365010.34	270851.06	907569.74	100327.54	77007.85
3655_203.1393_1.76_CCMSLIB00009941609	26504.470	189462.858	145328.318	8134.215	290169.993	435070.557	417511.110	53021.607	47468.224	21796.764	57977.642	122086.686	30688.281	9723.272	414763.022	18183.959	124192.599	707035.671	38401.703	111910.305	192371.142	64379.234	148885.804	14532.582	87619.621	136464.006	10438.113	18710.865	10418.791	14080.788	137310.345	139018.254	28822.555	32956.116	171726.883	140299.944	28247.659	199449.317	12525.978	5245.976	136464.006	56813.502	5578.400	67677.775	37059.346	135386.402	48582.351	87997.929	87619.621
4354_203.1393_3.67_nan	7566.64623	21616.21508	16460.24362	21956.36290	30634.45271	31279.37933	49476.66168	2934.98322	11012.85948	13075.52951	12401.97768	19641.66539	3808.98975	3504.79552	43661.71351	16819.79811	18395.04637	28098.77758	14004.72588	2631.24582	17570.25513	13201.00820	7346.00292	84.54042	18840.00850	20147.42025	1571.73337	14961.79475	10394.31690	95.44205	12570.36850	8436.55295	2136.54841	4654.35470	4510.23464	9018.93211	72.04317	26455.88659	108.71900	7892.71173	16143.77177	21919.05856	16660.57801	5742.25921	3246.47205	16301.71302	4715.92262	17962.18966	19837.00158
1523_203.1393_0.68_nan	228237.35	205048.40	163096.56	62216.18	75678.13	48780.59	63022.97	348424.41	57457.02	281661.45	163681.81	136084.64	65723.00	102184.30	158885.59	90628.61	126743.93	179085.92	137642.81	237034.04	48298.16	177068.62	201633.60	229203.37	93910.01	70230.54	161821.36	205813.77	208975.64	86640.93	82343.49	240672.87	165740.24	168445.65	176503.69	244140.77	245414.08	193799.83	259061.69	70414.17	112877.61	151641.06	405513.71	96093.29	185850.24	99857.04	225333.86	86640.93	122454.51
5030_203.147_4.7_nan	131.88071	12125.53616	78838.12559	90.83232	24141.68132	86.75329	102.02750	1355.86568	107.64362	76184.10070	116.92636	1696.86412	182614.07029	146.04391	15901.39167	148.88783	117.32196	76.67489	429.66030	11973.93313	72016.12505	109.43049	17462.04966	25716.58800	73.25380	105.07181	193.42186	29440.03322	122.29964	193.42186	15901.39167	1343.24162	137.12872	124.68498	153.90553	2667.01773	170433.89825	98.47527	89517.15107	173.14739	110.28875	90.83232	141.91576	135.29932	17012.99960	92.30498	44575.13931	102.67352	92.61483
1079_203.1503_0.65_nan	86640.93	100802.98	110136.37	103213.20	64724.16	88238.22	120744.07	159963.63	161264.20	125915.02	81717.94	137310.34	100327.54	95380.35	121079.69	81336.10	123513.32	112877.61	128254.33	98486.28	70836.83	157249.93	116353.14	80559.95	109572.94	99005.17	185850.24	72016.13	93910.01	19801.61	96326.30	62378.71	93275.94	145798.00	174784.61	211780.85	129727.24	117925.23	108463.08	146274.88	101940.63	145328.32	54297.28	86853.91	102953.54	52603.47	111910.31	83255.95	109808.36
2660_203.1756_0.95_nan	52814.4012	22986.7542	63586.5727	3911.2776	4768.7798	114.9356	142.7734	39864.9410	152.1866	122454.5149	34621.8564	16847.5238	107705.8103	239.7162	15877.7924	235.2902	33076.5763	646.9359	73494.6652	79896.8060	82343.4933	63586.5727	51261.7344	74530.4592	2649.2341	6174.3446	23552.2343	57700.6419	33349.0403	13272.6425	37993.9003	40823.2629	43661.7135	53684.6983	22813.7159	61045.4893	137310.3448	32814.3136	53265.6257	7533.1361	4630.8364	47017.2832	15011.6871	28247.6591	119452.6179	4309.9609	29622.6261	1238.8069	15478.7579
786_203.5636_0.63_nan	2649.2341	1158.0493	706.3170	636.7666	468.9426	4181.3376	1185.4788	890.8175	31011.5994	525.8625	1432.4345	993.9127	3623.5519	3116.8324	1225.5007	2872.7275	42933.1563	464.0477	435.6815	1773.8224	495.3828	8526.1529	1432.4345	2313.3045	351.0827	1295.7954	3530.7304	2561.9397	1652.1303	28335.5531	2513.1056	2361.8911	2513.1056	1647.3282	11716.2484	11429.1473	2029.0574	1290.8779	6231.8653	3775.6189	1766.1309	1004.9947	2347.1692	31331.2254	14637.1875	15669.5471	18767.9646	8888.2379	14104.5168
6343_204.0868_6.44_CCMSLIB00003138633	763.7963	329.8030	233.9337	2872.7275	175.7505	11516.8806	5411.9305	257.1076	2068.2134	184.3376	425.7342	272.8285	1251.2474	953.3227	351.0827	947.4543	425.7342	175.7505	155.5976	519.5875	176.3521	400.1316	435.6815	787.5591	157.4780	378.6550	1273.6160	706.3170	510.9324	1471.2578	706.3170	774.8232	732.8269	479.1124	1004.9947	548.2146	572.8630	339.3812	2453.6555	1318.6223	471.6757	261.5688	725.2969	653.1165	737.1064	2594.8451	495.3828	319.2870	277.3849
2286_204.0868_0.88_CCMSLIB00003139889	197875.51	163096.56	122454.51	281661.45	234018.25	66751.23	105641.63	375121.89	76184.10	453422.00	438011.69	318712.73	97832.17	231932.65	94886.09	135719.78	286958.75	94886.09	274899.73	106885.21	127133.62	314943.04	157249.93	193087.51	299130.66	260163.37	1233120.14	176003.70	395790.79	284446.57	148382.16	377884.58	311917.80	366165.81	257686.05	171726.88	231023.52	206654.04	144403.41	269242.41	239461.07	420028.11	979413.30	310000.92	293064.32	174240.86	136464.01	417511.11	383100.58
1646_204.0869_0.69_CCMSLIB00003139889	588623.3	334328.0	288648.6	753139.2	652503.5	428958.6	537464.8	787719.4	428958.6	605254.6	1388884.8	770003.6	193087.5	838785.7	357023.1	968208.4	1142473.3	390851.6	473744.3	252425.7	395790.8	737529.6	484920.9	438011.7	779679.9	810422.2	2499198.2	354802.8	693874.9	1388884.8	838785.7	1052314.0	770003.6	1052314.0	686932.7	533564.4	354802.8	810422.2	470033.3	954657.1	929915.0	883310.1	2499198.2	1107589.5	411727.5	435070.6	314943.0	1193194.9	994981.9
3254_204.0869_1.24_nan	180441.08	277690.28	509046.89	31188.95	129727.24	25166.84	23054.15	23869.66	31662.64	313418.76	29958.93	128935.99	481020.36	29011.06	134976.35	28247.66	66916.28	15821.24	103824.21	477345.44	279070.41	43159.98	350599.75	571871.08	135386.40	93716.10	190785.91	533564.41	56813.50	47097.52	147924.25	294726.11	70073.85	44968.56	63160.21	90628.61	357023.15	93910.01	414763.02	54547.52	39016.12	108990.64	30229.76	76031.09	405513.71	34365.98	247640.52	46342.12	48393.67
2847_204.1234_1.0_nan	24810.354	29772.328	9330.788	1362.433	41734.814	37193.467	51594.536	8340.029	30900.175	9984.960	45135.619	35073.028	8354.739	9752.922	4794.251	5274.447	58223.349	7816.548	27275.706	33629.662	10283.221	32097.653	22775.446	31331.225	20081.236	16690.941	72677.151	22882.125	13791.683	56915.567	18025.939	33298.021	22406.891	13580.677	29396.544	6050.901	9220.236	12612.103	20238.942	7346.003	30379.917	26670.898	21725.522	122803.185	21583.643	12702.189	35466.829	33349.040	27036.754
1582_204.1234_0.69_CCMSLIB00006681997	48679.997	33692.514	9855.333	26183.564	38618.357	43233.470	53580.860	64870.702	51809.990	31331.225	85866.369	85429.413	3504.796	43006.117	53810.987	34205.508	82343.493	48780.585	118229.648	12680.194	10973.038	73279.029	33013.213	76031.090	49942.503	83255.947	91098.901	8583.785	86853.909	93716.102	2386.088	57842.337	87010.631	100327.537	83117.710	99005.171	42410.651	155708.419	133060.682	45211.702	102184.297	20378.177	49277.780	84817.011	2612.731	142647.422	67363.973	81535.225	108192.079
2319_204.1235_0.89_CCMSLIB00006681997	22406.891	8762.812	1571.733	12165.776	7612.802	32045.396	113855.838	17279.436	31556.759	36329.769	21583.643	59067.854	5632.959	26373.391	48780.585	22948.059	19375.992	27036.754	67193.958	18135.317	9237.268	21383.099	17126.149	23998.220	17215.404	74216.559	29867.750	13031.545	27922.469	157249.934	15927.379	14733.887	15954.075	68491.322	42319.573	23754.772	27184.651	69115.130	32510.659	20719.370	39791.952	57027.246	18183.959	270851.061	16847.524	67061.606	95380.349	42085.950	142282.435
1722_204.1344_0.69_nan	53021.607	10063.854	185193.304	119133.474	6273.762	272273.681	370623.902	141579.958	155708.419	5375.612	115758.983	52000.885	17627.706	111081.056	10664.088	92433.629	11893.960	240672.870	6050.901	10355.924	47720.722	78666.363	8616.778	11516.881	137310.345	9220.236	15403.935	12963.278	136864.522	82128.224	96985.417	12504.634	420028.115	93275.936	285649.461	10735.879	10787.826	50841.129	19776.605	375121.889	108990.643	7801.797	194514.812	16633.979	13537.539	123858.733	63313.234	99587.755	134976.348
2504_204.1344_0.9_nan	67529.620	27184.651	187247.106	147086.367	56692.497	449875.427	385548.398	336447.536	316861.835	15696.446	183921.999	65723.005	4690.496	143586.313	54547.518	116353.144	48679.997	259061.693	99587.755	2386.088	47559.561	179085.923	32555.510	10375.000	223628.933	71184.620	108192.079	34496.363	327014.078	135386.402	176003.701	63160.214	440660.147	213507.255	328706.542	2474.586	81535.225	76501.065	7288.377	537464.804	143092.389	76184.101	628708.843	59667.069	45977.369	222694.516	174240.858	124834.490	206654.038
3745_204.1364_2.12_CCMSLIB00003137527	115.331414	2369.557966	9347.763898	505.277775	9049.618181	65577.224163	33629.661572	90.832320	415.367624	1325.398268	886.671955	65577.224163	5208.030042	7364.762083	12062.335841	3050.046756	166.443645	2084.322031	182.505349	4380.097436	630.529676	1801.396108	2108.624569	155.597586	1115.894919	2481.008600	8.281646	4267.560214	446.746546	8.281646	1137.279001	763.796253	7.919455	2541.405447	7.919455	84.775604	748.466490	697.729956	8.281646	1781.162191	10103.719945	1404.397089	173.147391	1147.294661	180.667916	1874.657077	697.729956	732.826885	404.141770
3129_204.1428_1.1_nan	16633.97857	60202.76684	38401.70338	499.77226	19518.40674	10953.53747	3338.55540	12612.10339	48.38265	16356.39894	737.10637	34265.10161	49367.74647	66.97560	78995.85340	64.45030	56.29779	34.70690	12892.42623	72016.12505	71861.28090	54.04559	142282.43509	110136.37020	29.98058	2092.23855	75.60015	56596.97618	56.63702	1325.39827	67677.77499	44498.75224	12207.60108	4227.99400	7118.13018	34496.36323	144403.40966	1256.79471	85183.66584	70.58475	3986.29435	1014.97044	993.91267	1703.64155	133896.81564	40.39615	94886.09255	543.32138	44.89469
3015_204.6285_1.06_nan	159.58759	111.00320	95.78629	103.74705	928.42647	416.98291	803.56258	5085.68299	961.30271	89.20067	4438.25139	10122.70737	196.25676	177.58142	8368.86460	175.19430	52103.30070	907.72210	2068.21336	137.98061	88.27205	127.45851	131.88071	181.39423	81.80726	2834.81006	248.26303	161.15807	144.72639	260.33773	173.14739	172.66432	162.95567	4630.83639	17462.04966	4207.19122	142.77342	68941.49283	416.98291	221.54665	8762.81178	70999.23317	2361.89106	1671.72100	165.26645	525.86245	7415.99078	37674.75162	12207.60108
505_204.9572_0.6_nan	143586.3126	85429.4129	18331.0970	36023.9966	7498.0138	11453.6166	7755.7687	28928.5320	114193.7904	97359.0274	32861.1591	936.2170	3517.7391	59191.9506	17462.0497	41594.6684	83255.9469	446.7465	100802.9787	34025.5829	32209.4190	67848.0180	27364.5345	2239.5100	67848.0180	44156.0935	67677.7750	50357.7765	58568.4805	172820.1347	139430.4893	101233.6201	32814.3136	27497.5940	88869.7686	11383.0115	14637.1875	25877.1976	30474.0596	108463.0769	1703.6416	16902.3057	85866.3689	125578.6284	2621.1144	907.7221	1560.0139	23834.7082	43313.1477
3988_205.0974_2.84_CCMSLIB00003137628	1342748.72	1070341.81	1210555.91	6776220.56	3728787.80	10497750.02	8230048.93	71362.39	6776220.56	1628913.52	1628913.52	1445489.76	1193194.93	6233235.80	1816618.70	5399152.15	968208.42	2992430.00	729169.16	954657.13	1502385.99	1157139.50	1210555.91	449875.43	4709315.37	2036807.96	642092.67	940693.81	605254.64	2499198.15	1415656.61	509046.89	1123414.85	1475461.52	954657.13	918400.26	425867.53	1502385.99	617024.98	4229393.91	2591103.33	1257093.03	2829873.66	1475461.52	414763.02	1994413.14	582588.09	1536808.79	1994413.14
1314_205.1185_0.66_nan	92804.45	131156.96	34150.19	67529.62	69602.23	58351.13	128586.66	108719.56	87997.93	87010.63	158885.59	153240.37	43479.57	165740.24	159963.63	155139.98	167971.06	144403.41	97832.17	32455.36	12748.19	341795.22	120744.07	21072.52	136864.52	130762.06	174240.86	45135.62	130444.82	170433.90	80379.61	76337.18	127480.32	153240.37	183922.00	187247.11	85866.37	149773.74	53021.61	215223.94	130128.07	215223.94	115110.25	173609.53	47017.28	158885.59	57457.02	105641.63	126303.03
2508_205.1185_0.9_CCMSLIB00009998491	8569.178	62090.691	11849.962	49849.921	82707.826	211780.854	194514.812	21919.059	68941.493	19245.978	53371.798	38811.575	9580.814	8672.080	133060.682	22135.207	64092.529	133489.207	37264.006	25963.072	29205.841	49277.780	48204.352	7910.525	94180.507	47559.561	39864.941	19867.057	24566.268	19459.763	43989.444	36389.486	31608.775	4768.780	37193.467	11893.960	17437.641	75020.053	6158.867	20271.668	7566.646	43896.684	33957.984	52603.471	20081.236	108719.556	23130.885	10553.737	26952.349
731_205.1549_0.62_nan	23869.6620	62493.9161	52304.6316	630.5297	47192.3846	2882.1164	16301.7130	66003.0032	2272.4859	91744.6760	10476.2256	59191.9506	166228.5796	12377.3715	120344.9615	20571.0647	84262.9180	27450.8463	63313.2344	114193.7904	142282.4351	54403.3176	143981.1486	88238.2204	26373.3909	45617.3747	112278.7410	90628.6139	34320.3765	6301.8103	94669.7479	105097.6180	70414.1707	42170.3626	78258.2156	112544.1669	156706.4208	79426.7705	146690.2199	31445.1814	53021.6071	49063.1882	22099.1831	31731.1512	88422.6011	19801.6148	107409.0927	10627.1548	45211.7017
3664_205.1549_1.8_nan	209863.8260	140299.9442	93461.1246	14452.8053	22813.7159	7977.4437	1025.5364	96798.2354	1127.4084	112544.1669	56692.4971	105385.0989	113228.5252	18458.3934	44498.7522	9686.8642	23327.6803	93275.9363	105385.0989	230035.1387	88422.6011	15504.4665	134238.6378	179727.4520	6542.2039	3338.5554	27184.6511	143092.3888	77708.7814	13297.2311	127918.3957	91527.9122	58104.5077	59191.9506	42585.3913	112877.6138	233047.4070	110446.2077	215223.9420	29205.8408	25518.5922	159963.6251	14681.3719	34083.0258	199449.3166	19920.5265	180441.0837	18361.4614	22519.2661
3455_206.045_1.49_nan	179727.45200	93.22733	80.43208	87.15011	73.66565	83.26362	97.73409	431.61072	103.74705	2280.49498	15452.49740	32455.35856	147.02316	17158.03757	97.36806	5685.30602	11195.61621	528.84149	569.45521	6090.59363	1663.66776	30740.11438	3841.23941	28335.55306	71.03219	9382.58898	24643.26279	1415.08755	8287.04644	16061.41223	1301.91934	6448.84114	25640.50468	33754.43542	65413.07666	196938.15177	9292.21842	15262.45738	5916.95311	51261.73443	4287.82793	18767.96458	2020.65652	1773.82242	1703.64155	11277.19260	3461.40111	7924.58742	2891.13662
4125_206.0451_3.19_nan	19315.13812	88.27205	33893.26691	8067.58976	70.58475	13094.94732	14080.78805	56365.62039	14004.72588	40007.68502	63706.36549	1942.65748	16612.53690	24731.33470	92.02487	39221.39341	108.36640	12312.49351	35402.32490	15797.01931	16819.79811	26993.61456	103.74705	25592.82039	66751.22906	9752.92231	33830.59293	15262.45738	207475.88145	17545.26572	2411.34546	4742.37575	34550.30126	30330.99298	40145.07759	18423.95635	13031.54544	18615.39901	25206.37152	35531.17351	25077.05403	26748.88905	105890.97774	22406.89053	14474.85021	16660.57801	33957.98411	17251.28734	70999.23317
5866_206.0815_6.15_nan	5853.06941	15954.07471	2834.81006	66.05826	8506.70566	23834.70817	34822.61446	13981.99192	6528.68221	4065.20435	18235.81719	10572.00023	8201.19306	8340.02948	15572.67673	8436.55295	153732.30436	11476.78743	23289.24236	20608.57487	9805.75274	15982.84301	5208.03004	10103.71994	1484.38630	5208.03004	22775.44571	12312.49351	23474.74833	29958.92871	975.63808	11476.78743	69602.23155	25473.05816	22275.43769	8340.02948	10457.55339	17545.26572	8869.08911	18025.93852	12837.84217	33458.08133	89.57041	5932.42112	19837.00158	27233.85813	22448.16612	8354.73906	19920.52653
3071_206.0815_1.08_nan	26670.898	25122.567	14362.908	9891.173	6063.370	15854.080	14609.497	27922.469	11562.841	17491.864	26914.449	21281.848	17750.160	8117.297	14288.833	17215.404	77885.695	29343.927	78480.015	34621.856	38556.295	88869.769	34691.491	41427.097	16556.138	27497.594	39016.121	13441.387	65877.816	36085.082	22986.754	26455.887	55979.643	33184.177	70230.537	85183.666	73279.029	61435.551	44241.325	35880.972	47297.938	95560.338	22032.280	43090.355	40083.539	70540.120	47720.722	34025.583	47720.722
4543_206.0848_3.92_CCMSLIB00009994509	23474.74833	23510.94328	70073.84521	12525.97781	11823.47099	5398.89939	6678.09294	13008.35990	3594.21185	40472.83896	8164.41021	3787.37896	96326.30395	17570.25513	12987.18854	13224.87112	5916.95311	34496.36323	7924.58742	59809.84831	45803.38454	6371.18389	35007.90680	42759.55350	15620.66440	27820.24911	12486.14095	62614.63946	5048.97262	6102.05402	9169.63132	22710.63188	12312.49351	20271.66797	12504.63443	3441.81866	20336.80920	22848.18442	37864.29169	6117.38797	67061.60561	15186.66054	6601.25746	3369.45710	47820.54555	13491.28507	25245.14839	25554.85588	18767.96458
3960_206.1009_2.83_nan	84420.106	84054.741	98052.231	666474.060	400465.187	673962.002	700901.523	7582.381	870113.392	117211.500	56596.976	43406.631	39653.626	4051.649	91527.912	488880.096	79238.089	163096.563	31232.224	82521.571	136464.006	67677.775	58104.508	37464.789	488880.096	85429.413	59417.603	96093.291	2428.518	126743.934	119452.618	37601.719	67677.775	2403.759	78838.126	50455.176	31011.599	73279.029	26914.449	357023.150	128935.988	39864.941	139018.254	82707.826	21485.691	133060.682	26831.531	175349.925	64544.316
3165_206.1024_1.12_nan	65.79473	31497.08964	17215.40402	46.86033	321.13688	9365.69627	7136.34558	1652.13030	5208.03004	43.32273	58.41553	5288.21891	32209.41902	2258.77193	1995.87745	68.07879	865.13867	767.89381	1496.58704	60.71932	22636.92273	840.64920	28871.98691	2925.12355	10457.55339	51.47608	21450.54402	2239.50995	2418.57593	9531.71931	22813.71593	31445.18141	65.54584	61.62976	2541.40545	60.22025	66128.32135	984.58534	83.93742	3116.83242	2215.93784	4449.67976	64.45030	4794.25089	34205.50830	22597.64804	27450.84635	2710.23531	1062.83484
2697_206.1024_0.96_nan	5466.2247	45617.3747	23594.9248	230.5846	1238.8069	3734.3347	3150.6045	11323.4828	431.6107	1381.3173	2842.8951	10022.1778	38556.2949	1029.8896	11542.4682	1004.9947	9949.2722	11116.0704	12748.1928	8340.0295	23022.2114	5839.8978	43159.9763	6830.7651	1330.8335	6245.8716	36329.7688	20412.6160	10855.6280	73786.0022	54688.4240	93716.1018	7550.5850	23711.4384	20646.4152	17570.2551	104019.1345	2925.1236	8710.2503	10476.2256	5826.8582	18652.6269	7346.0029	14506.2599	49581.5015	39358.0949	54174.7368	6981.8283	4704.6749
1299_206.1025_0.67_nan	16584.216	13560.717	12041.670	6019.448	19341.271	101674.591	107409.093	104019.135	152090.903	16931.785	150760.784	127480.322	9186.565	44326.983	61303.784	15723.413	196172.506	96326.304	73121.181	6586.434	11453.617	167333.251	65577.224	25122.567	41993.071	65271.865	153732.304	32399.980	194514.812	154643.528	22406.891	19341.271	125578.628	105385.099	117569.763	163096.563	143586.313	176503.686	164238.439	82343.493	163681.808	94423.741	98052.231	131558.734	28822.555	137642.811	60550.495	126303.034	150760.784
2859_207.0799_1.0_CCMSLIB00009994510	175.75051	26584.85582	19489.66955	957.01995	67363.97335	27968.24774	16528.95137	116.50794	137.98061	95.11112	6915.99973	3169.70800	13054.44002	196.25676	93461.12456	194.74930	12635.18533	47559.56099	5786.74893	16166.63194	2541.40545	1409.23903	36139.55509	2474.58643	575.82013	3775.61890	4779.90753	16301.71302	156.84278	295.52770	18361.46143	22519.26611	1598.86364	153.90553	17782.36500	149.84338	2814.94699	27275.70638	4618.47438	257.10755	3150.60452	3012.72590	188.36923	8888.23786	8148.04628	7771.08469	15528.27098	127.45851	2641.43475
4210_207.1019_3.33_nan	42759.55350	28774.29461	21250.83145	22484.91654	7924.58742	19114.86606	20378.17743	45135.61856	8182.78700	29343.92735	28662.79196	41901.12034	25554.85588	25592.82039	27550.78300	25410.19989	23869.66200	21413.29068	50357.77646	33692.51414	18580.71752	89301.14109	25367.45665	32510.65870	15131.28769	34025.58290	40971.00882	29343.92735	65723.00450	40145.07759	8710.25029	17655.38067	7400.83086	51809.99016	44498.75224	71724.27290	57842.33743	46803.86389	33573.24033	29258.71980	37808.77498	68333.65216	27729.84398	39864.94101	20378.17743	38258.83758	29536.73665	33957.98411	36329.76879
4810_207.1019_4.35_nan	8.881089e+00	8.683169e+00	2.621114e+03	8.281646e+00	8.683169e+00	8.881089e+00	8.881089e+00	8.169770e+00	9.168188e+00	8.281646e+00	8.440315e+00	8.281646e+00	8.440315e+00	8.881089e+00	8.881089e+00	8.881089e+00	8.683169e+00	8.281646e+00	8.169770e+00	8.683169e+00	8.440315e+00	9.168188e+00	9.464267e+00	8.683169e+00	3.002478e+03	8.683169e+00	9.793805e+00	8.881089e+00	8.683169e+00	9.793805e+00	8.440315e+00	5.663702e+01	9.168188e+00	8.881089e+00	9.168188e+00	8.169770e+00	9.168188e+00	8.881089e+00	9.793805e+00	9.464267e+00	8.881089e+00	8.683169e+00	1.248614e+04	1.010839e+01	1.010839e+01	9.793805e+00	1.010839e+01	8.881089e+00	7.550585e+03
3977_207.1035_2.84_nan	8201.1931	7942.9494	4345.2028	27275.7064	24532.8046	82128.2237	81535.2253	105.0718	39566.3050	4438.2514	7721.3277	3077.6933	4019.1177	29343.9274	8781.7716	21654.7166	1057.3352	11383.0115	984.5853	4259.0969	7599.9322	3269.2288	3269.2288	175.1943	20841.3715	5977.5858	3563.9669	1788.3648	3160.3268	6859.3998	8323.5690	164.6526	1479.1473	6752.8561	2700.5590	4237.7167	3817.6674	6389.0995	5868.0301	23953.6439	15452.4974	2059.8109	7136.3456	1425.9386	1980.8028	4124.3087	1503.6690	9419.5295	3493.6866
4029_207.1495_2.92_nan	127480.3218	14912.3484	19613.7416	3021.8106	1496.5870	127.8328	157.9313	6199.4045	169.8790	53810.9869	186.4209	80918.8331	75530.6220	32762.8270	13675.4611	295.5277	10227.7040	111.7065	8710.2503	153240.3673	76501.0650	73922.8730	16301.7130	32399.9800	9908.3075	169.8790	175349.9248	132664.4118	20880.8837	490.5652	15160.6838	47097.5225	66601.0794	16719.4880	321.1369	63963.2022	18680.0426	5288.2189	59667.0693	411.2402	183.0096	14336.9532	267.4789	241.9312	22915.3179	10283.2206	158357.8906	157.9313	1362.4332
5307_207.1495_5.18_nan	11429.14730	5245.97621	33692.51414	66.97560	2170.47939	64.68973	74.40786	69.83470	74.89092	5353.07178	80.43208	20680.58408	33184.17743	92.30498	2753.92772	94.80665	78.06070	57.88183	183.00962	20680.58408	40388.59100	77.45465	14532.58175	58945.94448	52.62089	73.25380	2108.62457	10771.78281	81.03024	113.72445	20748.99225	15854.08014	91.12352	82.33213	95.44205	4730.34013	81.56822	69.05995	19641.66539	108.36640	73.91311	66.05826	91.12352	89.20067	27593.54294	65.79473	17126.14919	72.76127	65.79473
889_207.9984_0.63_nan	77885.6951	40677.7722	89724.8013	8526.1529	16819.7981	1703.6416	514.1287	6783.4035	2355.6988	45395.2183	34025.5829	26455.8866	110446.2077	6417.4440	32209.4190	29396.5441	19489.6695	4853.9132	4277.7998	191552.3355	20378.1774	15430.1106	77161.6676	63313.2344	16115.4664	7599.9322	41362.6445	137642.8109	38473.0122	6389.0995	24338.3771	58351.1260	15901.3917	7212.2116	17279.4356	11132.7481	61435.5510	14609.4966	118229.6476	29622.6261	3787.3790	9399.5222	22373.8948	12918.2398	58351.1260	6644.6338	48960.9536	2295.8844	7329.7958
4401_208.0606_3.73_nan	1628913.5	2913571.9	2305425.2	1660209.7	1691797.7	940693.8	1022475.9	5901352.1	1022475.9	4041767.2	6776220.6	2829873.7	1952490.0	1916093.8	2683797.7	2145740.1	7305943.5	3728787.8	9272303.2	2829873.7	2245283.0	8230048.9	3728787.8	3872811.7	2090592.1	2683797.7	2366656.3	2422475.0	9272303.2	1324383.6	940693.8	2591103.3	3728787.8	3101207.3	4041767.2	2992430.0	4041767.2	4494217.1	2829873.7	1536808.8	2913571.9	5031533.2	3101207.3	3728787.8	2422475.0	3101207.3	3320829.4	2366656.3	3872811.7
3782_208.0607_2.32_nan	320438.26600	90.83232	369.00854	874.10296	72.50665	16379.66682	20238.94247	1330.83352	100.90303	2496.89619	9049.61818	23092.46686	142.36384	132259.29966	95.11112	19459.76254	11583.25650	13835.88820	10787.82645	10771.78281	13346.40211	12334.70588	966.08395	14812.24104	5130.18970	27275.70638	55531.04094	1449.94133	11054.69419	38944.52257	134.07111	3358.98955	36023.99655	46161.84802	54403.31762	311917.79753	9737.10897	7707.18003	232.63903	194514.81209	101018.75215	22306.87541	5480.90015	1593.21128	2700.55898	136864.52235	5892.48890	10336.95143	8744.90119
4339_208.0607_3.64_CCMSLIB00010104459	39078.2345	29677.7280	11403.7186	12721.6312	610.2876	7659.6429	7642.9705	30058.8366	7550.5850	22448.1661	11255.7546	16819.7981	21796.7636	22675.4385	18458.3934	21956.3629	55855.7047	27686.8246	66128.3213	47559.5610	26711.4665	54047.8322	28822.5547	55855.7047	10193.2316	13179.1120	29258.7198	35750.4114	28774.2946	28247.6591	14185.2747	35402.3249	51904.4420	13934.4907	23022.2114	26335.5022	25367.4567	15528.2710	15160.6838	13835.8882	13224.8711	26874.3970	8978.0669	6678.0929	20447.1259	17871.8344	21919.0586	2436.1071	14129.4459
1878_208.064_0.71_CCMSLIB00010109217	95833.9474	55979.6425	37864.2917	31790.6968	46709.1146	69906.2086	65271.8650	84817.0106	43558.2416	40304.4577	135386.4023	121449.8407	83117.7096	81717.9443	68641.6686	61186.9211	19114.8661	37000.7488	114770.3517	32956.1157	72192.4431	282955.6741	78838.1256	99005.1711	47382.8507	69440.0985	84054.7405	100075.9407	138092.1124	107972.8642	30474.0596	90355.5379	127918.3957	91744.6760	111910.3050	100562.8668	47297.9379	78838.1256	77161.6676	15597.0109	75678.1281	73922.8730	42585.3913	50841.1285	55285.2478	45306.3529	40304.4577	60202.7668	51360.9954
5267_208.0971_5.1_CCMSLIB00005464448	5879.7080	11893.9596	29299.7967	187984.8458	46046.5092	71362.3854	66291.2455	21072.5173	21522.4050	82707.8257	1268.0087	1438.1565	9752.9223	24496.5192	7243.3741	17437.6412	774.8232	121079.6906	15186.6605	13201.0082	8998.0722	17812.7452	8998.0722	15344.1135	233047.4070	39358.0949	7676.8363	12655.0828	5073.1917	3289.5410	1268.0087	11403.7186	18652.6269	3877.4579	2287.6836	3144.3927	8117.2974	8506.7057	226.2727	16405.7416	29011.0612	13697.0230	6967.2185	13160.2821	9419.5295	4690.4957	3541.2413	14104.5168	13117.5913
4923_208.0971_4.54_nan	6130.78987	33.79307	29.98058	26.85262	26.51160	27.55952	31.86594	44668.11686	33.40756	7785.71717	38.74856	35.07384	50.67197	45.69792	36.73059	41.20332	8652.76601	23.97135	27.55952	41.20332	28.27722	37.89053	43.32273	50.67197	106.09140	28.95022	56.93280	42.46675	39.13235	54.04559	48.05894	48.38265	44.89469	39.54249	46.48242	37.08868	41.63284	31.46480	61.32650	52.62089	33.02178	30.40844	42.46675	44.50054	50.67197	29.62814	42.02551	30.73564	693.74413
1134_208.1182_0.65_nan	3087.9438	5170.5053	1745.6472	22339.8789	14733.8873	13537.5393	17570.2551	47468.2243	14242.4284	5645.2414	36258.3188	13745.4926	1404.3971	10022.1778	24184.9129	11277.1926	82521.5714	56813.5020	29258.7198	4079.0225	886.6720	26455.8866	22197.4475	13791.6827	39494.6651	52814.4012	92804.4514	807.6808	17655.3807	24924.4188	5659.3541	32097.6526	62886.9227	38876.5811	28662.7920	4606.9110	18458.3934	34025.5829	15131.2877	19711.3750	32045.3958	54174.7368	77007.8525	69738.9567	14506.2599	23092.4669	18840.0085	78666.3635	37541.9425
2125_208.6108_0.88_nan	278.6595	160.1734	134.0711	1301.9193	115.7419	60820.1359	93461.1246	690.1060	14637.1875	121.3760	198.3380	1362.4332	3461.4011	2823.9911	1044.0130	337.2487	3236.4668	19801.6148	940.2142	2223.2343	114.9356	8888.2379	1967.2594	2355.6988	1392.5929	33076.5763	495.3828	272.8285	3666.9960	4866.0998	284.6226	312.8253	3817.6674	1381.3173	11074.5385	2313.3045	231.9245	1262.0649	957.0199	3298.4512	25122.5673	4008.3721	2577.4058	14985.3992	9049.6182	22135.2074	211.4881	24496.5192	18547.9453
1257_208.6108_0.66_nan	9873.537	7212.212	4237.717	4594.137	4112.618	357023.150	456658.453	5786.749	61931.865	3808.990	8384.162	5902.942	13537.539	10418.791	7464.450	10336.951	48204.352	77542.246	4148.670	8036.298	3888.643	37674.752	6448.841	8923.535	3012.726	127918.396	12186.442	9949.272	7136.346	12819.790	13491.285	9312.723	9855.333	8266.103	11973.933	8017.671	8526.153	6448.841	15696.446	12377.372	111330.288	5549.074	9399.522	88623.321	10493.875	100327.537	7075.433	109572.940	57842.337
4403_209.0641_3.73_nan	147924.25	256414.13	216186.16	165740.24	98052.23	61045.49	71545.08	505594.89	107705.81	300745.81	560676.87	284446.57	181069.19	174784.61	233047.41	269242.41	681040.79	265676.47	501024.94	284446.57	216186.16	968208.42	237034.04	318712.73	125915.02	247640.52	220927.67	180441.08	658803.60	102184.30	107705.81	253830.04	393323.97	257686.05	393323.97	302318.97	420028.11	405513.71	230035.14	165740.24	280331.30	477345.44	274899.73	219112.68	260163.37	260163.37	276251.57	274899.73	385548.40
3143_209.0923_1.12_nan	8616.77786	597.33252	42.46675	257.10755	35.07384	378.65503	50.67197	482.39036	886.67195	306.07991	55.32303	47.27342	66.31424	2436.10715	51.03704	63.66861	468.94255	33.79307	454.27314	1256.79471	2194.97000	807.68075	58.41553	1325.39827	29.28908	46.48242	1207.34856	60.98931	697.72996	2287.68365	64.68973	64.45030	293064.31800	57.32813	1546.04968	1004.99466	1238.80694	46.13226	78.66803	70.09720	49.82594	1906.53410	832.59474	60.71932	66.31424	886.67195	559.68204	47.27342	310.86099
5087_209.1175_4.76_nan	135386.402	89301.141	75530.622	48582.351	49849.921	63963.202	80379.607	104555.658	47017.283	86853.909	143586.313	122803.185	53371.798	104840.135	86853.909	42509.955	92433.629	39078.235	167971.064	94886.093	63313.234	274899.729	84054.741	92804.451	72016.125	113522.019	103213.200	82521.571	128254.327	129291.399	38556.295	79238.089	115110.254	142282.435	228237.348	255272.414	150241.153	114193.790	84639.423	127918.396	93716.102	205048.405	82707.826	147086.367	72364.821	146274.884	119766.658	117925.233	134238.638
5046_209.1175_4.72_nan	144887.326	107972.864	64724.161	81336.103	56365.620	72016.125	70414.171	137642.811	19641.665	97832.167	131156.962	141579.958	68941.493	109808.361	84262.918	77356.895	59417.603	87805.235	168445.646	68333.652	52000.885	320438.266	101018.752	120047.007	74530.459	118839.824	71724.273	88422.601	167333.251	144403.410	33754.435	83255.947	139893.300	157249.934	241761.788	174784.613	151641.063	191552.335	118551.422	152090.903	185850.243	225333.863	91098.901	135386.402	120344.961	102684.362	148382.162	126743.934	163096.563
3844_209.1268_2.51_nan	9080.67040	194514.81209	236031.17430	20.71419	120344.96149	21.00526	23.58513	1546.04968	25.45471	264285.80463	29.98058	38556.29492	211780.85418	34.70690	139893.29972	29.98058	713.78959	840.64920	13745.49258	513836.49625	124192.59850	2612.73118	338088.88250	350599.75462	487.55186	825.40151	44.10878	295940.44375	961.30271	42.89182	138565.90030	167971.06385	1381.31734	1101.18131	35.89870	15669.54712	652503.51375	703.16586	206654.03786	39.13235	1192.16957	5520.70180	32.66513	73121.18143	857851.27225	1635.14102	242914.80400	24.35983	24.72922
3315_209.1278_1.34_nan	1732.94959	1851.83749	11696.03196	67.79109	1959.71120	674.15828	74.89092	70.34634	75.60015	988.85890	81.03024	69.34263	42509.95536	1863.62166	7384.12181	95.78629	79.21153	516.86401	183.64629	7832.61895	18710.86488	3955.19055	38682.88934	127480.32179	4287.82793	779.60499	117.72736	16010.12565	1172.77412	115.33141	2649.23415	3181.38333	3021.81060	2122.85041	4742.37575	10513.89333	6915.99973	869.62248	9651.51452	5294.43467	7848.87320	1635.14102	3419.16343	90.27061	9908.30753	8231.16433	2745.99886	771.34433	1455.98795
3346_209.128_1.39_nan	7152.88866	4959.49359	23214.92316	72.76127	3126.07420	600.39528	78.39199	74.40786	80.75321	1295.79542	947.45433	4754.66093	99302.27855	1863.62166	22197.44751	105.07181	85.58065	60.98931	408.52849	99302.27855	17040.05600	3766.26071	105890.97774	161821.35942	2187.00063	2569.79720	132.39674	25518.59221	1172.77412	130.17777	5312.90015	19489.66955	1279.32438	2122.85041	5520.70180	28292.04363	20646.41520	2737.02089	87435.37291	5294.43467	6301.81028	636.76664	3666.99596	98.47527	27871.43274	3379.68164	18988.74330	77.73533	1980.80276
1489_209.1281_0.68_nan	10702.0827	47820.5456	30953.5691	8054.3732	32510.6587	6050.9010	15452.4974	26952.3485	791.0129	5520.7018	21686.6642	42170.3626	9312.7231	24603.4170	45135.6186	6259.4496	41823.6464	12837.8422	35812.2884	22775.4457	27233.8581	10122.7074	69906.2086	52000.8855	22063.7661	19641.6654	90113.9722	45395.2183	14053.1614	6915.9997	5288.2189	56692.4971	23671.5996	29867.7495	20208.3434	49277.7795	19894.5076	33754.4354	67848.0180	8978.0669	19174.6447	28871.9869	12207.6011	27497.5940	31279.3793	9512.9726	81535.2253	3328.6818	25766.7328
5472_209.1287_5.51_nan	2681.96135	26103.55707	49942.50304	6967.21846	8400.29308	75.11437	88.27205	15452.49740	92.02487	11195.61621	2154.71923	4606.91096	38258.83758	118.90874	11453.61661	122.66837	6063.36969	3126.07420	8215.67329	123145.91845	29772.32786	95.11112	82128.22365	66444.27814	5261.50646	89.57041	40677.77216	82128.22365	100.90303	159.58759	11716.24839	68775.52541	112.53815	103.10100	128.34856	8540.51623	17251.28734	11930.50819	113522.01870	141.48438	91.71366	8100.34052	5048.97262	116.11184	39791.95210	78.06070	97147.31040	87.91332	2552.30426
1943_210.0608_0.72_nan	11759.95161	1652.13030	107.98487	114.12600	96.12965	3097.39031	3398.27794	4065.20435	35466.82922	98.82057	23177.34333	13179.11198	249.24934	7721.32772	131.42785	211.48809	70414.17065	96.75238	4192.93093	2992.75571	1881.50865	3702.55499	2681.96135	3201.63111	369.00854	141.91576	5742.25921	187.81344	7771.08469	9251.33413	9330.78760	6063.36969	11012.85948	4309.96086	7316.33858	11323.48280	166.44364	3754.88440	565.66284	2710.23531	1420.58695	117.72736	5826.85821	1912.36872	3594.21185	924.45215	3050.04676	1936.19687	120.29230
2255_210.0609_0.88_nan	2.044713e+04	2.223234e+03	9.261483e+01	4.485862e+02	8.360538e+01	8.526153e+03	8.529304e+02	8.287046e+03	6.864167e+04	1.830872e+03	2.787143e+04	1.491235e+04	1.825053e+02	3.068477e+03	1.711928e+03	1.085563e+04	8.498240e+04	1.766131e+03	2.250158e+03	1.479147e+03	8.641866e+01	7.582381e+03	2.187001e+03	6.357526e+03	3.236467e+03	2.215938e+03	1.252598e+04	5.195925e+03	1.107454e+04	3.028165e+04	2.044713e+04	1.572341e+04	1.154247e+04	3.541241e+03	1.142915e+04	1.405316e+04	5.813004e+03	2.569797e+03	7.275208e+03	4.972940e+03	5.221420e+03	2.577406e+03	2.428518e+03	2.962891e+03	2.806746e+03	1.725102e+03	7.627673e+03	1.337663e+03	1.110735e+03
3462_210.0764_1.5_nan	8597.94806	47.27342	1029.88957	38.37017	33.79307	37.48486	46.13226	2116.96858	132664.41182	890.81750	356.68331	44.89469	3530.73039	61.32650	706.31705	1202.78873	14004.72588	31.86594	1438.15646	55.63109	40.39615	865.13867	1752.50533	2378.42602	4972.93959	519.58754	3201.63111	1120.76808	1238.80694	2882.11640	62.21101	60.49124	3666.99596	51.03704	4630.83639	1285.54630	7691.17667	1175.92467	73.66565	2444.66490	1404.39709	1337.66278	56.29779	1152.52418	2436.10715	528.84149	54.36718	820.57278	43896.68370
4200_210.1127_3.32_nan	24566.268	18956.934	12612.103	11032.456	3379.682	15104.508	7977.444	29816.188	7448.981	29622.626	28098.778	28292.044	22597.648	12294.867	10063.854	18395.046	52603.471	15239.384	18615.399	27593.543	15620.664	68491.322	22948.059	32908.677	12062.336	10045.305	24224.350	26373.391	61435.551	18736.551	4416.054	11429.147	26373.391	29677.728	23711.438	29867.750	52000.885	36457.018	20480.316	16794.599	35402.325	58223.349	24924.419	21919.059	10264.310	37333.047	13981.992	21992.620	19489.670
674_210.1595_0.62_nan	748.4665	58223.3492	60202.7668	1503.6690	64544.3160	219.3793	345.0948	5604.6335	413.2755	7316.3386	421.0381	4893.5773	53021.6071	932.3838	83602.6986	4570.3176	7075.4329	175.1943	9805.7527	28717.4716	19641.6654	394.0103	23711.4384	13117.5913	155.5976	374.9907	8266.1028	47635.7161	499.7723	1438.1565	142647.4222	30281.6517	716.8702	471.6757	7364.7621	534.0750	9770.8402	3678.6553	45617.3747	1285.5463	461.2456	255.9008	710.0409	89724.8013	231932.6544	268.9173	65271.8650	312.8253	271.4171
4207_211.1079_3.33_nan	181725.573	69440.099	66601.079	56467.411	136464.006	81122.095	70230.537	38811.575	48487.931	40890.397	328706.542	182614.070	145797.995	33629.662	166850.742	111910.305	496948.559	41653.012	288648.603	120744.067	181069.189	9292.218	61435.551	19429.402	522945.850	257686.047	239461.074	130762.056	24184.913	87997.929	171726.883	208975.638	181069.189	131558.734	105385.099	125200.022	8488.147	334328.001	169165.131	4606.911	169165.131	263097.927	328706.542	182614.070	89211.816	174784.613	125200.022	157249.934	522945.850
6978_211.133_6.73_nan	8307.211	5800.068	26143.212	3614.216	2984.588	3852.545	5520.702	46528.567	5645.241	65877.816	6573.687	4558.580	10787.826	8781.772	5902.942	9064.719	6691.645	2728.343	3236.467	6630.478	3002.478	5853.069	25592.820	7550.585	2194.970	5535.141	10283.221	8215.673	6006.577	10771.783	10533.119	7691.177	8266.103	6660.806	10045.305	6528.682	127480.322	5183.080	13622.832	10664.088	6402.340	4416.054	7996.407	9704.752	8888.238	3986.294	5728.520	4356.307	4079.022
5196_211.1331_4.99_CCMSLIB00003139746	33629.662	23437.844	9770.840	10138.780	9984.960	11429.147	11176.620	24773.359	5411.931	17842.980	12273.398	19613.742	14213.763	23953.644	16959.230	10122.707	16819.798	11299.679	41653.012	24338.377	12792.023	63433.700	25166.838	27450.846	8616.778	21413.291	22099.183	16249.293	35340.318	25592.820	4994.722	20412.616	7533.136	40823.263	28822.555	68775.525	38741.874	17251.287	17331.839	33893.267	28247.659	53021.607	20049.252	16584.216	13054.440	19742.290	29958.929	28335.553	17437.641
5256_211.1332_5.09_nan	15403.93471	10375.00046	3604.30019	3787.37896	2569.79720	4935.85858	825.40151	15797.01931	2504.48505	10336.95143	8726.53534	9269.20102	7892.71173	7448.98142	6343.57511	5604.63347	2745.99886	1528.29236	13464.71603	14434.41121	2594.84506	47297.93791	10934.95462	19315.13812	20719.36991	7942.94943	7582.38077	13008.35990	27635.34555	7612.80244	85.84631	8384.16245	25166.83817	12892.42623	22915.31787	39937.74205	30182.24720	15081.07050	20880.88367	7550.58501	9752.92231	30634.45271	23869.66200	7996.40733	7676.83633	5946.11644	20909.36964	8834.75241	18988.74330
4887_211.1332_4.46_CCMSLIB00004680091	117925.23	80729.95	58822.19	39732.46	41427.10	10438.11	18988.74	133060.68	22675.44	100075.94	130444.82	107409.09	45889.31	76031.09	76501.06	63022.97	159396.87	68185.01	139018.25	88422.60	57842.34	220042.58	88422.60	104266.27	47635.72	84054.74	98052.23	79238.09	163681.81	89122.49	37734.98	73922.87	134976.35	98753.35	150760.78	161264.20	131942.29	126303.03	90628.61	92804.45	94669.75	149773.74	56596.98	87435.37	82128.22	83847.67	93716.10	70540.12	99587.76
8936_211.1693_7.65_CCMSLIB00010001686	4393.3679	15262.4574	31120.0710	1025.5364	9737.1090	975.6381	113.7245	17842.9797	122.2996	21725.5216	980.4474	6217.9969	27686.8246	171.6341	11823.4710	169.3722	6217.9969	7400.8309	2481.0086	17842.9797	14362.9080	3713.8854	4019.1177	17251.2873	1859.1387	10686.1561	4533.8519	26831.5306	6949.6988	4909.2856	18870.7250	5234.3188	8340.0295	5143.9593	10174.9482	12273.3978	29054.5559	2355.6988	22636.9227	208.9559	3841.2394	4606.9110	1397.6618	14961.7948	32455.3586	1443.8558	13117.5913	1566.5400	3181.3833
2639_212.0532_0.94_nan	135719.7816	67677.7750	60075.5228	3419.1634	8164.4102	9631.5892	17279.4356	6844.7385	11429.1473	31556.7591	19894.5076	35812.2884	133896.8156	24773.3590	25440.1389	13394.8550	57457.0176	911.5593	34025.5829	124834.4899	33458.0813	32455.3586	24963.3836	80379.6069	11364.2871	12504.6344	43006.1167	116086.9776	36139.5551	52304.6316	54928.0237	51904.4420	22519.2661	51032.9687	53684.6983	43479.5654	88869.7686	13117.5913	102466.8733	72192.4431	2691.4673	13647.7548	31941.5304	30182.2472	91527.9122	1906.5341	50269.0157	2737.0209	4558.5798
2005_212.0534_0.75_nan	124834.48995	75020.05310	53265.62566	7197.44260	2347.16920	4298.32398	4019.11769	4959.49359	2044.39621	33629.66157	4630.83639	12228.26197	38065.48202	8744.90119	2612.73118	14912.34843	24037.43736	95.44205	19677.89625	65577.22416	6813.64593	10994.47926	22032.27994	21213.55310	13697.02303	8471.53123	15011.68708	42085.94994	20049.25207	16770.16057	17782.36500	41901.12034	10355.92399	8888.23786	13791.68273	13622.83200	17215.40402	3419.16343	21250.83145	25440.13887	1225.50071	8869.08911	12748.19277	184.33762	15186.66054	572.86302	25677.20852	4393.36785	2462.75007
2243_212.1029_0.88_nan	4227.9940	23711.4384	4181.3376	1343.2416	28292.0436	14080.7880	14961.7948	14104.5168	5672.3408	13370.1594	3269.2288	3713.8854	7659.6429	6903.3060	11738.2900	8958.3841	4909.2856	63160.2136	7910.5252	1851.8375	832.5947	20748.9922	10103.7199	182.5053	6703.8554	14733.8873	21956.3629	6736.9819	8569.1783	9347.7639	11562.8407	4019.1177	8400.2931	4277.7998	10686.1561	139.3162	13054.4400	4463.6904	8457.3968	8307.2107	7642.9705	13934.4907	4618.4744	19956.0973	27635.3455	2842.8951	1682.9659	15669.5471	11973.9331
2997_212.103_1.03_nan	60.49124	8834.75241	40608.31445	1619.64946	13622.83200	2369.55797	13814.29604	20147.42025	7942.94943	13514.63905	1810.23078	11997.41002	45395.21833	836.37640	5578.39952	7566.64623	8888.23786	20114.94137	4704.67492	45512.78306	7167.88280	7316.33858	18956.93390	28968.83395	2587.87336	2909.06184	73.49091	33692.51414	6431.25128	71.03219	10686.15612	2700.55898	1781.16219	3002.47780	8958.38411	4267.56021	94886.09255	13139.88349	28928.53197	3002.47780	4474.47581	16507.61977	7863.00060	21485.69096	40472.83896	5769.74017	53144.58348	4878.82922	10158.27589
1481_212.1031_0.68_nan	66751.229	76842.688	21919.059	26294.990	86853.909	58685.585	78480.015	70230.537	38944.523	60202.767	40757.212	13835.888	9292.218	68026.253	71545.080	65723.005	84817.011	172820.135	78995.853	6783.404	9347.764	233047.407	43814.809	57977.642	94669.748	87435.373	169749.981	49476.662	183291.870	130762.056	31662.638	72518.751	80559.950	21854.450	78480.015	26874.397	61810.578	83602.699	30006.580	54688.424	35466.829	56692.497	51261.734	84262.918	107972.864	52493.094	32322.637	94423.741	70540.120
1527_212.1129_0.68_nan	22063.766	84982.399	3307.036	35402.325	36389.486	56365.620	40823.263	239461.074	20480.316	121763.595	200174.913	96985.417	7996.407	17688.369	17437.641	35673.901	244140.770	10913.230	78258.216	6844.739	6888.214	36197.274	33573.240	75020.053	28871.987	45395.218	190088.648	7400.831	105890.978	56692.497	30688.281	18840.008	26103.557	63706.365	19641.665	22813.716	7612.802	70999.233	43558.242	12635.185	33629.662	50674.954	200869.517	145328.318	26874.397	54796.407	94180.507	26993.615	84639.423
2054_212.113_0.82_CCMSLIB00009950520	1490.5025	14790.1545	15597.0109	12547.4881	18580.7175	5712.4927	11132.7481	35340.3184	6601.2575	12525.9778	7041.6453	3269.2288	31662.6381	164.6526	4474.4758	3211.1151	26874.3970	11429.1473	23953.6439	14158.4946	10022.1778	7041.6453	12125.5362	17096.2423	12547.4881	4380.0974	25440.1389	2170.4794	17994.2047	35203.4502	14790.1545	28046.1810	4039.9278	1219.6010	1967.2594	3678.6553	8583.7852	4393.3679	15750.9764	197.5688	2462.7501	10086.0523	31556.7591	15104.5084	34621.8564	11012.8595	26787.0331	7958.7238	8998.0722
2316_212.1395_0.88_nan	263097.927	183921.999	181069.189	327014.078	80729.947	111910.305	102953.538	72364.821	179727.452	328706.542	115110.254	118551.422	126303.034	907569.740	98234.702	368361.711	425867.530	9220.236	588623.322	124192.599	62886.923	269242.407	93461.125	227250.951	228237.348	405513.708	116086.978	215223.942	166228.580	290169.993	60075.523	68185.005	171133.525	193799.829	302318.973	91744.676	238318.996	174240.858	128935.988	228237.348	11383.012	259061.693	68641.669	122086.686	85429.413	98234.702	106652.162	150760.784	91098.901
1742_212.1395_0.69_nan	194514.812	98052.231	97606.454	141925.539	38556.295	46709.115	72967.371	44326.983	68491.322	90628.614	87212.918	55743.806	89122.492	505594.892	77542.246	290169.993	370623.902	1181.339	306825.410	137310.345	50357.776	132664.412	47297.938	84982.399	70414.171	171726.883	91952.091	97359.027	68333.652	156706.421	31841.205	51696.550	118229.648	113855.838	195438.002	78838.126	114491.178	148382.162	111632.642	96585.598	3470.982	136464.006	32555.510	68333.652	26373.391	34320.377	39221.393	92433.629	43661.714
3587_212.1495_1.67_nan	99005.1711	32956.1157	41653.0123	737.1064	545.7318	886.6720	1373.7576	74083.9577	29958.9287	13201.0082	1696.8641	12525.9778	32762.8270	3430.3655	1387.4613	3219.8685	31556.7591	29920.5921	528.8415	38876.5811	24224.3503	1598.8636	1619.6495	2587.8734	70999.2332	1515.8200	17381.8635	2834.8101	1973.2351	4497.9844	46803.8639	43661.7135	100075.9407	37541.9425	3623.5519	39791.9521	31896.4449	1522.2934	62090.6911	44827.7923	2029.0574	1181.3390	25592.8204	2863.1927	17279.4356	1087.7688	1816.4948	1169.6236	1044.0130
2831_213.1236_0.99_nan	38741.874	44068.895	70540.120	48204.352	124518.889	122803.185	147497.850	31279.379	246677.219	84982.399	40083.539	12862.599	26874.397	187247.106	22744.558	137642.811	19245.978	73922.873	73786.002	40007.685	24141.681	27820.249	23177.343	46342.118	15239.384	21890.805	33349.040	16873.915	50046.211	58444.070	106652.162	47297.938	25766.733	78480.015	74083.958	25245.148	45977.369	14637.187	48298.158	107705.810	27968.248	61810.578	110783.798	136464.006	60820.136	38741.874	43313.148	64870.702	66444.278
2441_213.1236_0.89_nan	29622.63	21763.32	158357.89	58104.51	138092.11	200174.91	130444.82	20238.94	303941.78	200869.52	38811.58	24924.42	36457.02	303941.78	52814.40	190088.65	30058.84	49476.66	44902.36	21890.81	29440.03	56813.50	41734.81	34025.58	57457.02	58685.59	40083.54	40757.21	106885.21	51143.85	39159.16	25245.15	41901.12	53478.23	74674.47	18903.83	33349.04	34150.19	25518.59	218093.15	37674.75	54547.52	102184.30	89904.33	15430.11	45617.37	32600.42	50455.18	59300.18
1721_213.1237_0.69_nan	61303.784	82707.826	105097.618	79426.771	131156.962	162432.790	102184.297	67363.973	180441.084	82343.493	75678.128	56692.497	21919.059	268123.939	74216.559	299130.660	62886.923	110783.798	56116.230	15927.379	66291.245	121079.691	74881.458	67193.958	79426.771	44068.895	42585.391	27968.248	55052.228	66291.245	56692.497	61045.489	81535.225	108719.556	138092.112	106885.211	18767.965	82885.983	69440.099	129291.399	97147.310	90113.972	144403.410	118229.648	9669.839	77708.781	72364.821	90355.538	113228.525
7926_213.1389_7.16_nan	2531.74230	663.40826	28142.34738	44827.79230	247.01874	485.22243	84.21154	1147.29466	86.75329	4425.81560	92.90176	77.73533	118.90874	3369.45710	82.06916	114.50746	93.22733	1830.87223	15669.54712	94.11576	69.59728	1362.43320	2223.23434	123.86244	6245.87159	84.77560	143.22768	104.75261	2322.31709	143.99953	117.32196	12635.18533	104.75261	19315.13812	117.72736	93.54085	1337.66278	78.66803	3408.07440	15287.97901	85.84631	6859.39983	6389.09948	106.83350	3181.38333	25677.20852	9237.26794	12143.50730	999.32058
7032_213.1486_6.75_CCMSLIB00009981809	13251.175	63313.234	66128.321	6343.575	6542.204	7102.901	9080.670	7910.525	9580.814	73629.811	12143.507	8457.397	17871.834	13599.235	10810.260	13322.250	12041.670	5312.900	6145.065	65136.802	5839.898	10158.276	8672.080	11672.629	4533.852	9347.764	15669.547	13179.112	9382.589	16931.785	19174.645	12748.193	101018.752	11542.468	16794.599	10894.276	10894.276	9149.989	19983.750	15723.413	10063.854	7892.712	12837.842	16931.785	13675.461	6859.400	9752.922	7102.901	7415.991
[truncated: 2,648 more rows]
[truncated: 31 more columns]
