# Supplementary material for: Impact of diet change on the gut microbiome of common marmosets (Callithrix jacchus)
Source: mSystems. 2024 Jul 8;9(8):e00108-24. doi: 10.1128/msystems.00108-24 (PMC11334461; doi:10.1128/msystems.00108-24)
Supplement: Table S2 — Metabolomics. [file msystems.00108-24-s0003.csv]

	mrmst_fecal_01	mrmst_fecal_02	mrmst_fecal_03	mrmst_fecal_04	mrmst_fecal_05	mrmst_fecal_06	mrmst_fecal_07	mrmst_fecal_08	mrmst_fecal_09	mrmst_fecal_10	mrmst_fecal_11	mrmst_fecal_12	mrmst_fecal_13	mrmst_fecal_14	mrmst_fecal_15	mrmst_fecal_16	mrmst_fecal_17	mrmst_fecal_61	mrmst_fecal_62	mrmst_fecal_63	mrmst_fecal_64	mrmst_fecal_65	mrmst_fecal_66	mrmst_fecal_67	mrmst_fecal_68	mrmst_fecal_70	mrmst_fecal_71	mrmst_fecal_72	mrmst_fecal_73	mrmst_fecal_74	mrmst_fecal_75	mrmst_fecal_76	mrmst_fecal_77	mrmst_fecal_25	mrmst_fecal_26	mrmst_fecal_27	mrmst_fecal_28	mrmst_fecal_29	mrmst_fecal_30	mrmst_fecal_31	mrmst_fecal_32	mrmst_fecal_34	mrmst_fecal_35	mrmst_fecal_36	mrmst_fecal_37	mrmst_fecal_38	mrmst_fecal_39	mrmst_fecal_40	mrmst_fecal_41
Label	Post	Post	Post	Post	Post	Post	Post	Post	Post	Post	Post	Post	Post	Post	Post	Post	Post	Post	Post	Post	Post	Post	Post	Post	Post	Post	Post	Post	Post	Post	Post	Post	Post	Pre	Pre	Pre	Pre	Pre	Pre	Pre	Pre	Pre	Pre	Pre	Pre	Pre	Pre	Pre	Pre
56_81.5206_0.57_nan	73168.83	71463.23	51555.56	1133242.92	1165607.31	4000518.58	3820721.68	61111.21	773299.71	43836.36	1248061.10	1642903.93	96211.42	2213696.90	794232.19	2213696.90	863244.47	594958.12	732147.69	794232.19	921955.12	2863885.16	57887.73	1331673.33	42642.72	2551732.99	1114618.78	781875.66	2268794.82	432317.06	118569.62	945767.31	74312.52	129750.57	55557.74	112366.58	1312348.74	48855.52	876126.68	2163157.55	93077.57	1376480.82	65973.32	77505.00	959491.38	688755.31	481826.53	1133242.92	168429.52
257_82.5372_0.58_nan	1201964.38	1486743.35	562359.70	773299.71	2213696.90	2121056.71	3500752.34	3061722.83	3061722.83	959491.38	2068473.26	2163157.55	222371.17	1855397.60	1938014.71	830975.98	2715224.90	1938014.71	1978354.78	1585090.59	2163157.55	2381071.99	1721449.89	1225186.55	1099910.89	2163157.55	3153741.62	1029313.70	1248061.10	2715224.90	2268794.82	3153741.62	6832097.94	1764630.91	1721449.89	64918.58	2863885.16	3061722.83	4983507.09	2778113.73	1312348.74	2121056.71	220588.64	2632417.08	2213696.90	2329177.11	1430604.40	2329177.11	2016543.19
1104_84.0445_0.65_nan	75861.388	131285.254	100347.804	20736.102	130515.273	35396.172	49848.600	12578.911	254983.173	24219.556	110473.481	130118.035	313858.511	146674.346	140763.392	99240.505	85600.015	17794.060	29267.137	53049.474	63497.838	47460.694	142339.123	188655.486	27677.973	84242.314	138936.338	193763.143	44660.271	142721.073	115127.008	141993.119	95415.626	176613.158	162164.863	123318.753	77914.938	74883.735	115127.008	111090.260	187973.969	153412.737	33349.204	58199.958	243908.725	75861.388	143524.297	93848.520	35017.818
1036_86.0601_0.65_nan	6798.625	47881.234	28545.895	26826.241	114790.318	33938.177	55868.035	21035.400	67453.730	35303.296	8239.484	11863.931	113407.105	11569.184	37978.518	13285.694	27994.834	21405.253	35497.524	103831.693	7684.505	15920.079	119923.191	74883.735	16222.467	26666.039	24654.245	39424.393	5534.372	86283.024	72778.341	24074.355	4949.283	86510.710	393624.882	11569.184	72411.392	14383.701	13201.970	15100.291	334839.879	96481.761	21162.096	18850.982	13511.357	16168.288	16365.243	23569.421	35686.995
2992_86.0602_1.03_nan	2468.0627	16794.9548	8950.3100	5560.9254	4814.4845	1012.7682	1610.2947	722.6751	1837.2959	8064.8837	935.1359	3722.4743	26826.2413	2877.6260	6765.1772	2835.2973	1305.1045	617.6419	5109.9253	39315.6923	17261.4589	1552.0199	8842.0811	13939.2912	3955.0747	1305.1045	11310.9837	19065.4435	1964.0664	10814.9854	25447.7720	12933.9443	2296.2386	20192.4848	13335.3899	4461.6204	2410.8966	503.4638	2000.3092	1265.9323	22180.0027	28387.3707	1134.5580	4895.5534	984.3648	6733.7792	10532.1984	984.3648	9518.5320
322_86.0965_0.58_nan	87976.104	1802610.191	3274370.930	2241.588	2381071.989	217854.626	259920.534	403175.408	4174.532	863244.471	2896.721	504782.291	3377129.891	5593.059	3274370.930	62135.943	76673.111	65091.867	412642.542	2551732.995	3377129.891	71656.885	1459427.597	676740.085	1356.041	3477.926	65627.585	2632417.080	4514.255	7654.782	2458832.281	876126.675	300618.564	258788.917	2551732.995	9920.315	80651.104	257370.255	4973.080	624655.293	2715224.903	1225186.553	2749.337	268404.681	2458832.281	1184018.418	2812.253	241722.089	18231.973
2771_86.0965_0.98_nan	4983507.1	1402218.2	3153741.6	5905643.1	4983507.1	5905643.1	5384011.2	773299.7	7371628.2	3153741.6	4452210.8	4189491.8	2268794.8	9242058.6	3153741.6	8224551.1	1430604.4	3061722.8	2121056.7	1721449.9	2863885.2	2778113.7	2632417.1	1642903.9	10598689.8	5384011.2	1642903.9	3274370.9	1430604.4	5384011.2	1938014.7	2381072.0	3274370.9	5905643.1	3274370.9	7371628.2	3820721.7	2948179.1	3820721.7	3377129.9	2213696.9	2551733.0	1938014.7	2863885.2	1978354.8	1721449.9	3500752.3	3377129.9	3153741.6
1896_86.0965_0.73_nan	429262.927	415123.102	338324.992	594958.118	303645.301	151836.207	115463.804	121401.156	156403.204	398505.616	115785.558	426386.563	722979.284	594958.118	600900.402	695682.927	212419.297	423472.924	141993.119	590516.585	584686.461	72592.211	400720.702	432317.062	398505.616	329346.127	173432.803	485222.242	84242.314	234193.107	199251.658	429262.927	249900.366	329346.127	187358.905	223188.202	88680.913	94380.439	117172.885	121042.093	496847.582	417753.924	3477.926	208015.300	272647.876	139846.136	106431.491	146674.346	210573.691
1030_87.0441_0.65_nan	1134.558	32863.484	21226.066	32173.326	174083.716	27517.363	58835.479	21974.010	76267.300	49981.071	6733.779	7756.687	129750.570	5248.270	36375.333	11616.597	17360.959	24010.394	45775.085	50419.222	6951.640	20132.675	123692.252	111415.488	23024.628	14049.787	23091.946	56628.235	25016.269	83354.644	80651.104	17519.300	4174.532	106431.491	584686.461	7756.687	93848.520	18460.974	6633.821	11697.205	444246.081	67991.686	29516.250	21725.035	12534.053	19486.916	18793.465	22252.451	45775.085
388_89.1074_0.59_nan	19011.22	1292949.63	1585090.59	676740.08	1225186.55	300618.56	420474.33	1376480.82	225803.57	1274968.78	298971.09	474255.58	3500752.34	450092.61	1402218.20	470519.17	446394.03	716249.00	781875.66	1331673.33	1855397.60	631044.67	921955.12	254983.17	353123.02	398505.62	330986.18	1430604.40	450092.61	24514.34	1486743.35	890028.01	1133242.92	269612.31	709346.30	32261.35	393624.88	204697.81	349215.28	612501.41	901266.57	114790.32	12578.91	309242.67	830975.98	357018.99	111729.09	716249.00	53335.20
947_90.055_0.64_nan	4189491.8	1764630.9	1133242.9	1274968.8	1802610.2	1978354.8	2778113.7	1486743.4	2632417.1	1642903.9	2863885.2	3500752.3	1764630.9	2948179.1	2329177.1	3377129.9	2632417.1	1978354.8	1585090.6	1901077.4	2268794.8	1523242.7	2329177.1	2381072.0	1978354.8	2863885.2	4189491.8	1938014.7	1002186.8	3377129.9	2381072.0	3500752.3	2778113.7	3679356.1	2068473.3	3153741.6	3153741.6	2213696.9	2068473.3	2381072.0	2551733.0	3500752.3	876126.7	2458832.3	1353359.9	1585090.6	1376480.8	2948179.1	3061722.8
1089_90.0625_0.65_nan	7250.4983	31912.9834	8705.1690	16121.5581	11616.5968	20605.4155	40680.9430	48317.5559	27838.4554	27450.7592	37762.4075	47881.2343	38419.8952	63497.8384	28069.0691	21226.0656	29352.4228	10225.5789	36894.2643	14802.6000	2518.5916	150850.1211	26666.0394	42642.7158	316.4013	22907.3975	1898.6559	20313.3519	29599.4671	22455.3003	1032.8929	8332.8126	5476.4720	93848.5198	65800.0511	3365.2143	182541.6509	37547.0339	29089.7030	69945.6990	34247.3276	59314.2052	44413.4989	22595.2465	62135.9430	170289.3034	56472.7024	118569.6171	6923.0956
1989_90.5259_0.73_nan	13992.773	10688.762	7377.345	7250.498	6332.350	8407.202	10614.610	8705.169	10986.242	6506.793	10112.475	7343.640	19486.916	14533.676	10653.136	15721.126	10769.220	6951.640	6413.176	12030.992	6473.832	11187.150	8407.202	13161.608	5193.518	9663.451	15673.354	223188.202	11657.001	17900.343	16462.232	12238.469	13992.773	24366.275	7886.446	23942.986	16517.059	6239.749	11908.529	12238.469	18460.974	15009.835	8805.808	10264.364	9486.598	6213.847	8173.808	9737.322	39759.904
172_90.5259_0.58_nan	455823.4	380701.0	279374.7	2381072.0	2715224.9	4675157.0	5905643.1	375631.1	395751.5	284656.9	2715224.9	2632417.1	412642.5	5384011.2	406388.7	4189491.8	3500752.3	2381072.0	1721449.9	1642903.9	2329177.1	5384011.2	323877.1	2715224.9	312423.2	4189491.8	5384011.2	2551733.0	2213696.9	478260.7	584686.5	434929.8	450092.6	643459.4	309242.7	572184.5	2715224.9	313858.5	344726.7	5384011.2	434929.8	4189491.8	446394.0	444246.1	4189491.8	287137.6	293075.5	342595.7	971349.7
585_90.9767_0.61_nan	986937.132	315758.138	115785.558	173432.803	35303.296	31357.656	36375.333	113738.810	317650.016	291704.475	131627.576	4841.388	13031.597	423472.924	6568.580	417753.924	294650.026	4514.255	334839.879	201375.215	104715.641	209675.236	68970.333	9280.211	276546.579	133570.734	212419.297	163419.206	323877.099	501187.373	546504.185	200742.781	49416.597	709346.301	4949.283	709346.301	140763.392	53335.198	57574.794	7823.698	85822.605	9280.211	1002186.831	275136.736	6239.749	3500.057	112037.162	31453.057	288754.400
313_91.5424_0.58_nan	35590.143	69351.750	18014.458	38757.717	87468.013	67991.686	97268.235	90792.006	117521.139	23366.757	63651.718	88445.155	52163.323	73356.428	68970.333	32764.884	119240.365	74312.521	77297.185	62965.861	86050.024	80004.531	65091.867	63497.838	25381.499	110157.210	108975.884	46023.625	46547.026	112705.499	98086.838	152865.433	329346.127	83805.668	66706.102	11657.001	108676.228	92559.426	177145.248	148888.807	54765.782	139391.735	3410.963	96737.543	112037.162	86510.710	36375.333	102203.456	92559.426
2872_93.0699_1.0_nan	617.6419	16517.0592	69156.9074	18793.4653	170289.3034	274.9271	453.2192	22779.2212	465.1706	74312.5210	268.5779	202.5790	131627.5762	5706.5099	152349.9571	6356.9081	12073.8345	206.9015	152.0533	35396.1724	47071.8830	419.5474	15559.9024	40680.9430	170.6923	118236.2244	838.0194	86510.7096	503.4638	1077.8403	17460.1342	4052.6340	14758.5590	49848.5996	79373.1086	1471.6695	588.9160	178.5992	632.0749	2518.5916	25513.4574	16794.9548	337.8103	8407.2021	171642.0447	78546.0684	27371.0599	260.0161	3232.0248
283_94.0451_0.58_nan	3820721.7	4983507.1	1901077.4	3820721.7	5905643.1	6262629.9	7371628.2	10598689.8	2068473.3	1014557.0	4983507.1	8224551.1	2381072.0	4675157.0	4675157.0	2458832.3	10598689.8	7371628.2	7371628.2	3679356.1	4983507.1	9242058.6	4675157.0	4452210.8	1764630.9	7371628.2	7371628.2	794232.2	4189491.8	6262629.9	6832097.9	8224551.1	15782596.0	6832097.9	4983507.1	242803.7	10598689.8	12710985.0	12710985.0	10598689.8	3377129.9	8224551.1	176613.2	9242058.6	5384011.2	5905643.1	4189491.8	9242058.6	9242058.6
2002_94.0451_0.74_nan	6356.908	198494.732	27517.363	2392.349	246335.710	60949.806	78342.324	18572.303	140763.392	222371.171	111415.488	276546.579	8103.652	228688.268	393624.882	7049.129	178494.153	111090.260	40680.943	143120.976	140294.222	166565.728	143944.960	59941.742	9920.315	211541.992	96211.417	72971.208	219804.044	109564.756	82896.486	139391.735	205559.525	9737.322	238359.056	11064.132	145267.672	117521.139	167177.611	398505.616	7684.505	53959.151	3133.076	60455.925	403175.408	65973.317	201375.215	196776.671	19547.239
2060_96.0444_0.86_nan	2015.8516	973.9811	588.9160	555.3637	324.4197	827.6187	1278.5977	582.5493	1457.6954	430.7040	731.5086	555.3637	2518.5916	2259.5965	856.1226	2207.7127	1003.4842	510.6070	300.0211	1218.5177	414.4450	5916.9682	964.2535	6798.6248	358.7820	1043.4287	16895.5192	1778.2404	1552.0199	3020.8551	1253.2330	1394.2534	1778.2404	3173.4056	588.9160	3813.5730	1869.1434	383.0929	1638.9813	973.9811	2691.5337	1394.2534	913.2383	827.6187	757.7926	447.5895	773.6828	781.8485	7756.6870
267_97.9913_0.58_nan	123692.25	123318.75	87976.10	556144.88	821396.53	1274968.78	1855397.60	104148.38	118899.36	84944.99	745434.99	754228.23	146231.19	1585090.59	129750.57	1201964.38	911295.20	590516.58	100881.95	99806.92	606500.40	1855397.60	98668.04	773299.71	85165.96	1430604.40	901266.57	803654.58	702154.79	152349.96	192236.76	131285.25	132374.71	201375.21	93335.77	175409.03	141993.12	94920.70	117868.03	1585090.59	147938.49	1099910.89	120298.31	127060.67	1274968.78	83132.64	76267.30	99806.92	258788.92
1098_99.0424_0.65_nan	9737.3217	20132.6747	14440.0700	524.9272	12623.3288	4996.2798	1147.5378	55712.3405	26120.8557	101412.7297	9737.3217	40796.2875	16566.2452	5676.7019	33153.0059	1982.5054	16680.0795	7545.0936	37978.5184	42853.5482	13740.5394	70693.1929	17407.5771	20545.5695	49573.4584	3545.5742	22779.2212	22324.9788	57887.7265	22962.0947	1147.5378	27371.0599	87716.0307	3020.8551	53187.4450	3613.1095	65454.2078	29868.6601	36278.7054	61279.8535	2518.5916	39544.8231	93596.9508	144353.3501	8738.8052	15148.0426	32087.5518	29774.7838	7281.7332
311_99.5312_0.58_nan	51411.55	48993.84	35687.00	489041.48	42279.06	840747.08	1331673.33	44299.69	50707.03	31263.79	546504.19	334839.88	74312.52	648625.02	56789.62	716249.00	459587.79	509382.93	38194.67	42972.46	459587.79	466503.47	40565.64	208015.30	28695.21	971349.70	971349.70	64011.48	49143.04	67626.65	87008.49	56789.62	55712.34	98668.04	39986.04	85165.96	64375.12	33444.29	47071.88	1312348.74	66706.10	444246.08	45404.05	52610.60	1133242.92	32671.45	33842.54	41267.94	124065.21
1381_100.0757_0.67_CCMSLIB00010103227	170289.30	722979.28	695682.93	513364.37	754228.23	830975.98	142721.07	144353.35	157458.31	114444.67	182541.65	150356.71	191448.01	189412.58	945767.31	175988.53	190136.23	1312348.74	138489.02	132787.40	119572.68	156403.20	135517.27	137598.23	114444.67	143944.96	179239.83	172803.04	139391.74	202121.67	264360.33	167177.61	177807.20	281983.06	124448.35	237147.56	188655.49	126699.41	150850.12	165505.23	186560.11	220588.64	163984.11	169659.68	130890.87	109264.69	1133242.92	131985.78	330986.18
3511_100.0757_1.51_CCMSLIB00010103227	803654.6	40917991.1	40917991.1	15782596.0	24846615.0	15782596.0	12710985.0	40917991.1	5384011.2	12710985.0	12710985.0	20029518.0	40917991.1	12710985.0	40917991.1	15782596.0	6262629.9	40917991.1	40917991.1	40917991.1	40917991.1	24846615.0	3820721.7	3500752.3	20029518.0	24846615.0	24846615.0	40917991.1	12710985.0	15782596.0	40917991.1	3679356.1	3377129.9	15782596.0	20029518.0	1045312.9	20029518.0	10598689.8	638054.6	15782596.0	9242058.6	24846615.0	5384011.2	5905643.1	20029518.0	20029518.0	10598689.8	3153741.6	1585090.6
3713_100.0757_1.96_CCMSLIB00010103227	121042.09	122520.25	2213696.90	82219.24	97540.25	90792.01	106694.14	102753.07	116836.61	82433.25	134333.71	110157.21	2213696.90	128943.79	590516.58	127060.67	143120.98	84472.41	98668.04	1099910.89	86756.88	114077.97	96737.54	105282.76	606500.40	108975.88	137598.23	754228.23	102753.07	147938.49	187973.97	128199.52	129359.02	200061.47	91511.87	172284.00	140294.22	92281.42	115463.80	125548.65	146674.35	171642.04	117172.88	124065.21	98086.84	81998.11	74883.73	98086.84	254983.17
3581_100.0757_1.63_CCMSLIB00010103227	115463.80	4189491.76	5905643.09	702154.79	1764630.91	1114618.78	99806.92	532917.51	106970.90	2163157.55	127430.63	1225186.55	2632417.08	695682.93	1901077.41	811631.08	135517.27	2068473.26	3500752.34	3061722.83	4675156.98	107841.50	91026.73	96995.88	3679356.07	1248061.10	128584.18	5384011.25	97813.66	138027.20	2016543.19	121042.09	118569.62	187358.91	478260.68	162164.86	1938014.71	86283.02	107554.69	119572.68	137598.23	738796.17	109264.69	116836.61	509382.93	75085.47	68770.16	91774.64	238359.06
3640_100.0757_1.74_CCMSLIB00010103227	118569.62	3274370.93	1459427.60	80004.53	1331673.33	88680.91	102753.07	3500752.34	111415.49	513364.37	130890.87	105851.73	901266.57	125548.65	2213696.90	122520.25	138936.34	2016543.19	1459427.60	1274968.78	2016543.19	111090.26	93077.57	101153.32	7371628.22	745434.99	133164.75	1855397.60	100881.95	143524.30	185305.21	124065.21	124448.35	193763.14	88680.91	166565.73	138027.20	89117.08	111415.49	122520.25	141596.57	167786.46	112705.50	120298.31	94380.44	79580.58	71086.97	95164.72	245109.23
3677_100.0757_1.8_CCMSLIB00010103227	84709.79	4675156.98	459587.79	56472.70	2068473.26	63132.90	74124.39	70314.59	77505.00	52610.60	90077.52	71656.89	1225186.55	90313.81	432317.06	89117.08	100071.67	2329177.11	65627.58	1133242.92	1029313.70	83805.67	65454.21	73919.82	932272.47	74312.52	98668.04	2163157.55	74312.52	101942.55	133164.75	96737.54	87468.01	146231.19	64198.40	127815.91	101153.32	58994.12	78342.32	90792.01	106694.14	122520.25	76461.64	88445.16	70314.59	54447.37	52610.60	66894.59	189412.58
3728_100.0757_2.02_CCMSLIB00010103227	357019.0	298971.1	1555075.5	189412.6	251176.0	243908.7	275136.7	293075.5	283203.4	228688.3	388499.8	279374.7	334839.9	334839.9	308084.5	336512.1	349215.3	216896.3	240715.2	1029313.7	223188.2	303645.3	245109.2	253485.4	230474.7	275136.7	317650.0	309242.7	264360.3	366290.1	459587.8	320532.7	342595.7	485222.2	237147.6	441019.7	338325.0	229612.5	261810.4	298971.1	327407.2	388499.8	319292.3	340266.2	256089.8	215019.5	204697.8	257370.3	669565.8
3795_100.0757_2.3_CCMSLIB00010103227	434929.8	362072.6	1292949.6	232283.4	325471.2	322210.0	370953.4	357019.0	375631.1	267199.7	470519.2	347131.3	398505.6	417753.9	380701.0	426386.6	434929.8	277998.6	295740.8	293075.5	272647.9	388499.8	312423.2	312423.2	290219.2	355185.2	391209.1	391209.1	329346.1	459587.8	556144.9	409420.9	426386.6	606500.4	295740.8	529219.6	423472.9	294650.0	319292.3	366290.1	412642.5	462527.6	420474.3	420474.3	302117.6	271259.1	277998.6	329346.1	901266.6
131_101.0251_0.58_nan	27141.523	48571.966	11989.363	26514.037	60949.806	45775.085	68770.156	96995.878	80004.531	19669.323	41047.190	55712.341	38194.668	57734.250	51265.600	27920.234	90313.810	52750.914	51265.600	32863.484	47881.234	67805.134	36185.075	46547.026	18906.401	77914.938	75652.373	26994.604	30663.210	80229.019	55868.035	81102.932	200061.473	66335.872	43836.359	5706.510	73550.471	44180.699	89117.082	97540.253	38646.162	58040.587	8303.610	72971.208	77710.438	52163.323	28858.062	76267.300	56169.849
1373_101.0598_0.67_nan	22662.33	1642903.93	1486743.35	1029313.70	1585090.59	1642903.93	1616011.72	722979.28	1184018.42	177145.25	509382.93	1045312.89	1274968.78	911295.20	2068473.26	702154.79	375631.10	4000518.58	1523242.71	781875.66	1062566.59	1292949.63	16270.72	21545.00	1165607.31	849774.96	519014.32	1248061.10	794232.19	688755.31	1248061.10	20911.85	22962.09	648625.02	773299.71	618533.97	1146635.08	890028.01	281983.06	600900.40	267199.67	794232.19	434929.83	409420.86	572184.48	1081273.12	2329177.11	81540.96	64375.12
2001_102.0339_0.74_nan	39092.33	34526.01	24586.81	24297.42	28778.66	30663.21	36588.16	31912.98	35788.72	22662.33	39315.69	29516.25	58199.96	41159.20	40213.28	42279.06	43836.36	23168.87	27517.36	32261.35	22962.09	39194.19	29352.42	36998.09	19547.24	32004.20	46817.61	590516.58	38089.79	48710.76	65091.87	41831.15	41487.22	74504.22	28858.06	61626.85	46817.61	23569.42	34526.01	40922.52	48993.84	56789.62	32087.55	38297.18	30567.52	22595.25	24514.34	30761.25	100071.67
1144_102.055_0.65_nan	125931.50	143120.98	106131.97	46277.27	162164.86	32964.14	98948.24	19941.22	279374.67	33938.18	176613.16	165505.23	298971.09	265867.94	110473.48	225803.57	143944.96	28069.07	32004.20	97540.25	77914.94	138936.34	148888.81	258788.92	78958.07	192919.56	187973.97	123692.25	91026.73	243908.72	156403.20	107554.69	147493.78	682696.42	194459.54	190136.23	184649.99	96995.88	116128.98	175988.53	201375.21	187358.91	44660.27	112366.58	235086.91	82219.24	133953.67	140294.22	69729.47
3423_103.0542_1.46_nan	264360.33	87716.03	160840.08	291704.48	355185.18	450092.61	513364.37	43455.77	612501.41	192236.76	222371.17	235086.91	128584.18	618533.97	211541.99	504782.29	129359.02	267199.67	122152.53	97813.66	174083.72	154888.99	164991.19	43584.52	590516.58	310939.82	122912.28	174791.34	68770.16	303645.30	94380.44	118569.62	261810.44	287137.57	279374.67	501187.37	217854.63	122520.25	224088.12	246335.71	142721.07	22595.25	81766.90	141186.27	201375.21	77297.19	121401.16	155909.04	92023.89
2882_103.0543_1.0_nan	143.80730	18572.30265	106970.89931	40565.63743	232283.41050	2296.23860	135.55515	28695.21052	148.41857	137166.52213	117.64374	1982.50542	185305.20768	27293.44312	230474.68928	5451.76698	15405.99848	2877.62598	82.73937	45896.76163	67991.68578	121.47871	13511.35702	58368.20614	92.07005	181140.06307	184.84204	134333.71474	142.64456	224.04595	17056.62579	3319.34500	28387.37071	79580.57873	150356.71247	265.82850	150.90138	102.68153	155.81794	7446.40582	31825.01708	59619.26131	113.98340	14854.28610	240715.16428	143944.96034	50560.58468	689.32701	481.31186
432_103.123_0.59_nan	143524.297	2778113.728	3679356.070	9883.344	2948179.076	283203.428	308084.462	631044.670	14239.148	1292949.632	14289.501	600900.402	4189491.756	17956.362	3679356.070	20313.352	88212.953	100347.804	618533.968	3500752.339	4452210.761	15252.900	2121056.710	890028.008	7508.961	12933.944	20911.849	2778113.728	16168.288	23293.561	3274370.930	1616011.719	133570.734	315758.138	2715224.903	30486.290	21405.253	288754.400	15009.835	773299.708	3153741.624	1642903.925	12159.855	357018.991	3061722.829	1331673.333	10575.196	220588.643	50870.457
1842_104.0529_0.71_nan	72778.341	50870.457	91511.871	32004.196	78546.068	56007.635	50121.790	9663.451	72411.392	15100.291	66335.872	89598.041	119240.365	141993.119	96995.878	128199.523	44660.271	37213.694	17460.134	44660.271	74691.755	25159.148	64918.578	37978.518	68562.746	88212.953	37437.289	106694.137	18402.624	57424.729	36185.075	28858.062	62135.943	74691.755	69156.907	43326.466	54765.782	32964.136	46547.026	40796.287	65091.867	51555.562	23293.561	34143.685	24514.341	14961.646	13031.597	46023.625	60455.925
2147_104.0706_0.88_nan	3209.3248	133164.7490	57424.7292	9341.6850	39986.0389	1342.2659	2015.8516	1066.0379	2335.6762	67991.6858	1305.1045	14289.5006	96995.8776	3477.9264	90077.5247	3500.0569	1837.2959	10729.5646	632.0749	115127.0084	35883.8985	2033.8379	46817.6121	57734.2504	6633.8207	1793.1968	23855.5579	21226.0656	2518.5916	4619.4898	36375.3327	34921.2416	3068.4753	5164.8621	105851.7266	5766.1275	65800.0511	8542.5480	2710.9737	1853.0569	68189.6194	88892.1595	1379.6692	1498.3292	26994.6041	4006.5532	29089.7030	15973.3504	11697.2048
1073_104.0707_0.65_nan	1146635.1	959491.4	803654.6	986937.1	2268794.8	1029313.7	1376480.8	584686.5	1029313.7	1114618.8	386093.1	1677632.3	1677632.3	669565.8	830976.0	662429.8	489041.5	971349.7	676740.1	1146635.1	971349.7	821396.5	1802610.2	1201964.4	830976.0	546504.2	695682.9	1014557.0	271259.1	876126.7	1081273.1	702154.8	618534.0	1376480.8	5905643.1	556144.9	1555075.5	529219.6	308084.5	537435.9	4983507.1	1292949.6	466503.5	754228.2	542181.8	496847.6	492650.2	676740.1	1002186.8
2761_104.107_0.97_nan	2913.5921	12623.3288	781.8485	136.4733	861.2875	1729.8888	173.7023	53639.5947	191.3997	3891.1593	4486.9640	122.6011	256.5086	242.0839	5270.2954	3192.4671	15920.0787	4437.3563	9129.8758	159.4385	107.2273	3113.1023	159.4385	2934.2575	489.8761	162.1548	8204.7414	2526.7080	17850.6338	358.7820	7049.1292	4174.5324	3341.8995	11944.3567	13375.4248	5793.4097	14141.5097	2612.5750	7959.6633	12073.8345	7920.2313	2772.7810	8950.3100	1323.8782	16027.3189	6537.0761	10899.1526	4198.7709	23493.3063
2568_104.107_0.91_nan	465.1706	30406.3664	6506.7929	194.8002	861.2875	9486.5980	350.1772	33243.9474	6506.7929	3891.1593	11863.9313	1869.1434	5328.9510	12495.8850	5193.5182	4767.0724	25589.3454	8103.6517	8473.5626	296.7413	1898.6559	13840.0336	268.5779	2576.4287	489.8761	2225.1582	12982.5254	2526.7080	24366.2753	11444.0024	8573.0842	14854.2861	4246.5699	19312.0017	41487.2184	7114.0291	22595.2465	3978.8068	23569.4212	28778.6552	7823.6981	6004.9521	15453.9912	1323.8782	34628.9439	17151.7175	37875.3362	5706.5099	65278.0270
928_104.107_0.63_nan	3153742	6262630	3061723	1225187	3820722	3820722	3679356	12710985	4452211	5384011	7371628	3274371	2329177	4189492	3820722	2863885	12710985	6832098	10598690	1764631	1376481	5905643	1585091	2458832	3820722	3061723	5905643	2121057	10598690	4983507	3500752	5384011	2551733	7371628	9242059	6832098	8224551	4983507	7371628	6262630	3500752	4000519	6832098	4189492	9242059	4000519	12710985	7371628	15782596
2026_104.107_0.76_nan	36894.264	327407.184	93335.768	24880.929	132787.399	36894.264	65627.585	68770.156	103552.249	206391.220	87468.013	67453.730	56169.849	27141.523	38419.895	44541.435	200061.473	158005.048	159151.357	49848.600	13939.291	141596.574	20370.811	31548.664	22385.521	43199.651	126313.422	11824.377	2772.781	113066.089	119240.365	217854.626	58524.517	110473.481	391209.091	65278.027	98384.730	97813.658	174083.716	297365.708	60949.806	40323.415	16168.288	94920.699	160840.077	100071.675	306367.911	18572.303	138027.201
697_105.0424_0.62_nan	364011.48	164482.56	48993.84	94380.44	45775.08	40680.94	47460.69	68189.62	187973.97	107841.50	71463.23	16462.23	34331.38	197495.72	40105.05	200061.47	196776.67	19252.07	190136.23	26354.30	109264.69	118569.62	49416.60	39092.33	121042.09	86510.71	135924.06	90313.81	183316.65	218881.23	201375.21	115785.56	21350.23	256089.82	24951.16	208015.30	108402.21	48710.76	67626.65	53796.60	57887.73	66335.87	252082.61	168997.05	24439.18	32261.35	88892.16	26120.86	181807.09
3731_105.07_2.04_nan	176.8082	2691.5337	18738.0000	600900.4015	14094.3756	152349.9571	138489.0247	93077.5716	6798.6248	310939.8173	13602.9656	8332.8126	12030.9921	155909.0375	6239.7487	27677.9728	1947.3259	257370.2549	1947.3259	11272.6907	9310.4095	34041.5698	1823.0152	7377.3453	13123.4875	441019.6638	236.6825	9486.5980	10149.4857	304.0718	3456.9691	170.6923	22519.4316	3634.8926	7654.7815	3790.7830	10112.4754	29267.1370	193.1231	8272.0654	268.5779	164.8398	8542.5480	13285.6941	293075.4911	68770.1558	5916.9682	5977.3848	757.7926
618_106.9507_0.61_nan	117868.025	46023.625	64198.398	28139.176	7853.486	14289.501	7151.441	45404.053	2136.542	105568.951	72778.341	14440.070	84472.407	17900.343	34041.570	41267.941	51695.977	16404.744	23569.421	100881.948	12331.959	36792.740	55394.901	52610.597	19065.444	11354.627	62457.971	106431.491	148888.807	15304.548	84709.787	40922.515	23024.628	131985.782	27607.677	202930.360	48317.556	54765.782	9663.451	27607.677	95164.722	79163.590	229612.520	81998.107	10532.198	55712.341	65454.208	30023.550	364011.476
2851_107.0491_0.99_CCMSLIB00010125685	4389.6864	145.0350	913.2383	1793.1968	12842.0315	8773.3832	4696.3473	13161.6077	3296.7195	28387.3707	20433.7812	13375.4248	2631.2950	12331.9589	31017.9743	8303.6104	25809.7168	1764.3425	5793.4097	154.5785	103.6340	25589.3454	1431.4343	7959.6633	1483.7748	2710.9737	2793.0741	217.4322	9409.0022	333.5123	188.0248	191.3997	4320.3022	42642.7158	21725.0349	442.2693	119572.6831	24880.9293	17460.1342	91026.7349	316.4013	43717.7227	7250.4983	17107.0842	107266.7995	135517.2701	45775.0850	99532.6499	935.1359
3412_107.0492_1.45_CCMSLIB00010114588	45278.418	4220.262	23428.461	73168.828	72971.208	85387.570	103014.508	2500.635	133953.674	28218.418	28778.655	24802.014	4437.356	143524.297	19133.227	111090.260	10187.150	48710.759	18850.982	17519.300	5793.410	14049.787	28069.069	12030.992	105568.951	71656.885	25237.641	24654.245	11187.150	33153.006	10532.198	24297.424	20253.666	39759.904	57734.250	70899.145	14383.701	6154.242	30567.518	31912.983	17407.577	9245.075	4246.570	7114.029	13891.258	15920.079	11528.280	27838.455	32173.326
297_109.081_0.58_nan	3.296719e+03	3.238771e+05	1.147903e+05	2.534824e+03	7.321477e+05	3.267145e+04	9.079201e+04	2.115420e+05	1.388112e+02	2.480201e+04	7.545094e+03	3.006186e+05	3.080845e+05	1.169399e+01	1.353360e+06	2.315700e+03	6.162685e+04	2.635430e+04	1.554023e+05	4.177539e+05	7.454350e+05	3.568729e+03	4.852222e+05	2.205886e+05	1.305104e+03	1.106413e+04	6.972947e+04	1.182362e+05	1.007416e+01	1.472651e+01	3.860931e+05	4.625276e+05	1.169399e+01	6.473194e+04	1.430604e+06	7.324007e+01	9.516472e+04	4.376359e+05	2.631295e+03	6.695658e+05	1.146635e+06	1.184018e+06	1.087409e+01	1.089759e+05	1.062567e+06	1.236923e+05	7.818485e+02	1.960532e+05	1.616109e+01
52_110.0086_0.57_nan	716249.00	1312348.74	207198.46	863244.47	1555075.52	3500752.34	2948179.08	2163157.55	945767.31	803654.58	1523242.71	2381071.99	654976.11	1353359.88	890028.01	971349.70	2948179.08	945767.31	1555075.52	849774.96	1459427.60	2329177.11	1081273.12	1292949.63	901266.57	2121056.71	2016543.19	971349.70	1721449.89	971349.70	1721449.89	2715224.90	6262629.92	1225186.55	1555075.52	66706.10	2329177.11	2381071.99	4000518.58	1201964.38	959491.38	2863885.16	347131.30	2016543.19	1165607.31	1978354.78	364011.48	2121056.71	1184018.42
596_110.0713_0.61_nan	740.1447	367.5688	263.3243	253.6341	145267.6719	104715.6408	228688.2685	271.5456	92809.3285	200.5000	1330.7888	993.9171	1066.0379	45896.7616	10986.2417	14141.5097	1884.7801	87468.0130	164.8398	487.4000	194.8002	497.8354	408.8220	632.0749	1933.6392	21786.3343	993.9171	781.8485	625.3327	1305.1045	475.8410	632.0749	757.7926	1368.9853	65091.8671	1747.8438	35303.2961	8842.0811	144353.3501	363.2959	1147.5378	588.9160	408.8220	292.9008	218881.2278	7310.4368	21285.5211	15505.8464	3832.9917
412_111.0392_0.59_nan	317650.0	281983.1	201375.2	1014557.0	236209.8	229612.5	249900.4	272647.9	261810.4	211542.0	342595.7	263224.5	319292.3	319292.3	290219.2	1402218.2	323877.1	195213.2	221451.1	229612.5	203824.1	285875.0	227657.3	233318.3	210573.7	1585090.6	1938014.7	293075.5	239460.3	342595.7	429262.9	298971.1	322210.0	455823.4	213426.2	420474.3	317650.0	215019.5	238359.1	279374.7	310939.8	366290.1	302117.6	320532.7	238359.1	198494.7	190136.2	240715.2	590516.6
2207_112.0506_0.88_nan	41831.15	81540.96	239460.26	29089.70	95675.96	111729.09	113738.81	45032.84	124810.48	265867.94	95942.35	67078.15	287137.57	103014.51	97813.66	42972.46	39194.19	32087.55	57734.25	87976.10	14533.68	27141.52	182541.65	103831.69	179239.83	25091.63	36278.71	204697.81	136336.61	63497.84	35883.90	76461.64	43455.77	158005.05	138936.34	115463.80	263224.53	181140.06	43326.47	155402.31	202121.67	97540.25	46023.62	31182.61	150850.12	58687.56	68562.75	84944.99	107841.50
1250_112.0506_0.66_nan	242803.66	572184.48	986937.13	306367.91	353123.02	542181.82	803654.58	288754.40	437635.92	395751.50	911295.20	624655.29	1331673.33	643459.37	322210.01	584686.46	1248061.10	256089.82	417753.92	317650.02	201375.21	147099.13	669565.78	338324.99	1402218.20	612501.41	199251.66	648625.02	285874.98	1459427.60	388499.79	466503.47	406388.70	1855397.60	415123.10	2632417.08	722979.28	2551732.99	594958.12	830975.98	529219.57	594958.12	142339.12	220588.64	876126.68	214193.09	272647.88	688755.31	959491.38
569_112.087_0.6_nan	510.6070	59149.2282	298971.0902	10986.2417	228688.2685	9518.5320	55083.7620	12285.6762	16318.1530	21095.0330	993.9171	5328.9510	567893.1080	15614.9339	125162.7008	16517.0592	19669.3231	60949.8058	56331.8101	120662.5119	72227.1304	5856.1671	134726.8060	10454.0037	158.2433	2896.7206	7446.4058	166565.7278	20313.3519	894.0389	89355.8884	17056.6258	5622.3969	27838.4554	136772.7707	1253.2330	49274.0027	20793.4293	9779.2768	35985.7457	212419.2970	60286.6622	282.3019	237147.5631	208813.3217	129359.0199	62629.6333	12982.5254	2612.5750
2404_113.0347_0.89_nan	101661.599	45640.660	55712.341	38535.409	34820.673	28936.050	19011.225	51411.553	68770.156	43717.723	52900.830	65278.027	87716.031	115463.804	81998.107	64198.398	40680.943	33444.295	40213.282	45032.844	54136.403	45278.418	146231.191	131985.782	54136.403	91026.735	124810.479	121401.156	40680.943	82433.255	3173.406	75085.468	129750.570	127060.671	56169.849	89832.632	198494.732	9409.002	50560.585	138936.338	149375.443	95675.955	34331.385	25237.641	19881.301	35883.898	20370.811	124065.210	115463.804
2938_113.0347_1.02_nan	226782.3277	25809.7168	75861.3879	16566.2452	21162.0965	1330.7888	1982.5054	26737.0307	17567.0980	13698.6376	41945.0867	104148.3806	81323.4154	103831.6925	49143.0400	64731.9391	46944.8428	19941.2170	63831.6369	85822.6054	10575.1964	2015.8516	126313.4221	96737.5434	33444.2945	100613.3706	59314.2052	150850.1211	2446.6327	120298.3053	1947.3259	110473.4813	112705.4995	194459.5437	32087.5518	32173.3261	122152.5298	28139.1756	26049.0966	126313.4221	75861.3879	132787.3992	1342.2659	36693.1628	28936.0500	740.1447	1305.1045	135924.0588	249900.3662
7825_113.0597_7.12_nan	104992.641	61279.853	231347.663	5736.701	37978.518	6599.309	8738.805	79801.662	87468.013	158005.048	138489.025	98384.730	179877.158	51695.977	8303.610	12889.321	8510.914	70314.588	61786.065	109564.756	56949.162	53493.445	216896.291	151836.207	167786.455	7920.231	95164.722	67991.686	63497.838	108112.392	151836.207	186560.108	119240.365	19825.673	6183.991	261810.437	55868.035	38089.794	9957.194	83132.640	264360.328	11616.597	125931.498	185885.548	35497.524	76869.680	81102.932	73550.471	32567.144
1078_113.0654_0.65_nan	11310.984	30567.518	9377.563	16027.319	19669.323	16622.311	43081.112	40922.515	19941.217	18119.575	31548.664	39424.393	29352.423	35497.524	28858.062	20545.569	56789.622	20370.811	27371.060	9052.920	6863.875	101661.599	20736.102	27062.782	7151.441	30097.096	11616.597	18402.624	26826.241	35217.626	4645.695	15252.900	17628.616	82896.486	36792.740	15871.449	130118.035	43584.518	31912.983	66706.102	34427.089	61111.210	29945.381	26899.364	61961.685	93077.572	37978.518	77914.938	5164.862
2229_114.0551_0.88_nan	58040.587	69729.470	190136.234	70693.193	83581.798	17151.718	15304.548	29693.102	13891.258	23428.461	27838.455	62457.971	30761.250	28139.176	106694.137	21035.400	10814.985	60455.925	31825.017	56472.702	41159.202	27293.443	99806.919	89117.082	190136.234	34628.944	84472.407	122912.280	24654.245	65454.208	13161.608	78546.068	36588.164	63497.838	60286.662	46817.612	28218.418	20192.485	17850.634	96737.543	69156.907	34820.673	21786.334	16517.059	17261.459	9022.054	23569.421	32764.884	265867.937
1119_114.0663_0.65_nan	56331.81	53049.47	901266.57	901266.57	235086.91	2016543.19	2329177.11	945767.31	1459427.60	34143.69	481826.53	48180.17	78958.07	1430604.40	61626.85	945767.31	65973.32	2458832.28	40922.52	45640.66	36792.74	59780.17	45278.42	52013.31	2632417.08	638054.59	69156.91	70314.59	52900.83	1146635.08	732147.69	64562.49	2715224.90	106970.90	959491.38	1248061.10	71463.23	1721449.89	1099910.89	64918.58	542181.82	86510.71	51003.54	58835.48	648625.02	462527.56	4452210.76	344726.69	133164.75
3380_114.0915_1.42_nan	41267.94	36693.16	26514.04	25809.72	31017.97	32087.55	38876.47	33842.54	37875.34	23942.99	41831.15	32004.20	60286.66	43584.52	42399.52	44413.50	45896.76	24145.68	29352.42	280675.63	23428.46	40796.29	162164.86	172284.00	21095.03	33444.29	49143.04	47881.23	39662.36	52013.31	67078.15	43326.47	43199.65	79163.59	30486.29	64731.94	48434.66	24514.34	36091.77	43081.11	51854.28	58835.48	34143.69	40105.05	32261.35	24010.39	25589.35	32358.16	102753.07
1324_114.0915_0.67_nan	1133242.92	1459427.60	4000518.58	388499.79	688755.31	59149.23	117172.88	612501.41	103831.69	3679356.07	437635.92	945767.31	4675156.98	313858.51	1029313.70	215019.54	594958.12	241722.09	551624.26	5384011.25	1353359.88	849774.96	2458832.28	1721449.89	450092.61	169659.68	1802610.19	3820721.68	470519.17	295740.77	1430604.40	1901077.41	840747.08	546504.19	537435.93	238359.06	470519.17	143524.30	297365.71	662429.80	1002186.83	504782.29	1459427.60	794232.19	393624.88	332880.64	116128.98	648625.02	481826.53
2733_116.0707_0.96_nan	8140.224	59941.742	56789.622	3682.456	21665.656	43584.518	6154.242	4363.068	96211.417	39662.360	4645.695	181807.094	50121.790	8204.741	52900.830	77069.940	5649.706	3589.796	3153.051	133164.749	46944.843	5977.385	4789.983	7578.094	25809.717	5220.553	113738.810	95675.955	6798.625	10225.579	6951.640	6332.350	7722.559	13375.425	3978.807	14489.138	8805.808	2979.438	7080.217	6599.309	101153.318	186560.108	4540.789	5022.026	4841.388	2793.074	4412.337	4461.620	24723.577
2340_116.0707_0.88_nan	181140.063	432317.062	212419.297	67078.152	205559.525	114077.966	110157.210	69945.699	88212.953	353123.018	232283.411	68189.619	391209.091	90555.348	446394.028	102203.456	8610.240	138027.201	227657.317	513364.374	258788.917	240715.164	120298.305	256089.819	180502.009	144794.062	284656.882	492650.184	142721.073	100881.948	181140.063	214193.089	183933.246	164991.191	157458.310	20671.265	144794.062	28296.090	95164.722	167786.455	1225186.553	1248061.102	94654.127	8473.563	146231.191	118569.617	118569.617	156403.204	32964.136
629_116.0707_0.66_nan	8224551	3820722	3500752	3500752	3153742	9242059	9242059	1459428	15782596	2863885	10598690	10598690	4983507	10598690	4000519	10598690	9242059	3500752	3679356	2863885	4189492	4452211	3500752	4983507	9242059	9242059	12710985	3153742	2458832	7371628	3679356	4000519	5905643	12710985	4000519	10598690	5384011	4000519	8224551	7371628	5384011	15782596	2068473	8224551	2121057	2458832	3274371	6262630	6832098
2874_118.0652_1.0_nan	3173.4056	17360.9586	71656.8851	24802.0137	175988.5309	3522.1306	1853.0569	19252.0692	4026.6544	78546.0684	1111.2861	3790.7830	126699.4099	25016.2691	164482.5593	8542.5480	9849.3356	675.7248	101.7493	37654.1220	44413.4989	1933.6392	12751.4186	24586.8071	414.4450	124448.3546	289.1043	91026.7349	202.5790	5736.7007	19941.2170	3853.5708	14440.0700	37334.2479	119240.3647	481.3119	208.7694	125.5101	8705.1690	8173.8079	19669.3231	34722.0523	984.3648	6765.1772	197495.7197	93596.9508	26899.3643	4174.5324	1003.4842
3995_118.0652_2.84_nan	8103.6517	3978.8068	13123.4875	77505.0045	25016.2691	123692.2517	123692.2517	1043.4287	92023.8870	3068.4753	2000.3092	7886.4459	5622.3969	52325.4117	8064.8837	17675.4947	3978.8068	19999.8022	4150.3537	8473.5626	6066.6388	5360.0409	4814.4845	2315.7003	24366.2753	13375.4248	11786.5582	5391.6614	7756.6870	6633.8207	10073.8818	2335.6762	2104.5884	9091.7979	37654.1220	48180.1664	2691.5337	17519.3000	17407.5771	7410.7665	12801.5558	234.1468	3090.4133	4220.2616	15148.0426	5622.3969	8573.0842	4076.3912	1457.6954
1362_118.0864_0.68_CCMSLIB00000479753	20029518	24846615	10598690	24846615	15782596	20029518	20029518	20029518	20029518	7371628	20029518	24846615	10598690	20029518	20029518	20029518	20029518	24846615	20029518	8224551	15782596	20029518	8224551	5384011	15782596	15782596	20029518	10598690	20029518	24846615	15782596	7371628	9242059	24846615	15782596	20029518	24846615	24846615	20029518	20029518	12710985	20029518	10598690	20029518	10598690	15782596	24846615	20029518	20029518
2812_118.0864_0.98_CCMSLIB00006119855	10264.364	7446.406	4949.283	210573.691	3955.075	6033.761	8272.065	6356.908	8272.065	4789.983	6798.625	5560.925	14961.646	11141.186	7545.094	12030.992	7722.559	4922.868	4789.983	8950.310	4514.255	8239.484	6413.176	10341.355	21612.559	7151.441	12121.860	11102.074	8911.905	13123.487	10575.196	8876.816	10187.150	17675.495	5560.925	18738.000	12412.455	4272.514	9486.598	8876.816	13602.966	10814.985	6332.350	7281.733	6923.096	4174.532	6269.963	6664.690	30242.846
2065_118.0864_0.84_CCMSLIB00000479753	1764630.9	434929.8	840747.1	4000518.6	1642903.9	1616011.7	2632417.1	682696.4	2213696.9	654976.1	1184018.4	1331673.3	676740.1	3153741.6	745435.0	3274370.9	1099910.9	1201964.4	863244.5	551624.3	1402218.2	1165607.3	830976.0	532917.5	3500752.3	2213696.9	911295.2	1002186.8	496847.6	1978354.8	971349.7	1184018.4	803654.6	1616011.7	1248061.1	2551733.0	1248061.1	695682.9	1430604.4	1459427.6	781875.7	1029313.7	551624.3	1376480.8	676740.1	738796.2	355185.2	1225186.6	1555075.5
2680_119.0493_0.96_CCMSLIB00005489435	127430.63	63831.64	62308.10	64375.12	147493.78	242803.66	254983.17	25016.27	264360.33	68970.33	138027.20	144794.06	64562.49	336512.06	131285.25	285874.98	90555.35	119240.36	58040.59	46547.03	104148.38	87976.10	106694.14	30663.21	189412.58	38194.67	88445.16	85165.96	51133.04	222371.17	77505.00	79373.11	83805.67	137598.23	176613.16	273741.09	134333.71	103014.51	164991.19	169659.68	86756.88	101661.60	49274.00	89355.89	46675.82	53335.20	75652.37	86756.88	105282.76
1718_119.0897_0.68_nan	821396.53	1029313.70	911295.20	1312348.74	1099910.89	1523242.71	1555075.52	470519.17	1585090.59	417753.92	803654.58	1002186.83	830975.98	1523242.71	1292949.63	863244.47	631044.67	1855397.60	1081273.12	546504.19	830975.98	1248061.10	359470.12	230474.69	1585090.59	1045312.89	738796.17	890028.01	546504.19	1099910.89	959491.38	206391.22	578173.49	1133242.92	890028.01	1274968.78	1184018.42	722979.28	763196.99	754228.23	470519.17	921955.12	403175.41	695682.93	412642.54	567893.11	1459427.60	496847.58	429262.93
262_119.118_0.58_nan	10034.4957	523895.9095	462527.5609	316.4013	409420.8644	2190.5644	675.7248	275136.7356	747.5207	323877.0995	3832.9917	459587.7905	738796.1674	1207.0901	606500.4014	7410.7665	516.9928	285.6806	466503.4688	391209.0913	643459.3679	653.6971	412642.5418	281983.0592	208.7694	568.7308	8173.8079	378185.8010	808.9726	1624.4716	322210.0088	312423.1851	303645.3014	1699.5473	2553.6551	2225.1582	925.2046	214.9471	894.0389	2241.5885	312423.1851	207198.4637	516.9928	372.9035	3813.5730	2372.7864	393.3327	3929.1278	4696.3473
1016_120.0657_0.64_CCMSLIB00006679187	300618.56	241722.09	43455.77	313858.51	426386.56	370953.42	501187.37	107554.69	921955.12	183316.65	695682.93	298971.09	123692.25	1274968.78	504782.29	1376480.82	682696.42	287137.57	242803.66	50560.58	217854.63	298971.09	242803.66	1014557.01	310939.82	876126.68	578173.49	156899.07	196776.67	986937.13	409420.86	265867.94	662429.80	3377129.89	323877.10	901266.57	624655.29	329346.13	840747.08	501187.37	241722.09	590516.58	114790.32	631044.67	317650.02	133164.75	192236.76	572184.48	298971.09
3421_120.0809_1.45_nan	10598690	3061723	4983507	12710985	10598690	12710985	15782596	2381072	12710985	4675157	15782596	6832098	3274371	15782596	4983507	12710985	5384011	12710985	6262630	3377130	5384011	6262630	5384011	2551733	12710985	10598690	4452211	4675157	2715225	10598690	3153742	3820722	8224551	10598690	8224551	15782596	7371628	6262630	9242059	8224551	3820722	3274371	4189492	7371628	5905643	2863885	5905643	4983507	4983507
4787_121.0648_4.32_nan	148.41857	118.54336	49416.59726	11657.00053	92.07005	121.47871	138.81121	104.55645	152.05328	89.34134	121.47871	100.91564	178.59921	163.39859	123.60048	184.84204	138.81121	104.55645	85.97004	125.51008	87.68077	126.66115	128.93408	154.57848	1471.66951	1330.78876	194.80015	163.39859	150.90138	236.68245	12238.46896	1293.01562	158.24332	248.10754	9587.65639	285.68064	156.86042	105.43214	159.43851	118.54336	5676.70193	143.80730	119.52057	2225.15816	1538.75256	95.34527	124.62057	9377.56266	524.92720
3188_121.065_1.14_nan	1043.4287	48710.7587	354.8704	49709.8429	226.2970	510.6070	747.5207	25973.8464	827.6187	132374.7056	18285.0739	2691.5337	137166.5221	46146.6428	88212.9532	14961.6457	6537.0761	2671.5681	50121.7895	80443.3714	115785.5577	75652.3728	17727.6369	80004.5309	94920.6989	501187.3733	1394.2534	96481.7607	16566.2452	398505.6159	513364.3739	303645.3014	66526.8397	67991.6858	372.9035	2484.0741	1032.8929	236.6825	993.9171	6473.8317	98384.7296	63831.6369	1778.2404	5109.9253	108676.2281	39315.6923	465.1706	7250.4983	5137.7647
2885_121.065_1.01_CCMSLIB00003139150	5270.295	2329177.110	6832097.937	6262629.919	12710984.990	709346.301	624655.293	3377129.891	109851.644	9242058.617	121042.093	901266.568	8224551.149	2458832.281	15782596.043	1486743.353	2068473.256	434929.833	187358.905	4675156.980	5905643.088	179877.158	1677632.274	4675156.980	81998.107	12710984.990	30333.266	6262629.919	112705.499	144353.350	2778113.728	794232.185	2329177.110	4675156.980	10598689.837	30333.266	434929.833	119240.365	103552.249	849774.958	2068473.256	4983507.088	72227.130	2268794.819	24846614.989	24846614.989	6832097.937	347131.302	75861.388
1984_121.065_0.73_CCMSLIB00003139150	5766.127	224088.120	124810.479	459587.790	453239.964	2691.534	4052.634	429262.927	4150.354	16027.319	2877.626	2155.058	317650.016	131985.782	398505.616	192236.757	237147.563	56628.235	1915.139	181140.063	210573.691	4052.634	20064.410	36894.264	1330.789	370953.425	6213.847	86050.024	4486.964	7620.309	175988.531	65091.867	126699.410	320532.683	159151.357	9883.344	6356.908	1809.062	4922.868	4412.337	143524.297	362072.579	2730.027	195213.181	22779.221	189412.576	2793.074	2730.027	18182.106
3482_122.0577_1.51_nan	2812.253	594958.118	532917.507	220588.643	269612.309	103014.508	129359.020	412642.542	19011.225	219804.044	50261.601	58368.206	523895.910	172284.004	567893.108	216896.291	110157.210	329346.127	322210.009	470519.165	409420.864	196053.169	20253.666	2259.596	294650.026	291704.475	211541.992	513364.374	78342.324	141186.268	417753.924	7477.954	2650.120	163984.112	190837.358	4973.080	224088.120	98384.730	2276.590	204697.810	139846.136	370953.425	17056.626	25159.148	198494.732	113407.105	64918.578	1158.913	10614.610
3730_122.0966_2.03_nan	5507.886	3341.899	111415.488	1459427.597	114077.966	393624.882	355185.184	290219.244	15353.685	745434.993	15505.846	23428.461	7310.437	378185.801	168429.521	27517.363	3613.109	662429.799	1729.889	4220.262	32087.552	170936.765	2877.626	4591.810	103268.876	901266.568	5823.167	23235.265	4246.570	7250.498	3905.003	4026.654	151836.207	8641.576	51555.562	9486.598	61626.854	128584.183	4720.676	4220.262	6863.875	4514.255	2553.655	51133.042	654976.106	185885.548	2612.575	2671.568	17313.396
1978_123.0404_0.72_nan	10494.439	7620.309	5109.925	5424.839	196776.671	33546.877	85600.015	149375.443	177807.202	104715.641	7080.217	63497.838	15453.991	110783.230	279374.666	12238.469	117521.139	5022.026	4922.868	154386.021	4669.016	200742.781	88445.155	101412.730	125548.646	189412.576	12412.455	197495.720	65627.585	182541.651	10938.355	119923.191	338324.992	18285.074	219804.044	19133.227	279374.666	124065.210	258788.917	242803.664	13992.773	154386.021	6473.832	7545.094	127430.631	248714.228	55239.042	37875.336	30843.958
206_123.0404_0.58_nan	2121056.7	3153741.6	1225186.6	1677632.3	4452210.8	5384011.2	4189491.8	5384011.2	5905643.1	1938014.7	4000518.6	4983507.1	1721449.9	3061722.8	3500752.3	1721449.9	8224551.1	5384011.2	5905643.1	2163157.6	4000518.6	7371628.2	2715224.9	3377129.9	2213696.9	5905643.1	4675157.0	2715224.9	3377129.9	4675157.0	4189491.8	4983507.1	10598689.8	3153741.6	3500752.3	161521.7	6262629.9	7371628.2	10598689.8	9242058.6	2632417.1	6832097.9	1133242.9	6262629.9	4452210.8	4189491.8	3679356.1	6832097.9	3679356.1
2683_123.0442_0.95_nan	334839.88	171642.04	149375.44	154386.02	309242.67	643459.37	638054.59	62135.94	654976.11	183933.25	370953.42	344726.69	110157.21	781875.66	275136.74	590516.58	211541.99	302117.64	142339.12	101661.60	231347.66	230474.69	261810.44	60949.81	423472.92	99806.92	227657.32	174083.72	124810.48	466503.47	148888.81	172284.00	224088.12	293075.49	386093.09	648625.02	294650.03	246335.71	317650.02	351113.08	192919.56	213426.24	130118.04	235086.91	115463.80	131985.78	208015.30	221451.10	201375.21
2177_123.0554_0.88_CCMSLIB00010119135	57268.81	162164.86	108676.23	82433.25	127815.91	81540.96	80229.02	82657.19	108112.39	155402.31	19429.79	14572.98	306367.91	61446.58	143120.98	71285.41	76052.98	98948.24	76869.68	69729.47	259920.53	68189.62	156403.20	98948.24	168997.05	77297.19	121401.16	128199.52	91774.64	50560.58	194459.54	126699.41	37100.77	97268.23	135924.06	98668.04	226782.33	22252.45	55083.76	100071.67	175409.03	181140.06	113407.10	47731.89	60949.81	167786.46	79580.58	115127.01	79373.11
1560_123.0554_0.68_nan	187973.97	496847.58	370953.42	148888.81	423472.92	251176.01	332880.64	353123.02	294650.03	532917.51	44660.27	66706.10	1045312.89	152349.96	474255.58	224960.16	252082.61	310939.82	220588.64	310939.82	840747.08	135924.06	462527.56	409420.86	444246.08	149375.44	485222.24	466503.47	108676.23	104992.64	462527.56	496847.58	90555.35	298971.09	542181.82	332880.64	763196.99	90077.52	147099.13	319292.28	578173.49	485222.24	398505.62	156899.07	234193.11	313858.51	109851.64	375631.10	192919.56
3106_123.0919_1.1_nan	104148.38	101153.32	73356.43	68970.33	81102.93	76673.11	87240.49	85600.02	93848.52	66706.10	109264.69	87716.03	125162.70	108676.23	108402.21	105851.73	122152.53	911295.20	79163.59	84026.15	71086.97	98086.84	78734.66	91264.73	66894.59	89832.63	114077.97	117868.03	89832.63	125162.70	160840.08	110157.21	106694.14	168997.05	78131.53	144794.06	118899.36	72971.21	96737.54	107554.69	125931.50	638054.59	96211.42	105851.73	83805.67	67078.15	61279.85	83581.80	216896.29
2264_124.0395_0.88_CCMSLIB00005766371	1978354.8	4000518.6	3377129.9	932272.5	1616011.7	1901077.4	1486743.4	2948179.1	1201964.4	3820721.7	2948179.1	3377129.9	3679356.1	2121056.7	2715224.9	1146635.1	1901077.4	2213696.9	2715224.9	4000518.6	2715224.9	4189491.8	6262629.9	3061722.8	4000518.6	2948179.1	2121056.7	4189491.8	6832097.9	3500752.3	2068473.3	4189491.8	2016543.2	1312348.7	2163157.6	1721449.9	2948179.1	3377129.9	2863885.2	2268794.8	4189491.8	2329177.1	6262629.9	1029313.7	2715224.9	7371628.2	4000518.6	3061722.8	4189491.8
1982_124.0395_0.73_CCMSLIB00010118722	496847.6	803654.6	1184018.4	177145.2	572184.5	572184.5	578173.5	876126.7	359470.1	921955.1	1045312.9	1248061.1	1376480.8	876126.7	971349.7	359470.1	509382.9	492650.2	631044.7	932272.5	556144.9	1274968.8	1978354.8	1099910.9	921955.1	1002186.8	567893.1	1353359.9	1585090.6	1225186.6	496847.6	1146635.1	556144.9	624655.3	830976.0	682696.4	945767.3	1292949.6	945767.3	781875.7	1616011.7	830976.0	2213696.9	364011.5	763197.0	1901077.4	932272.5	1081273.1	811631.1
3575_125.0711_1.65_nan	14440.070	125548.646	133164.749	7654.782	112037.162	8876.816	11187.150	9166.240	11486.602	6733.779	10614.610	7823.698	20064.410	14961.646	11354.627	16566.245	11310.984	7310.437	6923.096	12412.455	6765.177	11616.597	8950.310	13840.034	5507.886	10112.475	16462.232	15453.991	12331.959	18738.000	17519.300	12664.679	14338.745	25973.846	168997.055	24802.014	78546.068	6413.176	12331.959	12933.944	19364.723	15817.525	9022.054	10814.985	49709.843	6568.580	8239.484	10187.150	41047.190
3255_125.1076_1.24_nan	316.4013	7343.6396	16270.7152	2553.6551	4006.5532	183.2439	236.6825	162.1548	263.3243	130.1194	184.8420	29599.4671	8374.8894	358.7820	20132.6747	447.5895	212.8658	153.2977	1823.0152	7310.4368	17360.9586	226.2970	15505.8464	41831.1493	5676.7019	214.9471	430.7040	37547.0339	285.6806	575.8831	11786.5582	51265.6002	333.5123	610.3021	6239.7487	781.8485	2190.5644	145.0350	328.7437	33444.2945	28695.2105	260.0161	202.5790	169.1374	193.1231	135.5551	194.8002	4566.7701	39424.3930
126_125.9863_0.58_nan	375631.1	312423.2	222371.2	1555075.5	1978354.8	3679356.1	4452210.8	302117.6	310939.8	233318.3	2213696.9	1938014.7	349215.3	2863885.2	313858.5	3061722.8	2458832.3	1555075.5	248714.2	245109.2	1585090.6	3679356.1	258788.9	1938014.7	237147.6	3377129.9	2778113.7	1764630.9	1978354.8	378185.8	481826.5	336512.1	359470.1	513364.4	251176.0	462527.6	351113.1	236209.8	275136.7	2863885.2	340266.2	2715224.9	334839.9	349215.3	3153741.6	224960.2	211542.0	271259.1	688755.3
1059_126.0221_0.65_nan	192236.8	184650.0	140294.2	551624.3	153412.7	140763.4	165505.2	164991.2	182541.7	134333.7	208813.3	172284.0	210573.7	209675.2	196776.7	199251.7	217854.6	124448.4	152350.0	155909.0	138489.0	180502.0	151836.2	153412.7	133570.7	168997.1	203824.1	196053.2	164991.2	225803.6	293075.5	192236.8	202930.4	312423.2	144353.4	264360.3	215019.5	147493.8	167786.5	185885.5	205559.5	243908.7	196053.2	200061.5	151836.2	130890.9	122520.2	150356.7	386093.1
1690_126.0552_0.69_nan	2068.9189	1012.7682	2650.1202	16895.5192	58835.4790	12073.8345	17794.0602	32764.8842	15769.6551	17209.2269	59314.2052	22779.2212	2553.6551	12982.5254	894.0389	22324.9788	31548.6636	3173.4056	10494.4386	1241.3469	4437.3563	18966.5590	7886.4459	15453.9912	38646.1621	10938.3552	158562.3487	13245.0869	25447.7720	34427.0886	10855.8108	20370.8114	32764.8842	58524.5172	32173.3261	141186.2683	101412.7297	70492.9458	51411.5530	25381.4992	140294.2221	18285.0739	42972.4604	45404.0529	9204.1962	27755.9907	20491.3956	56949.1617	7920.2313
3529_127.0504_1.58_nan	1029313.703	127060.671	263224.526	203824.137	143524.297	136772.771	189412.576	215019.538	199251.658	257370.255	325471.236	466503.469	368644.664	600900.402	271259.074	519014.323	168429.521	165505.232	459587.790	277998.611	6798.625	31453.057	308084.462	303645.301	406388.699	336512.059	185305.208	332880.645	190136.234	370953.425	3341.899	315758.138	638054.594	509382.934	229612.520	48571.966	830975.976	268404.681	117521.139	631044.670	285874.981	420474.328	50707.027	212419.297	80875.774	42853.548	12495.885	876126.675	662429.799
1177_127.0504_0.65_nan	21725.035	119240.365	121042.093	18460.974	114444.668	17209.227	18119.575	1552.020	2835.297	40565.637	14910.733	82433.255	254983.173	13698.638	110157.210	4363.068	29089.703	20064.410	8064.884	170936.765	67453.730	17460.134	85600.015	36693.163	36792.740	17005.855	48026.376	95164.722	13790.670	19486.916	113407.105	27755.991	42516.434	28624.412	113066.089	39194.192	51411.553	52163.323	43455.770	25307.499	119240.365	68770.156	17460.134	21545.005	37875.336	30567.518	29693.102	29012.255	13419.703
3084_127.0504_1.08_nan	63651.718	64198.398	98948.238	54136.403	34041.570	18285.074	10454.004	118236.224	22114.629	116836.608	124065.210	101661.599	111729.092	67805.134	77914.938	49981.071	92559.426	87716.031	70314.588	124065.210	71656.885	56949.162	220588.643	280675.628	140763.392	141186.268	366290.099	224088.120	68562.746	132374.706	29774.784	163984.112	243908.725	127430.631	26514.037	87468.013	168997.055	68562.746	94129.574	129359.020	190837.358	132374.706	15353.685	65973.317	37547.034	11616.597	25381.499	232283.411	108975.884
472_127.1231_0.59_nan	323877.09947	1032.89292	4076.39120	56.25768	568.73075	61.35508	2913.59209	1032.89292	70.14573	781.84851	766.06992	4026.65445	8985.52583	24880.92926	1316.96770	6332.34972	68.61316	2595.36812	112366.58474	2979.43847	1043.42874	2979.43847	1305.10446	2190.56436	470.90800	63.99289	7508.96134	1915.13857	6699.46459	41602.06547	2835.29733	4619.48975	362072.57866	133570.73391	838.01936	88.41524	71.64214	55.43809	67.96369	63.20166	2484.07410	4669.01629	57.14651	54.55619	638.97139	1793.19680	66.40448	2241.58848	391209.09132
97_128.0194_0.58_nan	732147.69	1201964.38	325471.24	624655.29	1081273.12	1225186.55	2268794.82	2458832.28	1523242.71	492650.18	1201964.38	1292949.63	504782.29	1002186.83	1146635.08	618533.97	2163157.55	1376480.82	1312348.74	638054.59	1133242.92	1721449.89	643459.37	803654.58	662429.80	1292949.63	1585090.59	662429.80	584686.46	1292949.63	1292949.63	1677632.27	3500752.34	986937.13	1029313.70	20433.78	1523242.71	1523242.71	2213696.90	1855397.60	754228.23	1938014.71	308084.46	1764630.91	1292949.63	1376480.82	695682.93	1855397.60	1331673.33
2211_128.1072_0.88_nan	624655.29	676740.08	1430604.40	106694.14	432317.06	30242.85	32087.55	124065.21	23942.99	1459427.60	151332.76	578173.49	1616011.72	124065.21	654976.11	67805.13	135115.19	52466.76	196053.17	1045312.89	754228.23	312423.19	794232.19	811631.08	128943.79	66894.59	434929.83	1312348.74	208813.32	68970.33	676740.08	732147.69	347131.30	336512.06	353123.02	80875.77	205559.52	52750.91	48571.97	290219.24	702154.79	327407.18	277998.61	160840.08	329346.13	281983.06	18340.54	306367.91	272647.88
1553_128.1072_0.69_nan	1248061.102	1114618.778	2778113.728	93077.572	594958.118	47071.883	63132.900	212419.297	7684.505	1901077.405	185305.208	849774.958	2863885.162	147099.131	1014557.014	84944.992	224088.120	78734.657	276546.579	2948179.076	1248061.102	378185.801	1274968.776	2068473.256	116128.982	72227.130	830975.976	2458832.281	234193.107	83805.668	945767.307	1642903.925	523895.910	446394.028	840747.076	105282.759	298971.090	81998.107	64918.578	80004.531	1045312.892	600900.402	395751.500	383188.082	695682.927	322210.009	23942.986	409420.864	375631.101
3840_128.1072_2.51_nan	21847.28691	261810.43683	257370.25492	74.58326	139391.73504	77.88171	86.92164	3477.92640	92.74483	241722.08887	77.88171	30164.81422	261810.43683	93.68305	182541.65090	99.15677	7080.21650	63.20166	13201.97020	532917.50718	172803.04476	1654.02063	344726.69033	302117.63560	61.35508	84.34555	1670.69484	344726.69033	84.34555	113.98340	258788.91720	267199.67135	1158.91256	6863.87541	94380.43913	2553.65511	5947.62922	12704.45783	89.34134	26737.03072	71285.40579	103268.87599	1368.98526	18966.55901	118236.22435	140294.22209	731.50858	11354.62742	5078.24707
144_129.0198_0.58_nan	64011.48	138489.02	32964.14	77297.19	146674.35	119923.19	154888.99	251176.01	192236.76	46944.84	97813.66	160840.08	78131.53	119923.19	147099.13	75652.37	238359.06	131985.78	141186.27	78734.66	139846.14	129359.02	72778.34	103552.25	57734.25	155909.04	206391.22	98384.73	66335.87	172284.00	141186.27	146231.19	434929.83	123318.75	100071.67	11863.93	163419.21	141186.27	226782.33	232283.41	105568.95	251176.01	30164.81	177807.20	186560.11	141993.12	60103.88	201375.21	148888.81
2569_130.0501_0.92_CCMSLIB00006682740	291704.475	218881.228	232283.411	2352.551	76869.680	259920.534	291704.475	2835.297	248714.228	167177.611	119923.191	184649.989	426386.563	32863.484	127060.671	7016.863	160840.077	193763.143	106694.137	330986.182	104450.622	162779.614	215019.538	444246.081	88212.953	76673.111	267199.671	441019.664	125548.646	135517.270	143120.976	212419.297	93335.768	200742.781	236209.765	159667.079	100613.371	492650.184	959491.385	125931.498	275136.736	163984.112	276546.579	90555.348	280675.628	204697.810	393624.882	132787.399	329346.127
4454_130.0501_3.81_nan	2518.5916	1253.2330	209675.2362	51265.6002	399.2739	1066.0379	1654.0206	766.0699	1869.1434	3522.1306	8473.5626	781.8485	3153.0513	2934.2575	1147.5378	2896.7206	1394.2534	638.9714	436.7057	1552.0199	555.3637	1594.9774	12664.6785	17360.9586	44413.4989	1342.2659	2710.9737	2372.7864	2033.8379	3877.3153	31649.3801	1778.2404	2352.5509	3955.0747	26433.6876	15058.5839	2468.0627	5109.9253	2068.9189	1330.7888	17056.6258	1809.0621	1181.6740	5047.7890	17850.6338	4669.0163	21847.2869	16462.2322	9628.5226
1228_130.0501_0.65_nan	1002186.8	1248061.1	945767.3	334839.9	1146635.1	738796.2	921955.1	258788.9	3377129.9	546504.2	1402218.2	1201964.4	2163157.6	1555075.5	1376480.8	1312348.7	1376480.8	300618.6	446394.0	1014557.0	732147.7	911295.2	1331673.3	1486743.4	702154.8	1029313.7	1459427.6	1616011.7	567893.1	1331673.3	1523242.7	1555075.5	1165607.3	1331673.3	1616011.7	1292949.6	1029313.7	1165607.3	1133242.9	1376480.8	1585090.6	1353359.9	821396.5	1014557.0	2381072.0	911295.2	1764630.9	1099910.9	1274968.8
3259_130.0501_1.24_nan	20978.5718	28139.1756	154888.9897	682.2136	6537.0761	993.9171	1538.7526	682.2136	11354.6274	28858.0617	7620.3087	18906.4013	199251.6583	11944.3567	33546.8770	2691.5337	8805.8081	3877.3153	15817.5246	152865.4334	68562.7465	11908.5287	107841.5026	163419.2057	16168.2882	10034.4957	35985.7457	172284.0040	17107.0842	3745.2427	16365.2432	54588.1160	17056.6258	3701.9852	19999.8022	4342.8330	2259.5965	11310.9837	14489.1383	8985.5258	66335.8721	27141.5231	18340.5406	1043.4287	41383.2671	5078.2471	10986.2417	17360.9586	9245.0754
389_130.0864_0.58_nan	901266.57	248714.23	150850.12	434929.83	224088.12	732147.69	890028.01	138936.34	794232.19	86756.88	722979.28	1146635.08	252082.61	1642903.93	294650.03	1523242.71	803654.58	932272.47	280675.63	213426.24	378185.80	403175.41	355185.18	208813.32	446394.03	1165607.31	932272.47	234193.11	267199.67	584686.46	362072.58	423472.92	1062566.59	794232.19	223188.20	423472.92	702154.79	271259.07	986937.13	986937.13	239460.26	523895.91	133953.67	849774.96	144353.35	242803.66	2948179.08	921955.12	489041.48
1531_130.0865_0.69_nan	1938014.7	2458832.3	1764630.9	1201964.4	803654.6	638054.6	732147.7	1901077.4	336512.1	2948179.1	1677632.3	2068473.3	1353359.9	986937.1	2268794.8	754228.2	1555075.5	863244.5	1802610.2	2213696.9	901266.6	3274370.9	3061722.8	5905643.1	1062566.6	1081273.1	2551733.0	1802610.2	1764630.9	745435.0	738796.2	2213696.9	1764630.9	1677632.3	1901077.4	722979.3	2213696.9	676740.1	235086.9	840747.1	4452210.8	2268794.8	2551733.0	840747.1	492650.2	1855397.6	1274968.8	2381072.0	1642903.9
2100_130.0865_0.87_nan	338324.99	474255.58	317650.02	432317.06	202930.36	172803.04	135115.19	283203.43	74504.22	403175.41	312423.19	398505.62	303645.30	214193.09	353123.02	179239.83	146674.35	187973.97	393624.88	386093.09	240715.16	606500.40	584686.46	754228.23	273741.09	308084.46	373015.66	417753.92	263224.53	154888.99	138936.34	357018.99	284656.88	349215.28	166016.55	117172.88	287137.57	106131.97	76052.98	139391.74	794232.19	257370.25	281983.06	108112.39	124065.21	291704.48	284656.88	170936.76	317650.02
2167_130.0974_0.88_nan	12982.5254	219.8064	2426.5162	2446.6327	913.2383	21914.1436	20370.8114	186.2699	16168.2882	152.0533	2934.2575	167.8109	582.5493	14289.5006	1747.8438	10034.4957	10341.3545	5164.8621	3113.1023	289.1043	5047.7890	7722.5594	253.6341	4566.7701	1581.7690	9166.2402	582.5493	4389.6864	5793.4097	150356.7125	1565.8453	408.8220	12030.9921	13460.9468	4669.0163	7343.6396	12578.9113	1729.8888	10899.1526	4973.0803	675.7248	7016.8633	7886.4459	2691.5337	12412.4546	16517.0592	71858.9074	7343.6396	182541.6509
1491_130.0975_0.68_nan	40565.6374	1147.5378	715.4560	632.0749	367.5688	35497.5243	58199.9581	653.6971	30164.8142	487.4000	13460.9468	697.6737	2956.3051	12578.9113	1012.7682	17107.0842	10112.4754	3113.1023	358.7820	1419.0541	492.3521	1444.4626	1134.5580	1809.0621	3745.2427	1207.0901	2534.8245	2136.5423	18340.5406	258788.9172	1394.2534	1594.9774	9377.5627	47195.4661	675.7248	26514.0371	2155.0585	9377.5627	14440.0700	7886.4459	3020.8551	1638.9813	5270.2954	6506.7929	26354.2953	10305.3152	80229.0191	10899.1526	248714.2279
4160_130.1593_3.25_nan	773299.7	606500.4	4189491.8	398505.6	542181.8	606500.4	688755.3	4189491.8	688755.3	485222.2	811631.1	584686.5	643459.4	702154.8	682696.4	682696.4	840747.1	3377129.9	556144.9	478260.7	450092.6	840747.1	4189491.8	529219.6	537435.9	624655.3	654976.1	631044.7	624655.3	803654.6	1029313.7	4452210.8	781875.7	1014557.0	513364.4	1002186.8	716249.0	624655.3	590516.6	594958.1	5905643.1	911295.2	849775.0	781875.7	501187.4	504782.3	519014.3	612501.4	1523242.7
3413_131.0493_1.45_nan	110783.230	39867.514	57887.726	151332.761	149862.732	168997.055	199251.658	11064.132	237147.563	66335.872	86756.875	85165.955	32173.326	291704.475	77297.185	254983.173	33444.295	124065.210	55394.901	37334.248	82896.486	60608.599	67805.134	13084.825	241722.089	124810.479	48993.845	25016.269	11310.984	127815.911	48571.966	49573.458	110473.481	118899.357	125548.646	207198.464	96737.543	27607.677	103014.508	107841.503	52325.412	20911.849	6894.094	69351.750	88680.913	26826.241	39194.192	60103.877	41383.267
3374_131.1181_1.42_CCMSLIB00006680427	127815.9114	169659.6818	202121.6748	11486.6020	27994.8343	1147.5378	1747.8438	15973.3504	2015.8516	240715.1643	1022.9326	26120.8557	340266.1995	3068.4753	50121.7895	3020.8551	60286.6622	689.3270	16462.2322	662429.7988	163984.1117	25899.6259	309242.6690	353123.0184	17900.3431	1498.3292	117521.1388	364011.4762	2155.0585	4198.7709	179239.8271	202930.3596	2576.4287	4363.0681	13511.3570	4841.3879	2749.3368	610.3021	2241.5885	29177.1256	40796.2875	1982.5054	127430.6309	18285.0739	5328.9510	17675.4947	1123.7930	11102.0744	10305.3152
1328_131.1181_0.67_CCMSLIB00006680427	5905643.1	9242058.6	12710985.0	3679356.1	4189491.8	551624.3	702154.8	4675157.0	722979.3	20029518.0	2458832.3	5905643.1	20029518.0	1677632.3	5384011.2	1225186.6	3820721.7	1642903.9	5384011.2	20029518.0	9242058.6	4983507.1	15782596.0	10598689.8	2948179.1	1099910.9	15782596.0	15782596.0	4000518.6	1901077.4	9242058.6	20029518.0	5384011.2	3500752.3	3377129.9	1642903.9	3377129.9	945767.3	1938014.7	3500752.3	7371628.2	3153741.6	8224551.1	6832097.9	2016543.2	2068473.3	821396.5	4000518.6	4452210.8
1049_132.0658_0.65_nan	37654.12	446394.03	537435.93	161521.71	444246.08	971349.70	1133242.92	306367.91	1677632.27	21847.29	459587.79	434929.83	821396.53	355185.18	562359.70	320532.68	42160.67	432317.06	332880.64	31649.38	225803.57	437635.92	290219.24	308084.46	453239.96	709346.30	323877.10	302117.64	36278.71	386093.09	305129.42	313858.51	462527.56	72227.13	233318.28	256089.82	359470.12	293075.49	298971.09	305129.42	265867.94	1430604.40	30933.57	36894.26	199251.66	21974.01	23649.43	280675.63	96995.88
1190_132.0769_0.66_nan	69729.47	68189.62	47881.23	830975.98	474255.58	4983507.09	4983507.09	58368.21	4189491.76	41047.19	462527.56	58524.52	93335.77	432317.06	74312.52	77710.44	83132.64	43326.47	52610.60	56628.24	45404.05	72227.13	55868.04	62629.63	1555075.52	59466.89	83805.67	84944.99	63831.64	87976.10	113066.09	78734.66	71285.41	122912.28	695682.93	5905643.09	420474.33	2163157.55	3377129.89	76461.64	89355.89	103014.51	63301.36	73919.82	55868.04	44180.70	2778113.73	56007.63	161521.71
3982_132.081_2.84_nan	11616.5968	13419.7027	20736.1023	124065.2096	79373.1086	208015.3000	204697.8103	993.9171	162779.6139	5593.0587	10454.0037	14533.6762	9994.0453	127815.9114	13992.7725	103831.6925	15009.8349	35303.2961	1123.7930	21665.6559	8239.4844	4076.3912	14289.5006	6033.7611	79373.1086	24297.4238	8842.0811	8911.9052	6413.1765	26049.0966	5507.8859	1431.4343	9091.7979	13840.0336	81766.8992	68970.3326	17675.4947	31263.7891	9091.7979	11272.6907	6386.0472	1538.7526	1316.9677	24010.3944	32004.1964	8671.4018	19941.2170	9341.6850	8204.7414
2646_132.1021_0.98_CCMSLIB00010102933	40917991	15782596	20029518	40917991	40917991	40917991	40917991	15782596	40917991	40917991	40917991	40917991	12710985	40917991	24846615	40917991	40917991	15782596	24846615	10598690	24846615	40917991	40917991	20029518	40917991	40917991	40917991	20029518	24846615	40917991	24846615	40917991	40917991	40917991	40917991	40917991	40917991	40917991	40917991	40917991	40917991	40917991	24846615	40917991	40917991	40917991	40917991	40917991	40917991
1886_132.1021_0.75_CCMSLIB00010102933	3679356.1	1978354.8	1677632.3	9242058.6	1523242.7	1312348.7	1045312.9	1045312.9	1292949.6	1312348.7	1133242.9	1901077.4	890028.0	3820721.7	1114618.8	7371628.2	2121056.7	4983507.1	1376480.8	1201964.4	1938014.7	618534.0	1555075.5	513364.4	4189491.8	2381072.0	1292949.6	840747.1	840747.1	1721449.9	1002186.8	1721449.9	1938014.7	1802610.2	1146635.1	2121056.7	662429.8	901266.6	1029313.7	1002186.8	986937.1	1523242.7	612501.4	1802610.2	462527.6	745435.0	1201964.4	1523242.7	1459427.6
2044_132.1021_0.79_nan	441019.664	145267.672	158005.048	2715224.903	61446.584	90555.348	849774.958	168997.055	1081273.124	91264.727	9377.563	159151.357	542181.823	2715224.903	10073.882	763196.991	529219.570	1402218.203	172284.004	75861.388	612501.410	10494.439	738796.167	291704.475	1081273.124	88892.159	14854.286	14141.510	11102.074	330986.182	562359.701	181140.063	78546.068	572184.477	643459.368	22846.014	15614.934	5880.627	11486.602	654976.106	409420.864	310939.817	8173.808	9816.013	8876.816	5766.127	383188.082	127060.671	37437.289
3630_132.1022_1.73_nan	68970.33	66706.10	47460.69	46412.95	57109.85	52466.76	60788.01	57424.73	65278.03	40323.41	73168.83	57268.81	91774.64	74124.39	73168.83	76267.30	82433.25	42972.46	51555.56	55712.34	44541.43	71858.91	53639.59	61626.85	39986.04	58687.56	82657.19	82657.19	62457.97	85165.96	112037.16	77914.94	71086.97	121779.90	52750.91	106431.49	85387.57	46146.64	63497.84	75652.37	88212.95	102753.07	62457.97	72592.21	55239.04	43326.47	43952.06	55083.76	158562.35
3225_132.1022_1.18_nan	247317.436	14049.787	9518.532	267199.671	9518.532	54588.116	206391.220	12030.992	190136.234	8641.576	13511.357	322210.009	24514.341	347131.302	14049.787	241722.089	14338.745	9445.690	8542.548	14961.646	519014.323	14572.977	11272.691	16566.245	305129.421	235086.910	20132.675	18850.982	15505.846	22595.247	22455.300	16404.744	17360.959	31017.974	10575.196	29868.660	20671.265	8272.065	14533.676	15871.449	23789.084	20736.102	11786.558	14185.711	12704.458	8542.548	10187.150	12331.959	49143.040
3309_132.1022_1.33_nan	13460.947	10494.439	7181.896	143524.297	5977.385	8173.808	10149.486	8303.610	205559.525	6332.350	9849.336	7151.441	19188.937	59466.891	10377.995	264360.328	10414.530	6664.690	6269.963	11697.205	6154.242	10769.220	8239.484	12933.944	223188.202	9310.410	15353.685	14572.977	11354.627	17460.134	16027.319	11697.205	13652.997	23569.421	7545.094	23366.757	16168.288	6033.761	11616.597	11908.529	18063.419	14440.070	8407.202	10034.496	9245.075	5947.629	7959.663	9409.002	38535.409
2214_133.032_0.88_nan	450092.61	378185.80	359470.12	224960.16	519014.32	400720.70	330986.18	52163.32	648625.02	368644.66	417753.92	485222.24	532917.51	849774.96	489041.48	572184.48	221451.10	263224.53	198494.73	298971.09	423472.92	221451.10	393624.88	334839.88	542181.82	643459.37	253485.36	509382.93	119240.36	380701.03	267199.67	248714.23	412642.54	432317.06	319292.28	370953.42	297365.71	189412.58	336512.06	423472.92	315758.14	298971.09	112366.58	231347.66	340266.20	127060.67	97540.25	320532.68	269612.31
1849_133.032_0.71_nan	662429.80	400720.70	654976.11	243908.72	669565.78	529219.57	496847.58	83354.64	618533.97	334839.88	618533.97	669565.78	781875.66	1081273.12	624655.29	986937.13	373015.66	370953.42	251176.01	441019.66	578173.49	291704.48	551624.26	393624.88	578173.49	662429.80	344726.69	643459.37	153412.74	542181.82	309242.67	432317.06	572184.48	612501.41	624655.29	562359.70	386093.09	310939.82	406388.70	474255.58	432317.06	406388.70	166565.73	388499.79	400720.70	147938.49	127430.63	513364.37	383188.08
1085_133.0603_0.64_CCMSLIB00005738721	19941.217	54588.116	59780.171	98086.838	80229.019	78958.067	133570.734	261810.437	243908.725	254983.173	219804.044	70492.946	138489.025	317650.016	141186.268	148888.807	73168.828	120662.512	245109.234	175988.531	168997.055	716249.001	129359.020	117172.885	30486.290	368644.664	8239.484	246335.710	306367.911	91026.735	58835.479	69729.470	8671.402	77505.004	45278.418	88680.913	91026.735	77069.940	135517.270	81998.107	329346.127	134333.715	298971.090	11569.184	21481.644	276546.579	116476.299	24145.683	9957.194
1650_133.0803_0.66_nan	3929.1278	2000.3092	1431.4343	28218.4182	12801.5558	182541.6509	234193.1067	1444.4626	167786.4554	935.1359	1670.6948	1218.5177	4814.4845	12889.3205	1809.0621	4174.5324	2171.4006	1134.5580	876.2288	2534.8245	964.2535	2553.6551	2000.3092	3113.1023	40443.6921	2068.9189	3905.0034	3477.9264	2956.3051	5248.2704	2484.0741	2812.2530	3682.4558	6093.6311	22385.5208	224960.1611	18616.6906	50560.5847	3296.7195	2426.5162	4669.0163	2793.0741	1729.8888	1837.2959	1884.7801	993.9171	79163.5899	1699.5473	13123.4875
315_133.0973_0.58_nan	1610.2947	148888.8067	28387.3707	138936.3385	84242.3136	106131.9738	265867.9368	80229.0191	170289.3034	350.1772	118899.3567	64562.4923	52610.5965	80229.0191	113066.0886	124065.2096	141186.2683	114077.9664	66526.8397	48710.7587	21035.4004	73919.8201	72039.8183	103268.8760	162779.6139	306367.9113	291704.4751	54765.7820	74504.2211	94129.5745	118236.2244	96481.7607	273741.0934	76267.3001	39759.9039	147493.7751	167177.6112	65800.0511	157458.3105	141596.5740	43326.4659	118899.3567	24586.8071	50261.6010	2877.6260	41602.0655	67261.3278	95942.3542	6664.6904
713_134.0191_0.62_nan	124448.3546	27293.4431	15973.3504	38419.8952	1884.7801	5360.0409	7181.8961	14383.7013	31738.1873	64198.3978	11740.8426	1933.6392	1330.7888	77914.9375	2468.0627	71656.8851	23235.2651	2410.8966	57109.8517	41047.1900	23024.6280	14383.7013	9280.2108	2835.2973	71463.2339	38876.4653	32764.8842	34247.3276	22662.3275	62965.8608	52466.7618	42642.7158	9166.2402	78546.0684	2190.5644	53639.5947	20605.4155	3832.9917	9587.6564	6299.6473	6299.6473	715.4560	31357.6564	21847.2869	404.4122	2000.3092	15559.9024	3978.8068	20858.1944
1041_134.045_0.64_nan	519014.3	709346.3	556144.9	150356.7	492650.2	263224.5	334839.9	148396.0	347131.3	259920.5	523895.9	529219.6	811631.1	1045312.9	669565.8	1062566.6	513364.4	201375.2	213426.2	327407.2	485222.2	412642.5	702154.8	509382.9	349215.3	459587.8	302117.6	572184.5	231347.7	631044.7	763197.0	590516.6	423472.9	863244.5	606500.4	537435.9	395751.5	320532.7	453240.0	403175.4	722979.3	426386.6	136772.8	618534.0	357019.0	395751.5	131627.6	330986.2	682696.4
4411_134.0603_3.73_CCMSLIB00006678555	28387.371	64562.492	49709.843	42279.063	16517.059	12842.032	10653.136	100613.371	18850.982	92023.887	119240.365	81540.955	53493.445	33349.204	72039.818	50419.222	141993.119	40213.282	122520.250	68770.156	45775.085	159667.079	81102.932	105568.951	34628.944	73919.820	26666.039	38986.349	139846.136	17727.637	10729.565	56628.235	87976.104	127815.911	75477.617	12159.855	175409.032	55712.341	36490.233	138027.201	55239.042	120298.305	146231.191	96995.878	96211.417	154386.021	47460.694	186560.108	4461.620
1102_134.0813_0.65_nan	171642.04	271259.07	156403.20	140294.22	122152.53	160840.08	235086.91	185885.55	80651.10	119240.36	420474.33	342595.73	330986.18	273741.09	338324.99	231347.66	233318.28	313858.51	327407.18	357018.99	204697.81	450092.61	98948.24	177145.25	206391.22	290219.24	455823.43	239460.26	409420.86	481826.53	251176.01	177145.25	166016.55	584686.46	177807.20	180502.01	295740.77	178494.15	165505.23	215019.54	738796.17	821396.53	280675.63	219804.04	96995.88	192236.76	179239.83	182541.65	187358.91
3321_134.0967_1.34_nan	7886.4459	30023.5502	113407.1048	26354.2953	38089.7938	1699.5473	465.1706	71086.9716	2315.7003	79373.1086	46547.0259	42399.5200	202121.6748	799.5561	46023.6246	15614.9339	34041.5698	16318.1530	82657.1905	104450.6218	221451.1010	430.7040	164482.5593	18402.6236	18738.0000	34722.0523	201375.2147	61626.8544	5360.0409	5137.7647	114077.9664	94129.5745	43326.4659	1181.6740	12751.4186	1510.7780	17850.6338	17628.6163	50419.2218	1654.0206	154888.9897	12534.0530	1624.4716	24951.1587	7886.4459	2500.6352	4342.8330	14289.5006	3319.3450
3759_136.0396_2.25_CCMSLIB00010102989	1.207090e+03	3.122466e+02	9.550157e+02	5.977385e+03	2.087694e+02	1.127269e+04	7.114029e+03	2.553655e+03	5.424839e+03	7.684505e+03	2.291647e+02	8.805808e+03	1.450350e+02	6.213847e+03	1.678109e+02	1.249589e+04	2.576429e+03	5.825493e+02	1.457695e+03	8.940389e+02	5.034638e+02	7.654782e+03	4.669016e+03	6.413176e+03	2.691534e+03	1.123793e+03	7.217870e+03	3.587820e+02	4.996280e+03	1.156654e+02	1.802781e+02	9.628523e+03	7.176819e+00	1.158913e+03	6.122804e+03	2.436628e+04	1.134558e+03	1.284203e+04	5.507886e+03	2.410897e+03	7.854607e+04	7.176819e+00	2.659302e+04	1.275142e+04	1.837296e+03	2.896721e+03	7.049129e+03	4.308111e+04	8.332813e+03
1632_136.0621_0.69_nan	2551732.99	529219.57	932272.47	58994.12	272647.88	123318.75	212419.30	567893.11	40323.41	773299.71	236209.76	709346.30	1292949.63	567893.11	383188.08	265867.94	257370.25	245109.23	261810.44	921955.12	329346.13	986937.13	876126.68	863244.47	194459.54	156403.20	340266.20	849774.96	986937.13	654976.11	332880.64	654976.11	344726.69	1721449.89	567893.11	288754.40	532917.51	330986.18	101412.73	368644.66	890028.01	391209.09	901266.57	153930.87	781875.66	1486743.35	702154.79	702154.79	4675156.98
2327_136.0621_0.88_nan	2163157.55	1523242.71	1523242.71	127815.91	417753.92	61961.68	149862.73	932272.47	56789.62	1146635.08	269612.31	803654.58	1201964.38	732147.69	470519.17	210573.69	254983.17	695682.93	391209.09	911295.20	375631.10	1331673.33	1014557.01	631044.67	412642.54	258788.92	233318.28	876126.68	1616011.72	590516.58	466503.47	578173.49	336512.06	1555075.52	489041.48	215019.54	450092.61	423472.92	99532.65	359470.12	1062566.59	347131.30	1642903.93	83581.80	606500.40	3274370.93	2121056.71	722979.28	4000518.58
2641_136.0621_0.95_nan	2329177.1104	757.7926	51003.5361	424.8544	15353.6849	160240.4438	16462.2322	27920.2345	1100.2268	35017.8177	582.5493	8437.6898	34247.3276	1793.1968	675.7248	1729.8888	757.7926	30333.2657	415123.1023	108676.2281	432317.0624	22324.9788	107266.7995	16895.5192	8140.2240	799.5561	1793.1968	25973.8464	1170.7137	14338.7453	943.4740	594958.1175	1457.6954	46277.2660	496847.5819	17519.3000	13992.7725	9849.3356	5991.1684	4708.5118	1165607.3126	1123.7930	17313.3963	80443.3714	148888.8067	132374.7056	336512.0589	14141.5097	6440.5724
2860_136.0621_1.0_nan	21914.1436	138027.2013	246335.7097	399.2739	31548.6636	22324.9788	47071.8830	91511.8708	984.3648	42399.5200	536.2330	4514.2552	195213.1813	4566.7701	18519.1794	1610.2947	6983.2769	111415.4880	1638.9813	89832.6320	1624.4716	11944.3567	73738.0881	202121.6748	1793.1968	5047.7890	5793.4097	158562.3487	14383.7013	14239.1485	9341.6850	6599.3094	1342.2659	42516.4336	77914.9375	2877.6260	17519.3000	23293.5607	5991.1684	4708.5118	74312.5210	6093.6311	5649.7057	516.9928	89598.0411	10814.9854	256089.8186	12121.8604	63132.9000
2688_136.0759_0.96_CCMSLIB00003138629	932272.5	437635.9	355185.2	373015.7	794232.2	1677632.3	1677632.3	187974.0	1616011.7	474255.6	1002186.8	890028.0	275136.7	1764630.9	676740.1	1555075.5	618534.0	811631.1	375631.1	276546.6	572184.5	722979.3	648625.0	152865.4	1225186.6	279374.7	562359.7	462527.6	305129.4	1248061.1	423472.9	562359.7	631044.7	803654.6	1062566.6	1901077.4	773299.7	773299.7	1002186.8	890028.0	485222.2	532917.5	393624.9	676740.1	310939.8	380701.0	669565.8	638054.6	542181.8
1458_136.076_0.72_nan	201375.215	100347.804	66706.102	57887.726	162779.614	253485.364	229612.520	47195.466	218881.228	70314.588	143524.297	222371.171	9166.240	556144.881	158005.048	509382.934	167786.455	251176.007	109564.756	36185.075	137598.226	78958.067	139846.136	6239.749	192919.563	19604.366	124448.355	71858.907	82657.190	167786.455	107266.800	122912.280	168997.055	210573.691	202930.360	323877.099	36894.264	129750.570	150356.712	166016.546	46412.950	131285.254	56949.162	158005.048	53796.605	88892.159	137598.226	159667.079	141993.119
2416_137.0461_0.89_nan	6262629.9	3500752.3	2381072.0	2268794.8	1901077.4	1721449.9	1901077.4	1938014.7	2715224.9	1029313.7	4189491.8	4000518.6	4000518.6	5905643.1	3377129.9	4675157.0	4000518.6	1764630.9	4675157.0	3153741.6	2632417.1	2268794.8	5905643.1	6262629.9	5905643.1	4000518.6	8224551.1	4983507.1	4452210.8	4452210.8	2632417.1	4675157.0	7371628.2	4000518.6	2381072.0	5384011.2	4983507.1	3820721.7	4675157.0	4983507.1	6832097.9	6262629.9	3061722.8	2948179.1	2268794.8	1402218.2	450092.6	5384011.2	6262629.9
1885_137.0461_0.71_nan	2213696.90	1133242.92	722979.28	754228.23	676740.08	523895.91	523895.91	794232.19	556144.88	180502.01	1642903.93	1114618.78	1062566.59	1721449.89	1274968.78	1938014.71	1855397.60	754228.23	1114618.78	863244.47	863244.47	562359.70	1402218.20	1133242.92	971349.70	1201964.38	3500752.34	921955.12	945767.31	1402218.20	716249.00	2163157.55	2863885.16	1585090.59	849774.96	2213696.90	1802610.19	1029313.70	1081273.12	1225186.55	2163157.55	1978354.78	702154.79	1353359.88	546504.19	432317.06	99532.65	2068473.26	2551732.99
3178_137.0461_1.15_nan	6832097.9	1274968.8	1642903.9	921955.1	1045312.9	863244.5	1029313.7	594958.1	876126.7	781875.7	2381072.0	3820721.7	1802610.2	2778113.7	2381072.0	2268794.8	2381072.0	1585090.6	2778113.7	2068473.3	1201964.4	253485.4	2213696.9	3153741.6	2329177.1	2268794.8	1978354.8	2863885.2	1165607.3	2948179.1	355185.2	3061722.8	4675157.0	4452210.8	1938014.7	474255.6	6832097.9	2778113.7	631044.7	4000518.6	1802610.2	5384011.2	200061.5	2121056.7	1459427.6	238359.1	107266.8	10598689.8	10598689.8
2950_137.0461_1.02_nan	151836.207	44299.695	15148.043	83354.644	81998.107	196053.169	179877.158	92023.887	166016.546	32567.144	112705.499	77297.185	41159.202	76461.639	67453.730	166565.728	195213.181	48180.166	104715.641	107554.694	67078.152	163419.206	38089.794	116476.299	17151.718	51854.282	285874.981	93596.951	391209.091	43081.112	30486.290	95942.354	114077.966	273741.093	113407.105	36185.075	327407.184	130890.869	138489.025	243908.725	7181.896	156899.073	249900.366	96211.417	117521.139	417753.924	104992.641	218881.228	160240.444
3241_137.1076_1.23_nan	10377.99511	287137.57145	163419.20571	60.61105	136772.77065	65.65062	73.24007	13698.63761	77.06004	2259.59649	68.61316	9518.53196	38646.16209	80.35674	207198.46375	81.14772	72.35265	5856.16706	3955.07467	23789.08365	26593.01960	67.96369	198494.73204	504782.29137	52.59092	70.87614	2015.85157	310939.81730	70.14573	92.07005	37547.03389	178494.15324	56628.23533	10532.19841	123692.25170	95.34527	902.45544	1043.42874	71.64214	23493.30631	36375.33266	13201.97020	62.37179	59.81306	132787.39923	3020.85513	14854.28610	6733.77918	13511.35702
1256_138.0552_0.66_CCMSLIB00010102982	12073.835	450092.609	265867.937	338324.992	312423.185	340266.199	455823.426	240715.164	821396.531	232283.411	320532.683	6440.572	70492.946	308084.462	104450.622	481826.532	329346.127	151332.761	204697.810	10305.315	5391.661	175409.032	423472.924	1616011.719	600900.402	682696.420	794232.185	12982.525	10187.150	1165607.313	537435.933	529219.570	444246.081	2381071.989	618533.968	669565.784	1402218.203	572184.477	242803.664	283203.428	921955.124	441019.664	496847.582	529219.570	246335.710	606500.401	441019.664	466503.469	612501.410
2888_138.0916_1.01_nan	1522.857	911295.199	4675156.980	2778113.728	8224551.149	233318.281	191448.008	1855397.600	3568.729	4983507.088	36091.771	437635.916	5384011.246	1133242.923	8224551.149	654976.106	1002186.831	169659.682	81102.932	1978354.784	2948179.076	68562.746	716249.001	1764630.907	1898.656	6832097.937	1778.240	3679356.070	44058.512	29693.102	1312348.740	359470.119	1274968.776	2163157.554	4675156.980	3153.051	181140.063	32173.326	18182.106	406388.699	811631.075	2068473.256	27838.455	1201964.381	7371628.216	5384011.246	2163157.554	111090.260	6356.908
1975_138.0916_0.73_nan	5823.167	116476.299	53796.605	214193.089	187358.905	2730.027	4076.391	166565.728	4198.771	1714.599	2913.592	2171.401	155402.311	42642.716	192236.757	86050.024	107266.800	24297.424	1933.639	66894.595	108975.884	4101.596	3045.087	4814.484	1368.985	188655.486	6239.749	5534.372	4566.770	7722.559	88212.953	21481.644	52900.830	141993.119	76869.680	9994.045	6386.047	1837.296	4996.280	4461.620	57574.794	199251.658	2793.074	78958.067	3278.370	52013.314	2835.297	2772.781	18285.074
3193_138.0916_1.15_nan	1915.1386	32671.4513	47603.9153	22779.2212	316.4013	799.5561	1207.0901	12121.8604	1419.0541	112705.4995	19011.2245	6066.6388	103268.8760	5856.1671	51003.5361	2104.5884	973.9811	8573.0842	78734.6569	77297.1851	131985.7824	108112.3921	47327.9239	65800.0511	103552.2493	519014.3229	2155.0585	195213.1813	27062.7821	572184.4773	695682.9272	459587.7905	38089.7938	26994.6041	15405.9985	3722.4743	1809.0621	367.5688	1552.0199	935.1359	145715.1401	49573.4584	7791.2153	799.5561	71858.9074	9920.3152	6828.4552	757.7926	7477.9536
357_139.0181_0.59_nan	86283.02	87976.10	60949.81	368644.66	890028.01	1133242.92	1764630.91	70899.14	78734.66	53639.59	91264.73	821396.53	107554.69	1248061.10	89117.08	876126.68	1014557.01	648625.02	66335.87	68377.74	57424.73	426386.56	66335.87	492650.18	52750.91	1376480.82	100071.67	100881.95	478260.68	103831.69	134726.81	98086.84	88680.91	147099.13	65278.03	128943.79	102203.46	59619.26	80443.37	1677632.27	108112.39	1062566.59	77297.19	89832.63	1402218.20	54765.78	53187.44	68562.75	192236.76
2248_139.0504_0.88_nan	921955.12	921955.12	2016543.19	716249.00	695682.93	1459427.60	1002186.83	297365.71	1402218.20	1855397.60	1146635.08	1802610.19	1402218.20	1802610.19	1486743.35	1855397.60	971349.70	1146635.08	654976.11	745434.99	1146635.08	709346.30	1376480.82	590516.58	2121056.71	1616011.72	676740.08	1331673.33	551624.26	1045312.89	1274968.78	986937.13	1201964.38	1274968.78	2632417.08	1376480.82	1331673.33	584686.46	821396.53	738796.17	1555075.52	803654.58	432317.06	682696.42	811631.08	474255.58	70899.14	1430604.40	1114618.78
1642_139.0505_0.69_nan	1555075.52	1002186.83	2329177.11	537435.93	643459.37	1201964.38	1430604.40	368644.66	1133242.92	1486743.35	1165607.31	1764630.91	1855397.60	1616011.72	1585090.59	2632417.08	1585090.59	1114618.78	794232.19	1184018.42	1642903.93	702154.79	1430604.40	732147.69	1616011.72	1353359.88	1353359.88	1642903.93	481826.53	1184018.42	1114618.78	1802610.19	1642903.93	1459427.60	3061722.83	1938014.71	1721449.89	669565.78	754228.23	722979.28	1677632.27	1165607.31	453239.96	1523242.71	971349.70	297365.71	62457.97	1459427.60	1486743.35
2904_139.0995_1.01_nan	14758.5590	3068.4753	2155.0585	2335.6762	14239.1485	15817.5246	18966.5590	73738.0881	3209.3248	187358.9051	71858.9074	79373.1086	436.7057	36490.2331	86756.8754	9663.4508	138489.0247	6923.0956	21725.0349	229.1647	2136.5423	89117.0823	7684.5051	148888.8067	7722.5594	4949.2831	9341.6850	7181.8961	119923.1911	617.6419	248.1075	3045.0865	115785.5577	113738.8096	80651.1035	847.5555	398505.6159	115463.8044	34247.3276	325471.2357	3113.1023	175988.5309	23168.8733	46412.9504	295740.7716	501187.3733	164991.1912	340266.1995	1764.3425
3802_139.1233_2.41_nan	167.81094	18231.97292	30023.55017	3319.34500	1552.01985	126.66115	147.20204	112.07923	162.15485	99.15677	132.30480	12578.91131	13201.97020	184.84204	5164.86207	208.76942	154.57848	109.09566	93.68305	11528.27982	10614.61017	138.81121	11444.00235	31263.78909	9280.21081	141.43904	221.98604	33641.15864	167.81094	271.54557	11102.07439	19604.36611	180.27808	304.07178	1552.01985	350.17717	176.80815	112.95063	178.59921	15973.35037	18572.30265	159.43851	131.25536	121.47871	143.80730	100.03383	131.25536	747.52065	60608.59940
3218_140.0345_1.21_nan	51003.536	41047.190	81766.899	13790.670	11989.363	9994.045	3905.003	115785.558	7578.094	160240.444	51555.562	66526.840	68377.742	8950.310	33641.159	17900.343	31912.983	24723.577	45896.762	83805.668	39315.692	26666.039	79163.590	89832.632	83805.668	20911.849	40922.515	25899.626	60788.007	32173.326	25589.345	39315.692	49981.071	22595.247	21847.287	24723.577	26666.039	35883.898	53796.605	27517.363	95942.354	31912.983	49848.600	29945.381	9409.002	14758.559	3020.855	23724.669	91264.727
2524_140.0345_0.9_nan	231347.66	73356.43	96737.54	42743.97	62308.10	185885.55	116476.30	122520.25	160840.08	116128.98	306367.91	160240.44	71285.41	92281.42	77069.94	59780.17	185885.55	78546.07	202121.67	81540.96	103014.51	231347.66	96995.88	146231.19	551624.26	181807.09	216896.29	128943.79	174791.34	224088.12	51854.28	91264.73	256089.82	388499.79	109851.64	246335.71	106431.49	134726.81	201375.21	228688.27	103831.69	202930.36	168429.52	129359.02	125548.65	293075.49	215019.54	128943.79	890028.01
1356_140.0706_0.67_nan	295740.77	189412.58	214193.09	123318.75	100881.95	163419.21	144353.35	338324.99	221451.10	231347.66	175988.53	258788.92	105568.95	130118.04	234193.11	181140.06	305129.42	276546.58	256089.82	208813.32	169659.68	519014.32	285874.98	168997.05	275136.74	200742.78	288754.40	231347.66	373015.66	323877.10	132787.40	113407.10	393624.88	362072.58	200742.78	126313.42	391209.09	203824.14	92559.43	219804.04	160240.44	211541.99	513364.37	423472.92	192236.76	529219.57	429262.93	403175.41	167177.61
198_141.0511_0.58_nan	187358.91	342595.73	113738.81	164991.19	406388.70	496847.58	745434.99	537435.93	532917.51	181140.06	353123.02	309242.67	185885.55	366290.10	138027.20	197495.72	267199.67	470519.17	241722.09	215871.55	364011.48	236209.76	254983.17	269612.31	101942.55	551624.26	429262.93	170289.30	200742.78	268404.68	400720.70	612501.41	1292949.63	223188.20	302117.64	34526.01	308084.46	462527.56	932272.47	709346.30	254983.17	606500.40	13460.95	546504.19	496847.58	195213.18	85600.02	462527.56	325471.24
2168_141.0661_0.88_nan	118899.36	459587.79	300618.56	204697.81	446394.03	306367.91	239460.26	279374.67	288754.40	470519.17	50707.03	59466.89	763196.99	170936.76	450092.61	193763.14	231347.66	294650.03	233318.28	233318.28	716249.00	173432.80	501187.37	325471.24	669565.78	201375.21	325471.24	446394.03	116836.61	107266.80	523895.91	398505.62	89117.08	283203.43	444246.08	283203.43	643459.37	81540.96	142339.12	302117.64	532917.51	501187.37	364011.48	128943.79	172803.04	481826.53	183316.65	386093.09	213426.24
1781_141.0661_0.68_nan	648625.0	1585090.6	1062566.6	542181.8	1184018.4	959491.4	1062566.6	1146635.1	932272.5	1555075.5	195213.2	290219.2	2948179.1	513364.4	1555075.5	606500.4	821396.5	890028.0	688755.3	1114618.8	2551733.0	572184.5	1523242.7	1248061.1	1721449.9	562359.7	1616011.7	1486743.4	338325.0	412642.5	1376480.8	1764630.9	383188.1	921955.1	1978354.8	921955.1	2778113.7	323877.1	437635.9	921955.1	1901077.4	1901077.4	1312348.7	643459.4	562359.7	1225186.6	489041.5	1402218.2	643459.4
3474_141.1025_1.51_nan	324.4197	254983.1730	179877.1584	95415.6259	93848.5198	6983.2769	15453.9912	142721.0726	4789.9834	18572.3027	6568.5802	24514.3414	205559.5249	10986.2417	201375.2147	31017.9743	9091.7979	164991.1912	111090.2596	203824.1365	178494.1532	10986.2417	3877.3153	6473.8317	82896.4863	85165.9555	16566.2452	155909.0375	14664.0063	12801.5558	147099.1311	2595.3681	3589.7956	27755.9907	26120.8557	818.6642	46547.0259	10414.5300	345.8552	42642.7158	8374.8894	107841.5026	1077.8403	7310.4368	37762.4075	6863.8754	6033.7611	2857.3459	1714.5993
2590_142.1229_0.92_nan	329346.127	194459.544	420474.328	8030.188	94920.699	3877.315	7722.559	23942.986	430.704	332880.645	19825.673	303645.301	572184.477	15252.900	302117.636	10454.004	25733.267	1305.104	87976.104	631044.670	349215.276	63497.838	455823.426	584686.461	1699.547	8239.484	26433.688	567893.108	29774.784	8437.690	181807.094	237147.563	65800.051	218881.228	148395.994	19364.723	34331.385	20253.666	2999.950	136336.607	450092.609	192919.563	18231.973	57887.726	104148.381	95415.626	1170.714	54918.783	93848.520
2873_142.1229_1.0_nan	22779.2212	19719.0220	21786.3343	206.9015	3477.9264	250.6848	378.1068	3722.4743	393.3327	17519.3000	1147.5378	18681.7334	96481.7607	632.0749	14383.7013	2999.9503	296.7413	1498.3292	17261.4589	158005.0481	33243.9474	9779.2768	48571.9657	40796.2875	638.9714	316.4013	4742.9614	95942.3542	3090.4133	902.4554	27293.4431	30023.5502	18681.7334	24439.1763	3319.3450	1278.5977	3832.9917	170.6923	547.9711	11310.9837	32764.8842	14758.5590	6299.6473	1379.6692	253.6341	3090.4133	250.6848	10769.2198	11064.1319
514_143.0492_0.6_nan	42055.888	15817.525	18182.106	29516.250	113407.105	87008.495	174083.716	74691.755	293075.491	40443.692	94654.127	79801.662	44058.512	85387.570	9377.563	12412.455	109851.644	93077.572	139391.735	34820.673	88445.155	61786.065	36998.088	33842.544	15197.630	91264.727	103014.508	14710.536	42972.460	264360.328	33243.947	149375.443	186560.108	174791.340	49981.071	6004.952	33349.204	170936.765	284656.882	158562.349	62965.861	106970.899	1457.695	48993.845	170289.303	8064.884	50707.027	144353.350	89832.632
1260_143.0817_0.66_nan	78734.66	423472.92	172284.00	79373.11	126699.41	183933.25	208015.30	118899.36	211541.99	158562.35	113407.10	63132.90	434929.83	211541.99	141993.12	293075.49	155402.31	98668.04	152865.43	313858.51	84242.31	181807.09	380701.03	241722.09	227657.32	359470.12	241722.09	219804.04	75085.47	338324.99	198494.73	290219.24	148395.99	253485.36	288754.40	60608.60	572184.48	77710.44	40565.64	177145.25	347131.30	263224.53	290219.24	98668.04	100347.80	259920.53	239460.26	136336.61	28624.41
1258_143.1182_0.67_nan	111729.0922	211541.9918	259920.5339	17107.0842	84472.4066	3319.3450	8641.5760	69156.9074	668.4456	329346.1266	7853.4861	351113.0765	336512.0589	1088.7885	161521.7094	3790.7830	10653.1364	263.3243	79801.6621	302117.6356	170289.3034	588.9160	362072.5787	453239.9644	2934.2575	524.9272	1158.9126	290219.2439	6951.6401	1522.8565	131985.7824	211541.9918	82896.4863	9377.5627	15353.6849	2015.8516	7920.2313	955.0157	8985.5258	13123.4875	149862.7321	91264.7268	4150.3537	12704.4578	10938.3552	2068.9189	7310.4368	13460.9468	25159.1482
163_143.997_0.58_nan	87008.49	89832.63	63301.36	383188.08	71463.23	648625.02	986937.13	72592.21	79801.66	54918.78	92809.33	74124.39	109264.69	754228.23	91026.73	803654.58	624655.29	441019.66	67261.33	69543.55	406388.70	669565.78	67453.73	362072.58	53959.15	716249.00	594958.12	103014.51	76461.64	105851.73	136772.77	99532.65	90077.52	147938.49	66526.84	130118.04	103831.69	60286.66	81998.11	676740.08	110157.21	781875.66	79163.59	92281.42	732147.69	56472.70	53796.60	69729.47	196053.17
3240_144.048_1.23_nan	2068473.256	16622.311	21974.010	185885.548	1170.714	17850.634	24586.807	811631.075	17056.626	163419.206	42972.460	79580.579	25899.626	5301.585	3068.475	6004.952	1677632.274	2155.058	1099910.894	19669.323	1610.295	17727.637	849774.958	1274968.776	986937.132	3173.406	1555075.521	25809.717	73168.828	7151.441	3768.309	716249.001	876126.675	849774.958	189412.576	52013.314	474255.582	272647.876	4696.347	1014557.014	42399.520	971349.699	18063.419	186560.108	446394.028	126699.410	109264.690	1312348.740	297365.708
3987_144.081_2.84_nan	21665.656	38535.409	41047.190	223188.202	150850.121	423472.924	426386.563	2410.897	319292.275	58040.587	11824.377	60949.806	15721.126	267199.671	31263.789	203824.137	32087.552	82896.486	8407.202	21545.005	20545.569	16733.822	26826.241	6004.952	157458.310	93848.520	30761.250	16794.955	15405.998	33842.544	39986.039	10149.486	10341.355	40105.047	160840.077	224088.120	30933.570	79801.662	128199.523	24802.014	30164.814	17850.634	5328.951	12842.032	105851.727	16270.715	26120.856	6183.991	10454.004
4191_144.081_3.3_CCMSLIB00005763113	595.8069	12534.0530	7578.0938	1165607.3126	47195.4661	682696.4203	551624.2577	437635.9165	98086.8376	111729.0922	71285.4058	225803.5724	21481.6443	198494.7320	58687.5604	16895.5192	53639.5947	745434.9933	59780.1709	8064.8837	14910.7331	163984.1117	11310.9837	19486.9164	41722.5597	186560.1084	35116.8340	11569.1842	31738.1873	4514.2552	9920.3152	7049.1292	19429.7885	11740.8426	33938.1774	1419.0541	58835.4790	17261.4589	17313.3963	22519.4316	973.9811	33842.5442	19719.0220	26433.6876	97813.6576	148395.9935	43717.7227	55239.0421	3090.4133
4350_144.081_3.66_nan	25899.62588	91026.73491	101153.31751	9697.16397	18402.62358	12198.86887	11141.18566	43199.65054	12578.91131	96737.54338	9957.19430	13285.69407	168429.52052	4174.53240	53187.44496	3768.30945	2352.55090	33842.54424	24145.68307	128584.18254	9697.16397	11740.84258	128584.18254	138936.33846	13460.94677	5736.70068	16846.18355	103552.24925	15673.35426	19604.36611	22114.62919	81998.10723	8805.80807	1342.26590	9166.24022	75.33287	8738.80520	285.68064	57.14651	1181.67403	94920.69889	6154.24220	5424.83869	542.42685	8911.90521	11863.93132	8473.56258	2812.25298	86.92164
3420_144.081_1.46_nan	112705.50	28069.07	61961.68	152865.43	153930.87	196776.67	230474.69	11444.00	256089.82	72411.39	93077.57	104450.62	64011.48	312423.19	91264.73	258788.92	57109.85	127060.67	55083.76	28858.06	75861.39	18850.98	68189.62	16462.23	248714.23	140294.22	38194.67	81540.96	11569.18	125931.50	45521.22	22907.40	105851.73	132787.40	125931.50	222371.17	96211.42	15100.29	121042.09	113407.10	32567.14	20132.67	23428.46	76052.98	85822.61	21095.03	22720.30	67453.73	47731.89
2875_144.081_1.01_nan	229.1647	9779.2768	45278.4184	20313.3519	121779.8979	154.5785	181.6826	13419.7027	200.5000	58199.9581	155.8179	2084.4915	112705.4995	6664.6904	115785.5577	6828.4552	2857.3459	125.5101	105.4321	29177.1256	32567.1441	170.6923	4514.2552	23091.9458	117.6437	94920.6989	308.1607	43952.0614	212.8658	404.4122	14533.6762	1444.4626	5766.1275	37100.7729	70314.5885	536.2330	224.0460	131.2554	234.1468	1444.4626	15304.5482	25159.1482	170.6923	2999.9503	120298.3053	53049.4742	27293.4431	146.0916	1111.2861
2475_144.1021_0.88_nan	285874.981	338324.992	139391.735	16462.232	41487.218	22907.398	17209.227	9883.344	30843.958	459587.790	214193.089	153412.737	183933.246	47881.234	154386.021	29868.660	182541.651	24439.176	78958.067	272647.876	78546.068	103831.693	420474.328	594958.118	30933.570	46146.643	154888.990	257370.255	177145.248	55394.901	81102.932	287137.571	246335.710	220588.643	126313.422	59941.742	256089.819	15871.449	28472.323	196776.671	423472.924	246335.710	932272.468	124810.479	11064.132	453239.964	56169.849	300618.564	229612.520
1436_144.1021_0.68_CCMSLIB00010129555	1081273.1	732147.7	763197.0	240715.2	702154.8	794232.2	682696.4	890028.0	1062566.6	1376480.8	496847.6	386093.1	669565.8	1938014.7	781875.7	2016543.2	2016543.2	551624.3	2016543.2	600900.4	959491.4	890028.0	773299.7	971349.7	1855397.6	1901077.4	682696.4	612501.4	444246.1	2778113.7	3061722.8	1099910.9	773299.7	1045312.9	1292949.6	2163157.6	2458832.3	1376480.8	722979.3	489041.5	945767.3	1014557.0	2715224.9	1248061.1	911295.2	1430604.4	1312348.7	932272.5	462527.6
3553_144.1021_1.62_nan	330986.1820	1054.8428	2793.0741	588.9160	350.1772	894.0389	1406.8929	603.4089	1624.4716	5560.9254	790.0049	632.0749	2710.9737	2446.6327	935.1359	2372.7864	1100.2268	531.2275	316.4013	5451.7670	453.2192	1305.1045	4101.5957	40922.5150	388.2220	1134.5580	2392.3487	1964.0664	1670.6948	3365.2143	1293.0156	1457.6954	1933.6392	3410.9630	625.3327	3955.0747	1982.5054	447.5895	1778.2404	1077.8403	2835.2973	1510.7780	1022.9326	955.0157	827.6187	497.8354	856.1226	838.0194	33744.8847
940_144.618_0.64_nan	63497.838	29012.255	43081.112	29435.579	24880.929	46944.843	74883.735	84242.314	52163.323	46412.950	116476.299	68770.156	56331.810	72039.818	62308.103	58368.206	70899.145	48571.966	118899.357	49981.071	49416.597	202121.675	69351.750	33744.885	28139.176	79580.579	26282.818	41487.218	117172.885	24951.159	2372.786	2691.534	104148.381	40443.692	16121.558	6506.793	67991.686	5047.789	27062.782	49573.458	65278.027	88212.953	95675.955	27062.782	31017.974	60455.925	47195.466	68189.619	12801.556
2227_145.1337_0.88_CCMSLIB00006124186	9242058.6	10598689.8	15782596.0	709346.3	6832097.9	247317.4	224088.1	1642903.9	181140.1	15782596.0	1225186.6	6262629.9	15782596.0	863244.5	9242058.6	542181.8	986937.1	453240.0	2163157.6	9242058.6	10598689.8	2458832.3	9242058.6	15782596.0	911295.2	446394.0	2163157.6	12710985.0	1642903.9	375631.1	12710985.0	9242058.6	2121056.7	2863885.2	6262629.9	590516.6	1353359.9	959491.4	342595.7	2715224.9	15782596.0	4452210.8	2458832.3	1430604.4	4983507.1	4675157.0	281983.1	2458832.3	2948179.1
744_145.1337_0.68_CCMSLIB00006124186	15782596.04	20029517.97	24846614.99	572184.48	9242058.62	89355.89	103552.25	2329177.11	113407.10	24846614.99	1938014.71	12710984.99	24846614.99	921955.12	12710984.99	722979.28	1721449.89	504782.29	3820721.68	24846614.99	20029517.97	3061722.83	24846614.99	40917991.11	890028.01	537435.93	6262629.92	24846614.99	2016543.19	145267.67	20029517.97	24846614.99	3820721.68	4983507.09	12710984.99	890028.01	2268794.82	1677632.27	113066.09	5905643.09	24846614.99	9242058.62	2778113.73	4000518.58	12710984.99	4983507.09	72411.39	3500752.34	3820721.68
3469_145.1337_1.54_nan	18850.982	272647.876	481826.532	378185.801	134333.715	357018.991	70130.429	519014.323	14961.646	142721.073	155909.038	336512.059	312423.185	329346.127	306367.911	551624.258	378185.801	351113.077	319292.275	594958.118	474255.582	398505.616	12534.053	17628.616	295740.772	453239.964	546504.185	230474.689	243908.725	470519.165	474255.582	388499.793	18402.624	590516.585	462527.561	31738.187	529219.570	9204.196	15505.846	17056.626	572184.477	584686.461	12534.053	336512.059	179877.158	137598.226	195213.181	13245.087	52466.762
4184_145.1337_3.29_nan	24586.81	20605.42	13790.67	14620.86	15673.35	16794.95	21665.66	18966.56	21035.40	113407.10	21226.07	16318.15	35303.30	24297.42	23493.31	26994.60	23724.67	13552.96	14572.98	246335.71	12801.56	22907.40	105851.73	122520.25	10899.15	19133.23	28624.41	126313.42	23366.76	31357.66	37875.34	23789.08	25091.63	46023.62	16027.32	42642.72	28387.37	13840.03	21405.25	23366.76	30761.25	32358.16	18014.46	21162.10	19011.22	13375.42	14910.73	18119.57	69156.91
3559_145.1337_1.6_nan	13201.970	185305.208	200742.781	36091.771	140763.392	7853.486	59941.742	92281.419	10112.475	33842.544	9166.240	6828.455	277998.611	13511.357	57109.852	14802.600	10073.882	61786.065	132374.706	291704.475	200061.473	10264.364	8030.188	12495.885	4789.983	57109.852	82433.255	496847.582	10938.355	16846.184	225803.572	11027.727	13375.425	22962.095	79163.590	22595.247	15405.998	5706.510	11354.627	11405.206	17360.959	146674.346	7920.231	9628.523	8773.383	5706.510	7684.505	9022.054	37100.773
3604_145.1337_1.7_nan	13285.694	216896.291	143944.960	6863.875	5766.127	7920.231	10034.496	8030.188	10225.579	6183.991	9341.685	6951.640	295740.772	13840.034	57734.250	15009.835	10149.486	6386.047	6004.952	111090.260	101661.599	10454.004	8064.884	12751.419	4867.833	9129.876	14802.600	159151.357	11027.727	17107.084	15559.902	11232.587	13419.703	23091.946	7343.640	22662.328	15559.902	5856.167	11444.002	11569.184	17519.300	14185.711	8140.224	9779.277	8842.081	5736.701	7756.687	9091.798	37334.248
3682_145.1337_1.84_nan	38194.67	33938.18	213426.24	23724.67	28069.07	30097.10	36185.07	31182.61	35017.82	22114.63	38194.67	28695.21	56628.24	40213.28	38986.35	41602.07	42853.55	22720.30	26899.36	154888.99	22519.43	38535.41	28778.66	36375.33	18850.98	31548.66	45278.42	44541.43	36792.74	47881.23	63651.72	41047.19	40565.64	73168.83	28069.07	60788.01	45521.22	22907.40	33153.01	39544.82	48180.17	54765.78	31097.68	37437.29	29868.66	22180.00	24145.68	30164.81	98086.84
3843_145.1337_2.51_nan	240715.16	932272.47	1029313.70	24723.58	562359.70	30843.96	37334.25	32467.47	36894.26	890028.01	40213.28	319292.28	863244.47	42160.67	716249.00	42853.55	44901.59	23366.76	28218.42	1802610.19	624655.29	39662.36	1146635.08	1114618.78	20313.35	32467.47	47881.23	1133242.92	38876.47	50261.60	1045312.89	1062566.59	42160.67	75652.37	406388.70	62457.97	47731.89	151332.76	35116.83	329346.13	383188.08	412642.54	33054.54	38986.35	459587.79	618533.97	24880.93	31548.66	102203.46
2951_145.1338_0.99_nan	16318.153	64731.939	388499.793	8842.081	8610.240	10614.610	13245.087	10769.220	13031.597	261810.437	12495.885	9341.685	441019.664	16517.059	215019.538	18616.691	13245.087	8641.576	7886.446	481826.532	287137.571	13375.425	101942.553	252082.610	6537.076	11528.280	18572.303	334839.879	14620.859	21162.096	263224.526	556144.881	16404.744	28858.062	9518.532	28218.418	19312.002	7654.782	13740.539	14572.977	22324.979	19011.225	10769.220	12933.944	11824.377	7756.687	9555.656	11528.280	45896.762
3183_145.1338_1.13_nan	44180.70	40105.05	271259.07	28296.09	33243.95	34427.09	42516.43	36998.09	42743.97	179239.83	46146.64	35590.14	291704.48	47195.47	45278.42	48026.38	49274.00	26994.60	32087.55	359470.12	362072.58	45404.05	33444.29	173432.80	22720.30	36490.23	52900.83	351113.08	42642.72	56628.24	73356.43	46277.27	47731.89	84944.99	33546.88	71086.97	52750.91	27217.07	38757.72	47460.69	55712.34	65627.58	36894.26	43836.36	34041.57	26354.30	27450.76	35396.17	109264.69
3994_146.0602_2.84_nan	30406.3664	56472.7024	78342.3237	319292.2751	233318.2813	654976.1065	643459.3679	661.2531	509382.9340	96481.7607	18182.1059	104715.6408	20491.3956	386093.0914	102753.0733	317650.0162	25899.6259	115785.5577	24802.0137	52325.4117	88680.9133	21350.2277	80229.0191	24951.1587	254983.1730	140763.3917	32567.1441	21786.3343	28472.3225	147099.1311	82657.1905	16794.9548	6951.6401	61279.8535	235086.9104	351113.0765	109564.7561	136336.6068	175409.0323	39315.6923	69351.7503	1654.0206	18616.6906	82896.4863	163984.1117	49274.0027	77710.4385	65454.2078	8876.8161
5755_146.0602_5.96_CCMSLIB00000220807	567893.11	34628.94	173432.80	197495.72	83354.64	167786.46	186560.11	16846.18	93335.77	89117.08	391209.09	638054.59	156899.07	238359.06	151836.21	249900.37	303645.30	48317.56	142721.07	256089.82	281983.06	56007.63	212419.30	572184.48	332880.64	357018.99	327407.18	264360.33	80443.37	176613.16	65973.32	264360.33	455823.43	444246.08	174083.72	359470.12	196053.17	264360.33	388499.79	437635.92	224960.16	434929.83	13552.96	135924.06	252082.61	107554.69	52163.32	406388.70	185305.21
3579_146.0602_1.66_nan	856.1226	424.8544	289.1043	278.5106	183.2439	372.9035	595.8069	300.0211	638.9714	217.4322	5622.3969	256.5086	1229.5488	1054.8428	404.4122	1170.7137	459.1635	253.6341	176.8082	555.3637	212.8658	568.7308	470.9080	706.4059	194.8002	503.4638	1123.7930	894.0389	715.4560	1471.6695	547.9711	722.6751	876.2288	1498.3292	6798.6248	1947.3259	790.0049	325471.2357	28139.1756	419.5474	1278.5977	675.7248	453.2192	328.7437	378.1068	208.7694	345.8552	337.8103	46675.8228
4957_146.0602_4.57_nan	251176.0	492650.2	423472.9	305129.4	308084.5	163984.1	180502.0	901266.6	196776.7	481826.5	890028.0	590516.6	519014.3	391209.1	546504.2	375631.1	1274968.8	478260.7	803654.6	429262.9	257370.3	1938014.7	612501.4	738796.2	417753.9	648625.0	420474.3	481826.5	821396.5	364011.5	152350.0	412642.5	643459.4	1002186.8	578173.5	153930.9	1642903.9	849775.0	340266.2	932272.5	441019.7	863244.5	1331673.3	446394.0	863244.5	1616011.7	572184.5	1486743.4	403175.4
3777_146.0603_2.31_nan	1114618.778	4363.068	16950.462	8610.240	1181.674	89832.632	95415.626	9555.656	24586.807	13790.670	57734.250	306367.911	17727.637	466503.469	14338.745	98668.035	44786.726	75284.003	87468.013	81998.107	83354.644	279374.666	18519.179	113407.105	102203.456	141993.119	281983.059	24880.929	36588.164	353123.018	6664.690	28472.323	160240.444	537435.933	4922.868	3341.899	187358.905	29352.423	23024.628	37547.034	17628.616	8407.202	27293.443	24654.245	16168.288	85165.955	8950.310	191448.008	1225186.553
5857_146.0603_6.14_nan	5793.4097	7310.4368	3545.5742	470.9080	3296.7195	18572.3027	20491.3956	7791.2153	6154.2422	4767.0724	13375.4248	4591.8096	10986.2417	9849.3356	7654.7815	6033.7611	92809.3285	9816.0126	6473.8317	20132.6747	4949.2831	14239.1485	3432.4744	15769.6551	3153.0513	3278.3700	20192.4848	15505.8464	8332.8126	9737.3217	143.8073	5560.9254	26282.8175	28936.0500	15769.6551	3589.7956	13552.9645	47731.8927	69543.5519	69156.9074	7310.4368	26593.0196	1522.8565	876.2288	41267.9409	149375.4435	42642.7158	27217.0699	388.2220
966_146.0813_0.64_nan	208015.3	267199.7	241722.1	172803.0	213426.2	257370.3	327407.2	227657.3	662429.8	143121.0	344726.7	205559.5	160840.1	200742.8	214193.1	170936.8	235086.9	246335.7	185305.2	160840.1	50261.6	409420.9	199251.7	243908.7	556144.9	327407.2	347131.3	265867.9	179239.8	231347.7	257370.3	254983.2	216896.3	305129.4	437635.9	196053.2	406388.7	388499.8	529219.6	271259.1	357019.0	359470.1	259920.5	163984.1	161521.7	239460.3	294650.0	315758.1	131627.6
3113_146.0814_1.1_nan	93848.520	45775.085	147493.775	26282.818	1522.857	2956.305	4591.810	32173.326	4742.961	100881.948	3456.969	2446.633	100613.371	6299.647	3545.574	7250.498	4272.514	27371.060	34427.089	137598.226	78734.657	4566.770	88212.953	140294.222	50870.457	3905.003	30023.550	102203.456	44786.726	28858.062	78958.067	47731.893	77710.438	100881.948	28218.418	11405.206	6983.277	2068.919	5424.839	42743.972	77297.185	5248.270	39544.823	65454.208	3634.893	30023.550	3319.345	3341.899	19881.301
1647_146.0926_0.69_CCMSLIB00005884506	145715.14	246335.71	131627.58	59619.26	70899.14	87240.49	105282.76	89598.04	109264.69	156899.07	101153.32	69945.70	409420.86	124810.48	92023.89	118569.62	139846.14	42399.52	117521.14	254983.17	94129.57	151332.76	291704.48	211541.99	101153.32	109264.69	102753.07	182541.65	59619.26	227657.32	107841.50	192919.56	72411.39	226782.33	300618.56	56949.16	312423.19	90313.81	48710.76	197495.72	247317.44	222371.17	267199.67	173432.80	141186.27	373015.66	212419.30	171642.04	223188.20
2200_146.0926_0.88_CCMSLIB00005884506	49709.84	114790.32	70899.14	41047.19	30761.25	51854.28	39867.51	42399.52	53959.15	101153.32	43455.77	29012.26	163419.21	76869.68	55394.90	54588.12	62457.97	27838.46	46146.64	92281.42	34143.69	90077.52	144353.35	74124.39	81323.42	77069.94	27062.78	83354.64	52466.76	95942.35	74124.39	83805.67	29774.78	124810.48	115785.56	29177.13	148395.99	37334.25	27994.83	79580.58	143120.98	92559.43	155402.31	45160.28	58199.96	302117.64	161521.71	90792.01	119240.36
2538_146.1177_0.87_nan	105282.759	110157.210	7886.446	57574.794	12030.992	16365.243	21974.010	19429.788	67626.650	21350.228	42516.434	24880.929	217854.626	18285.074	11528.280	12285.676	71656.885	7080.217	65278.027	82433.255	5220.553	57268.810	56789.622	178494.153	20793.429	7886.446	60103.877	34628.944	11740.843	22519.432	20671.265	5916.968	33243.947	237147.563	147493.775	48317.556	91511.871	16027.319	73738.088	68562.746	351113.077	111415.488	41267.941	27994.834	22907.398	349215.276	12121.860	359470.119	162779.614
1291_146.1177_0.66_nan	2268794.8	2121056.7	1402218.2	412642.5	811631.1	763197.0	945767.3	2268794.8	890028.0	2268794.8	2163157.6	1486743.4	1901077.4	2016543.2	932272.5	1292949.6	1938014.7	562359.7	1184018.4	1353359.9	932272.5	2121056.7	1938014.7	2213696.9	1376480.8	732147.7	2068473.3	1225186.6	4675157.0	911295.2	1642903.9	2016543.2	1376480.8	1978354.8	1585090.6	1978354.8	1292949.6	1146635.1	375631.1	1274968.8	2458832.3	1677632.3	15782596.0	1721449.9	682696.4	1938014.7	945767.3	2863885.2	2329177.1
3788_146.1178_2.37_nan	3254.3096	8773.3832	25447.7720	136772.7707	237147.5631	181807.0936	156403.2044	27838.4554	107554.6939	51411.5530	18063.4185	13335.3899	20911.8492	11272.6907	58368.2061	101942.5532	4696.3473	181807.0936	40323.4149	7684.5051	67261.3278	55712.3405	18014.4580	9310.4095	36894.2643	39867.5140	23293.5607	17261.4589	24514.3414	21974.0102	5880.6272	11064.1319	10149.4857	324.4197	106131.9738	15009.8349	57109.8517	175409.0323	288754.4000	34526.0107	3365.2143	8140.2240	8773.3832	3113.1023	105282.7586	167177.6112	395751.5005	24219.5559	740.1447
3633_146.1178_1.77_nan	669565.78447	2352.55090	4841.38790	2691.53367	358.78204	1483.77480	1419.05410	50.40046	70.87614	130890.86916	63.99289	9245.07537	20313.35192	8610.23951	1134.55803	1431.43432	740.14470	2468.06273	383.09293	29012.25536	5947.62922	3905.00340	185305.20768	830975.97560	10494.43865	6356.90807	3659.09039	7920.23129	63.99289	10414.52999	46817.61207	30164.81422	1394.25341	1581.76897	3456.96905	89.34134	2372.78645	706.40585	4540.78934	1419.05410	20911.84923	8805.80807	1565.84526	1032.89292	7343.63960	7654.78151	19252.06915	5424.83869	50419.22177
2008_146.1653_0.74_nan	3877.31525	1729.88884	48855.51661	1054.84278	4720.67623	5916.96820	5391.66137	7343.63960	16733.82199	93596.95082	11272.69072	107266.79950	98086.83756	151332.76066	48710.75873	36185.07472	105.43214	4246.56992	516.99276	13245.08693	4198.77085	59314.20522	13031.59701	15559.90236	16027.31890	42516.43364	29599.46707	66335.87212	275136.73555	155.81794	115.66538	2553.65511	42642.71580	5676.70193	17313.39634	2913.59209	76052.97547	13123.48749	12030.99212	20192.48483	34921.24161	10034.49571	10414.52999	1552.01985	19188.93655	81766.89916	20064.41048	91264.72676	210.81178
567_146.1653_0.6_CCMSLIB00006678412	398505.616	233318.281	254983.173	130890.869	84944.992	79580.579	83354.644	183316.647	104450.622	373015.663	403175.408	288754.400	537435.933	459587.790	184649.989	849774.958	147938.489	100071.675	125548.646	403175.408	310939.817	308084.462	248714.228	441019.664	113407.105	215019.538	606500.401	444246.081	485222.242	4540.789	118899.357	199251.658	1459427.597	87008.495	103014.508	118569.617	409420.864	67261.328	13698.638	175409.032	370953.425	330986.182	172284.004	209675.236	167177.611	309242.669	108112.392	177145.248	29177.126
2681_147.0441_0.96_CCMSLIB00005489433	129359.02	59466.89	49573.46	69945.70	116476.30	280675.63	283203.43	26354.30	280675.63	70130.43	144353.35	167786.46	52013.31	342595.73	91774.64	281983.06	100347.80	120298.31	49274.00	46277.27	108402.21	96481.76	100347.80	22662.33	165505.23	33243.95	103268.88	85387.57	45160.28	238359.06	69543.55	84242.31	72592.21	139846.14	174791.34	295740.77	133570.73	103268.88	160240.44	172284.00	85600.02	90077.52	45775.08	93335.77	43455.77	51411.55	75477.62	81323.42	104148.38
1066_147.0766_0.65_CCMSLIB00005738811	272647.876	10729.565	7508.961	239460.264	300618.564	267199.671	310939.817	8773.383	1555075.521	33546.877	213426.237	176613.158	19547.239	1099910.894	242803.664	911295.199	263224.526	210573.691	6506.793	12121.860	133164.749	122912.280	8510.914	13201.970	167177.611	317650.016	15817.525	15058.584	11786.558	388499.793	157458.310	12331.959	175988.531	716249.001	160240.444	375631.101	146674.346	230474.689	584686.461	284656.882	18738.000	15100.291	79373.109	224960.161	537435.933	76267.300	297365.708	137598.226	39986.039
314_147.113_0.58_CCMSLIB00000221734	2458832.28	849774.96	378185.80	1146635.08	618533.97	1855397.60	2213696.90	446394.03	1901077.41	523895.91	2268794.82	2863885.16	513364.37	3500752.34	863244.47	4000518.58	2268794.82	4452210.76	682696.42	763196.99	1002186.83	1677632.27	945767.31	624655.29	1523242.71	2715224.90	3274370.93	722979.28	1029313.70	1353359.88	1014557.01	1331673.33	3061722.83	2329177.11	781875.66	1353359.88	2121056.71	1201964.38	2458832.28	2458832.28	773299.71	1764630.91	36375.33	2778113.73	434929.83	794232.19	4675156.98	2213696.90	1978354.78
2766_147.6126_1.01_nan	56789.6223	10855.8108	51411.5530	74312.5210	254983.1730	67261.3278	57109.8517	310939.8173	52013.3139	901266.5677	357018.9909	364011.4762	26899.3643	181807.0936	453239.9644	109264.6903	470519.1651	76461.6393	127060.6710	15100.2907	1022.9326	276546.5787	43584.5184	167786.4554	51555.5625	19011.2245	55557.7419	8473.5626	104715.6408	1869.1434	747.5207	7654.7815	155402.3106	437635.9165	446394.0276	19881.3011	1764630.9070	618533.9684	166565.7278	1248061.1025	11141.1857	716249.0009	87240.4879	253485.3639	1201964.3813	1764630.9070	781875.6613	1248061.1025	15973.3504
3053_147.6127_1.06_nan	8610.23951	1134.55803	15100.29070	13245.08693	16846.18355	6299.64733	6894.09379	85387.57016	11027.72737	164482.55932	104715.64080	179877.15843	15871.44947	73168.82821	65627.58462	15871.44947	35017.81773	50419.22177	88445.15546	2315.70029	1444.46258	215019.53797	5916.96820	122912.28015	42399.52005	19188.93655	35590.14254	3745.24268	200061.47288	73.81652	65.65062	668.44561	65278.02698	20132.67475	110783.23029	81.94869	187973.96859	3589.79559	60.61105	57.14651	5622.39686	93335.76838	66335.87212	31825.01708	48026.37599	174791.33983	30933.57030	48.40273	91.03977
2947_148.0605_1.01_CCMSLIB00000221804	41722.560	25665.372	19429.788	1368.985	26201.535	5164.862	3568.729	3634.893	22846.014	17151.718	27920.234	20545.569	144794.062	14620.859	9341.685	28936.050	11354.627	2015.852	7545.094	66706.102	11989.363	10305.315	42743.972	77914.938	11569.184	15673.354	13419.703	77297.185	4973.080	35497.524	29516.250	32004.196	30164.814	13161.608	22595.247	28858.062	23493.306	14094.376	25016.269	30933.570	58687.560	13511.357	18850.982	15505.846	84709.787	21285.521	108402.215	14961.646	62308.103
2634_148.0605_0.93_nan	105851.727	134726.806	138936.338	5676.702	18340.541	11405.206	22779.221	11786.558	95164.722	27755.991	32173.326	16121.558	223188.202	34247.328	17900.343	46944.843	57734.250	10494.439	28624.412	199251.658	41945.087	24074.355	65278.027	142721.073	16404.744	31738.187	70314.588	188655.486	34331.385	36792.740	75085.468	190837.358	41267.941	94920.699	62965.861	19486.916	38089.794	21665.656	29435.579	53049.474	104450.622	78958.067	103268.876	17628.616	146674.346	70314.588	133570.734	16168.288	118236.224
1061_148.0606_0.65_CCMSLIB00000221804	5384011	5384011	4452211	1114619	5384011	2068473	2715225	1248061	9242059	2068473	8224551	5384011	7371628	4000519	4452211	4452211	5905643	1486743	1938015	4983507	3500752	3820722	6832098	8224551	2381072	3820722	6832098	5905643	2863885	4189492	6262630	5905643	4983507	6262630	7371628	4983507	4452211	3679356	5384011	4189492	6262630	7371628	3274371	4452211	8224551	3153742	9242059	4189492	5905643
2038_148.0606_0.77_CCMSLIB00005883691	96481.761	334839.879	242803.664	46944.843	258788.917	43081.112	73550.471	6183.991	167177.611	125931.498	88445.155	287137.571	489041.483	169659.682	236209.765	126313.422	108402.215	87008.495	116836.608	2068.919	124065.210	138489.025	120662.512	294650.026	40680.943	202930.360	38089.794	202930.360	25237.641	112037.162	319292.275	115127.008	150356.712	112705.499	277998.611	86283.024	117868.025	105568.951	13992.773	186560.108	243908.725	152349.957	58687.560	82657.190	226782.328	143524.297	175409.032	52900.830	128943.794
3816_148.1122_2.47_nan	12623.329	8985.526	10414.530	16318.153	17407.577	49981.071	38986.349	8473.563	24439.176	9663.451	10532.198	22114.629	4996.280	41487.218	27517.363	27607.677	28218.418	83581.798	136336.607	22180.003	61446.584	105568.951	9737.322	11863.931	70130.429	99240.505	10034.496	16318.153	19133.227	70314.588	11908.529	8705.169	6299.647	43717.723	95164.722	4514.255	131985.782	108676.228	105851.727	111415.488	10532.198	16846.184	37547.034	37654.122	165505.232	245109.234	275136.736	141186.268	9022.054
3754_148.1123_2.22_nan	8.519183e+01	1.123793e+03	1.257891e+04	7.014573e+01	5.451767e+03	1.156654e+02	1.558179e+02	1.088788e+03	7.176819e+00	1.764342e+03	4.813119e+02	1.233196e+04	4.148722e+04	5.981306e+01	1.041453e+04	3.323843e+01	6.893270e+02	1.832439e+02	3.882220e+02	2.926714e+04	1.049926e+05	3.587820e+02	9.255943e+04	7.684505e+03	8.434555e+01	2.481075e+02	7.900049e+02	1.684618e+04	5.897127e+01	7.176819e+00	4.841388e+03	5.593059e+03	4.758410e+02	6.565062e+01	1.964066e+03	7.176819e+00	1.246206e+02	1.699547e+03	3.933327e+02	1.457695e+03	3.246747e+04	1.423915e+04	1.214787e+02	3.164013e+02	5.593059e+03	6.822136e+02	7.176819e+00	7.226751e+02	7.176819e+00
3427_149.0598_1.46_CCMSLIB00005489328	164482.559	55394.901	80651.104	179877.158	208813.322	231347.663	280675.628	1510.778	355185.184	128584.183	150356.712	149375.443	67991.686	368644.664	114077.966	332880.645	87468.013	152865.433	80004.531	61786.065	114444.668	98668.035	110473.481	24880.929	300618.564	166565.728	87716.031	34331.385	37100.773	177807.202	27994.834	91026.735	148888.807	172284.004	170936.765	284656.882	136336.607	78546.068	151332.761	156899.073	102498.549	13602.966	13602.966	101412.730	123318.753	39194.192	77505.004	104715.641	54588.116
1116_149.0638_0.65_nan	191448.01	329346.13	180502.01	50121.79	231347.66	64731.94	114444.67	47881.23	504782.29	53187.44	280675.63	325471.24	492650.18	237147.56	265867.94	122912.28	246335.71	56949.16	61446.58	198494.73	144794.06	158005.05	284656.88	364011.48	90313.81	144353.35	220588.64	359470.12	102498.55	298971.09	357018.99	288754.40	215871.55	309242.67	327407.18	236209.76	207198.46	130515.27	192236.76	258788.92	325471.24	342595.73	96737.54	166016.55	353123.02	136772.77	248714.23	200742.78	193763.14
2245_150.0584_0.88_CCMSLIB00006682581	2715224.9	1901077.4	2068473.3	1292949.6	2121056.7	2458832.3	1642903.9	330986.2	2863885.2	1802610.2	1978354.8	2329177.1	2778113.7	3274370.9	2163157.6	2778113.7	1353359.9	1677632.3	959491.4	1292949.6	2381072.0	1430604.4	2268794.8	1402218.2	2863885.2	2778113.7	1133242.9	2268794.8	738796.2	1802610.2	1677632.3	1353359.9	1855397.6	2068473.3	1802610.2	2068473.3	1459427.6	1014557.0	1802610.2	1938014.7	1523242.7	1459427.6	803654.6	1081273.1	1555075.5	781875.7	606500.4	1802610.2	1677632.3
1846_150.0585_0.71_CCMSLIB00006682581	4000518.6	2016543.2	3820721.7	1331673.3	3274370.9	3274370.9	2863885.2	466503.5	2948179.1	1585090.6	3061722.8	2948179.1	3820721.7	4983507.1	2948179.1	5905643.1	1978354.8	2632417.1	1353359.9	2381072.0	3153741.6	1802610.2	2948179.1	1802610.2	3153741.6	3153741.6	1721449.9	3500752.3	911295.2	2863885.2	1901077.4	2329177.1	2458832.3	2715224.9	2863885.2	2863885.2	2068473.3	1938014.7	2381072.0	2016543.2	2016543.2	2016543.2	1062566.6	2213696.9	1616011.7	830976.0	849775.0	2632417.1	2381072.0
2548_150.0774_0.91_CCMSLIB00006682581	40213.282	43199.651	59619.261	13285.694	21035.400	8573.084	8985.526	63301.364	10938.355	5947.629	32863.484	41945.087	69945.699	35217.626	32567.144	27755.991	33641.159	67626.650	25589.345	33842.544	8030.188	3589.796	99532.650	52900.830	24723.577	10575.196	13375.425	62308.103	13511.357	27141.523	24880.929	42279.063	33641.159	42055.888	26994.604	29516.250	74883.735	30023.550	27450.759	16950.462	130890.869	27607.677	2468.063	7853.486	29352.423	6699.465	45032.844	72227.130	143120.976
3415_150.0913_1.44_nan	75.33287	838.01936	1457.69540	66.40448	51.48086	69.34224	77.88171	341.74712	84.34555	497.83539	73.24007	62.37179	6951.64007	86.92164	67.20603	89.34134	78.79569	58.01279	715.45605	5360.04087	1915.13857	5560.92536	4052.63402	9779.27676	56.25768	5164.86207	96.43758	5109.92527	1043.42874	226782.32773	1100.22684	13790.67038	10899.15261	2934.25751	1194.57489	105.43214	1964.06639	65.65062	79.63049	70.87614	16950.46222	79.63049	973.98106	63.99289	955.01566	935.13591	73.24007	2225.15816	122.60108
3260_150.0915_1.25_nan	7959.663	14533.676	79580.579	2896.721	5476.472	13511.357	5078.247	2896.721	4320.302	4412.337	6506.793	17460.134	57268.810	5622.397	27755.991	8407.202	59466.891	15673.354	41831.149	142721.073	47195.466	29774.784	121779.898	130118.035	12495.885	18285.074	5534.372	32087.552	24723.577	30761.250	14185.711	38089.794	34331.385	73550.471	105568.951	2155.058	156403.204	6699.465	16027.319	53959.151	68377.742	63497.838	9409.002	4006.553	107841.503	146231.191	164482.559	135115.185	12578.911
182_151.0353_0.58_nan	4452210.8	6832097.9	2551733.0	4675157.0	7371628.2	8224551.1	10598689.8	24846615.0	10598689.8	4189491.8	9242058.6	9242058.6	3153741.6	6832097.9	7371628.2	3153741.6	24846615.0	10598689.8	12710985.0	3820721.7	7371628.2	12710985.0	4983507.1	7371628.2	4983507.1	8224551.1	9242058.6	4452210.8	6262629.9	8224551.1	7371628.2	10598689.8	24846615.0	8224551.1	6832097.9	504782.3	12710985.0	15782596.0	15782596.0	12710985.0	4675157.0	12710985.0	2329177.1	15782596.0	6832097.9	12710985.0	4983507.1	15782596.0	12710985.0
3081_151.0617_1.08_nan	18402.624	23724.669	54918.783	71858.907	16462.232	49848.600	53187.445	37875.336	153412.737	36588.164	9310.410	3068.475	24145.683	191448.008	12842.032	129750.570	82896.486	19547.239	9280.211	13840.034	7446.406	25973.846	17956.362	32467.468	97540.253	24145.683	24010.394	16222.467	16846.184	97268.235	65800.051	22252.451	40922.515	80651.104	13602.966	150356.712	41722.560	28778.655	191448.008	19486.916	27607.677	32173.326	111415.488	49573.458	16733.822	63132.900	25091.629	15453.991	68562.746
3044_151.0965_1.06_nan	108402.215	125931.498	106431.491	7508.961	6568.580	8805.808	11027.727	128943.794	81102.932	96211.417	64562.492	7684.505	19719.022	14710.536	11232.587	16318.153	103268.876	49143.040	6733.779	72411.392	55394.901	11528.280	62795.457	13511.357	156899.073	9920.315	71656.885	15304.548	12198.869	74124.387	93335.768	130118.035	159151.357	25159.148	8103.652	116128.982	82896.486	55557.742	12159.855	83805.668	19065.444	89832.632	143120.976	177145.248	9883.344	45404.053	60608.599	89598.041	199251.658
3317_151.1231_1.34_nan	1.081456e+02	9.310410e+03	1.148660e+04	8.303610e+03	1.089915e+04	8.155718e+00	8.155718e+00	2.336676e+04	8.808191e+00	1.668008e+04	9.445690e+03	1.174084e+04	6.509187e+04	8.155718e+00	2.006441e+04	8.845030e+02	2.161256e+04	8.610240e+03	2.364943e+04	2.580972e+04	7.706994e+04	8.155718e+00	4.589676e+04	1.161660e+04	4.949283e+03	1.026436e+04	6.935175e+04	1.828507e+04	1.278673e+02	8.808191e+00	3.354688e+04	1.906544e+04	1.857230e+04	8.808191e+00	9.024554e+02	9.392514e+00	8.808191e+00	2.352551e+03	1.308482e+04	2.685779e+02	5.070703e+04	9.587656e+03	7.176819e+00	6.389714e+02	9.392514e+00	2.149471e+02	9.392514e+00	9.310410e+03	6.934224e+01
943_151.6256_0.64_nan	3061722.8	1721449.9	1802610.2	971349.7	1274968.8	2863885.2	3377129.9	3679356.1	1978354.8	2715224.9	6262629.9	3679356.1	1459427.6	2381072.0	2551733.0	1802610.2	2329177.1	3820721.7	6832097.9	2016543.2	2121056.7	10598689.8	2863885.2	2632417.1	1901077.4	2329177.1	3820721.7	1585090.6	7371628.2	189412.6	239460.3	781875.7	4452210.8	1248061.1	986937.1	218881.2	2632417.1	986937.1	1114618.8	1721449.9	2121056.7	2381072.0	5905643.1	1585090.6	1014557.0	2778113.7	2632417.1	2715224.9	309242.7
2012_151.6257_0.76_nan	223188.202	462527.561	72411.392	207198.464	16950.462	63651.718	140763.392	1002186.831	88680.913	65800.051	101661.599	135115.185	81102.932	70693.193	129359.020	406388.699	362072.579	364011.476	297365.708	89117.082	109851.644	359470.119	163984.112	163984.112	104715.641	332880.645	117868.025	87716.031	355185.184	5793.410	88680.913	155402.311	676740.085	81102.932	53493.445	7654.782	90792.006	41267.941	34427.089	60286.662	131285.254	216896.291	359470.119	134333.715	59149.228	162779.614	26354.295	118899.357	177145.248
176_152.036_0.58_nan	492650.18	781875.66	273741.09	403175.41	840747.08	1002186.83	811631.08	1430604.40	1045312.89	245109.23	763196.99	1062566.59	403175.41	722979.28	901266.57	450092.61	1486743.35	921955.12	911295.20	426386.56	876126.68	1353359.88	496847.58	600900.40	466503.47	945767.31	945767.31	551624.26	513364.37	1014557.01	876126.68	1201964.38	2213696.90	781875.66	738796.17	66335.87	1099910.89	1099910.89	1616011.72	1486743.35	567893.11	1402218.20	208015.30	1331673.33	986937.13	1002186.83	532917.51	1114618.78	911295.20
2262_152.0554_0.86_nan	37978.5184	158.2433	7920.2313	1194.5749	84709.7875	2857.3459	10414.5300	142.6446	6413.1765	35883.8985	1170.7137	3905.0034	14338.7453	6386.0472	93848.5198	4150.3537	3296.7195	128.9341	1964.0664	12623.3288	57887.7265	176.8082	1809.0621	46412.9504	3133.0759	173.7023	8876.8161	5593.0587	221.9860	4973.0803	71858.9074	8641.5760	61961.6845	3365.2143	80004.5309	93077.5716	4645.6946	1022.9326	3978.8068	115127.0084	4320.3022	77914.9375	176.8082	15148.0426	4996.2798	121.4787	163.3986	3634.8926	8573.0842
1805_152.0559_0.69_nan	157458.310	117172.885	200061.473	40323.415	141186.268	166016.546	130515.273	49848.600	259920.534	63497.838	115463.804	115127.008	284656.882	688755.307	145267.672	745434.993	199251.658	103268.876	72411.392	129750.570	156403.204	52163.323	162779.614	128584.183	213426.237	676740.085	110783.230	124810.479	72592.211	509382.934	74691.755	116836.608	158005.048	169659.682	114077.966	124065.210	125931.498	121042.093	106970.899	226782.328	46146.643	77297.185	12664.679	92559.426	149375.443	5649.706	16895.519	70693.193	406388.699
2293_152.0567_0.88_nan	176613.16	253485.36	403175.41	158005.05	110473.48	187358.91	167177.61	88892.16	466503.47	131285.25	309242.67	355185.18	400720.70	1062566.59	150356.71	732147.69	215871.55	228688.27	184649.99	279374.67	122520.25	192919.56	342595.73	271259.07	523895.91	986937.13	168429.52	409420.86	254983.17	546504.19	69945.70	168997.05	153412.74	302117.64	92281.42	19065.44	169659.68	338324.99	441019.66	215871.55	252082.61	82433.25	139391.74	68970.33	141993.12	231347.66	140294.22	192919.56	618533.97
2899_152.0568_1.01_nan	26514.037	12452.699	32467.468	37334.248	42399.520	101661.599	119240.365	23855.558	91511.871	18850.982	38535.409	8064.884	35017.818	46944.843	8573.084	107841.503	95415.626	55394.901	23789.084	17850.634	16622.311	14758.559	19252.069	437635.916	67991.686	281983.059	11444.002	12238.469	43081.112	136772.771	97540.253	14802.600	31453.057	182541.651	17900.343	40213.282	54136.403	72592.211	98384.730	71086.972	22047.790	16404.744	13939.291	11657.001	118899.357	11786.558	34921.242	45278.418	116476.299
3147_152.0568_1.1_nan	3377129.89	280675.63	584686.46	273741.09	291704.48	532917.51	600900.40	344726.69	492650.18	662429.80	624655.29	781875.66	383188.08	2068473.26	305129.42	1459427.60	415123.10	349215.28	542181.82	444246.08	253485.36	102498.55	386093.09	388499.79	1029313.70	911295.20	167177.61	716249.00	732147.69	1029313.70	96481.76	241722.09	259920.53	2213696.90	669565.78	149375.44	1616011.72	763196.99	265867.94	1045312.89	229612.52	450092.61	125162.70	359470.12	590516.58	156899.07	147938.49	890028.01	1901077.41
1952_153.0407_0.72_nan	147099.131	64918.578	90555.348	31649.380	52610.597	9245.075	11786.558	44058.512	19065.444	63132.900	95675.955	119572.683	158562.349	129750.570	148395.994	83132.640	104715.641	33744.885	54297.045	68970.333	16270.715	6568.580	159151.357	130890.869	50419.222	69156.907	234193.107	169659.682	34722.052	118899.357	28936.050	182541.651	263224.526	245109.234	69729.470	158562.349	248714.228	69945.699	46146.643	156403.204	300618.564	160240.444	22385.521	60286.662	31182.613	49143.040	14094.376	264360.328	190136.234
2620_153.0408_0.93_CCMSLIB00005464098	863244.47	409420.86	643459.37	126699.41	280675.63	63831.64	67453.73	280675.63	222371.17	572184.48	702154.79	556144.88	959491.38	546504.19	754228.23	246335.71	537435.93	125162.70	359470.12	688755.31	308084.46	206391.22	821396.53	1523242.71	366290.10	513364.37	1165607.31	1376480.82	228688.27	763196.99	204697.81	830975.98	1184018.42	1292949.63	403175.41	945767.31	1430604.40	590516.58	330986.18	1165607.31	1855397.60	932272.47	349215.28	295740.77	395751.50	305129.42	139846.14	1201964.38	1062566.59
3289_153.0408_1.3_CCMSLIB00005464098	249900.366	240715.164	253485.364	25665.372	104992.641	7654.782	12412.455	24951.159	221.986	10938.355	148395.994	147099.131	344726.690	2576.429	310939.817	8239.484	291704.475	231347.663	181140.063	412642.542	243908.725	9849.336	546504.185	682696.420	235086.910	344726.690	612501.410	606500.401	12751.419	197495.720	5270.295	1002186.831	1014557.014	37437.289	131285.254	43584.518	276546.579	137598.226	21786.334	323877.099	654976.106	317650.016	3153.051	17313.396	93077.572	9052.920	10614.610	578173.490	84242.314
3176_153.066_1.15_nan	200742.78	201375.21	349215.28	183933.25	119572.68	87716.03	72039.82	152865.43	115463.80	165505.23	140294.22	203824.14	41267.94	258788.92	157458.31	86756.88	151836.21	123318.75	43717.72	144353.35	191448.01	256089.82	108402.21	146674.35	325471.24	15197.63	104992.64	251176.01	162164.86	247317.44	285874.98	185885.55	251176.01	259920.53	141596.57	138936.34	209675.24	158562.35	95675.96	133570.73	206391.22	237147.56	263224.53	290219.24	178494.15	110157.21	103014.51	204697.81	702154.79
3725_154.05_2.01_nan	43199.6505	150356.7125	415123.1023	2000.3092	14440.0700	2225.1582	1793.1968	1565.8453	11232.5873	64731.9391	5451.7670	1088.7885	745434.9933	8272.0654	41722.5597	35590.1425	17107.0842	3133.0759	11740.8426	572184.4773	73550.4710	17900.3431	197495.7197	359470.1193	24802.0137	5507.8859	111090.2596	357018.9909	37437.2890	54918.7827	145267.6719	210573.6915	21095.0330	18793.4653	143524.2973	9816.0126	50419.2218	3634.8926	9052.9201	23168.8733	537435.9329	6386.0472	26899.3643	23789.0837	7114.0291	10938.3552	3045.0865	37334.2479	28218.4182
3761_154.05_2.25_nan	3659.09039	481.31186	4052.63402	6828.45519	536.23297	10729.56460	2956.30511	3745.24268	6923.09561	5880.62719	1471.66951	10414.52999	1581.76897	7217.87024	63.99289	17313.39634	4645.69459	1181.67403	2710.97370	4742.96139	378.10677	8332.81264	10855.81083	5706.50987	2595.36812	2484.07410	10341.35454	1638.98129	5622.39686	90.09614	76.18732	8985.52583	74.58326	5823.16732	6664.69044	17900.34314	2896.72057	18285.07391	10377.99511	3020.85513	70314.58849	72.35265	15100.29070	14289.50059	1522.85652	5593.05871	5193.51820	19011.22455	12933.94425
4338_154.05_3.61_nan	20.55597	16.80452	3634.89260	2576.42867	127.86729	2896.72057	20.55597	83.54519	1714.59927	17.52592	689.32701	19.06447	25.13954	24.22487	20.55597	19.06447	894.03886	419.54744	16.80452	18.32639	17.52592	19.06447	324.41965	21.40749	4101.59574	399.27386	28.13807	19.06447	19.06447	27.06750	19.82799	167.81094	6699.46459	17313.39634	3500.05690	2857.34587	4814.48447	5766.12747	1147.53777	234.14680	1933.63923	21.40749	414.44498	6413.17647	2913.59209	12751.41858	31097.67887	12198.86887	32.27022
1495_154.0975_0.68_nan	298971.09	444246.08	1165607.31	92809.33	489041.48	25447.77	49573.46	243908.72	45032.84	380701.03	202121.67	327407.18	2016543.19	174791.34	415123.10	117172.88	398505.62	71086.97	247317.44	322210.01	357018.99	391209.09	320532.68	190837.36	98668.04	125162.70	121779.90	618533.97	199251.66	138936.34	359470.12	213426.24	237147.56	378185.80	313858.51	16222.47	426386.56	85165.96	82219.24	208813.32	271259.07	312423.19	264360.33	1402218.20	284656.88	485222.24	125548.65	459587.79	217854.63
2146_154.0975_0.88_nan	119572.68	182541.65	567893.11	59149.23	200742.78	13419.70	17151.72	86510.71	18572.30	130515.27	85387.57	112366.58	594958.12	69351.75	133164.75	49573.46	207198.46	24951.16	166565.73	105568.95	170936.76	194459.54	128199.52	74691.75	49143.04	45404.05	65091.87	291704.48	90313.81	65627.58	174083.72	93848.52	79801.66	142339.12	95675.96	25899.63	160840.08	26120.86	26737.03	99240.50	118236.22	149375.44	102203.46	453239.96	113407.10	233318.28	58835.48	170289.30	111090.26
2228_155.0815_0.88_nan	16365.2432	91511.8708	57574.7938	4789.9834	8705.1690	1111.2861	2749.3368	28296.0904	16462.2322	43081.1123	19719.0220	6506.7929	27293.4431	15871.4495	46675.8228	13084.8246	2650.1202	3500.0569	23168.8733	54297.0449	25899.6259	44180.6991	112366.5847	84472.4066	8510.9135	4363.0681	39544.8231	306367.9113	25665.3721	9280.2108	42279.0628	102498.5486	20858.1944	12285.6762	64731.9391	7477.9536	36792.7400	935.1359	2691.5337	23235.2651	100071.6747	46944.8428	120662.5119	6699.4646	18014.4580	12452.6987	7578.0938	18063.4185	50121.7895
1680_155.0815_0.68_nan	45032.8438	128584.1825	112037.1619	492.3521	13602.9656	706.4059	3877.3153	58199.9581	17005.8547	91026.7349	38986.3491	15252.8996	33938.1774	24439.1763	85387.5702	29267.1370	9994.0453	3232.0248	52900.8300	117521.1388	57574.7938	72411.3924	183933.2460	133164.7490	13698.6376	8738.8052	132787.3992	284656.8820	45278.4184	21226.0656	84242.3136	187973.9686	34247.3276	2835.2973	143120.9761	3410.9630	83132.6400	333.5123	1394.2534	47327.9239	148395.9935	119572.6831	284656.8820	25513.4574	6951.6401	18285.0739	4124.1491	49848.5996	86050.0239
583_156.0768_0.61_CCMSLIB00010103270	102203.46	100881.95	72592.21	67991.69	1459427.60	2715224.90	3274370.93	84472.41	1486743.35	65973.32	108112.39	86050.02	123318.75	551624.26	106431.49	781875.66	120298.31	1225186.55	77710.44	82657.19	70693.19	97540.25	77914.94	90313.81	66162.90	89117.08	113066.09	117172.88	88892.16	123318.75	156899.07	108975.88	105568.95	166565.73	1184018.42	143120.98	116476.30	71858.91	1764630.91	106131.97	123318.75	143120.98	95415.63	104992.64	738796.17	66162.90	688755.31	83132.64	215871.55
1306_156.0768_0.65_CCMSLIB00006679657	158005.048	160240.444	3387.523	120298.305	375631.101	986937.132	1274968.776	4174.532	781875.661	21545.005	181140.063	131627.576	117172.885	1165607.313	246335.710	429262.927	165505.232	237147.563	83805.668	6473.832	75477.617	207198.464	97813.658	7217.870	164991.191	584686.461	84944.992	7578.094	140294.222	164482.559	99806.919	6033.761	183316.647	172803.045	409420.864	876126.675	291704.475	237147.563	669565.784	116836.608	10149.486	217854.626	77505.004	188655.486	2068473.256	131285.254	221451.101	319292.275	149862.732
1158_157.0607_0.65_nan	5022.026	28296.090	31182.613	36375.333	509382.934	319292.275	441019.664	11405.206	213426.237	20671.265	47195.466	51854.282	81766.899	434929.833	2691.534	183316.647	306367.911	849774.958	16794.955	43836.359	14141.510	1312348.740	23091.946	44786.726	66526.840	41159.202	55083.762	79801.662	48855.517	406388.699	57424.729	62308.103	81102.932	54447.373	143944.960	123692.252	70492.946	732147.685	676740.085	35686.995	50121.790	62308.103	18402.624	2518.592	803654.577	196776.671	453239.964	246335.710	117172.885
1110_157.6256_0.65_nan	884.5030	436.7057	300.0211	282.3019	184.8420	383.0929	610.3021	214193.0886	661.2531	121042.0932	337.8103	260.0161	1253.2330	1077.8403	408.8220	1207.0901	98384.7296	260.0161	180.2781	568.7308	217.4322	582.5493	481.3119	722.6751	198.3992	516.9928	1147.5378	913.2383	747.5207	1498.3292	561.7161	740.1447	902.4554	1522.8565	2812.2530	2000.3092	799.5561	738796.1674	799.5561	424.8544	1305.1045	682.2136	332880.6448	426386.5627	383.0929	210.8118	350.1772	341.7471	4246.5699
3605_158.0812_1.72_nan	5451.7670	3387.5231	26593.0196	12889.3205	10149.4857	30406.3664	28139.1756	129359.0199	20433.7812	35686.9954	4124.1491	26282.8175	38297.1811	20605.4155	11405.2059	25513.4574	24723.5767	37547.0339	191448.0080	31182.6128	13790.6704	22962.0947	28858.0617	30567.5182	10938.3552	43326.4659	19547.2387	28545.8945	4461.6204	32964.1358	37437.2890	20491.3956	9129.8758	2710.9737	29352.4228	3319.3450	60608.5994	18063.4185	24010.3944	10532.1984	19429.7885	13939.2912	18182.1059	675.7248	37334.2479	76052.9755	46023.6246	14910.7331	6798.6248
3687_158.0812_1.84_nan	4669.0163	475.8410	39986.0389	22962.0947	12159.8550	31738.1873	36490.2331	40680.9430	15405.9985	17107.0842	363.2959	21285.5211	80229.0191	11824.3771	16566.2452	18014.4580	17727.6369	45278.4184	135924.0588	16566.2452	39424.3930	13552.9645	3341.8995	6894.0938	8610.2395	39662.3605	26994.6041	15009.8349	3522.1306	8332.8126	18572.3027	5507.8859	18340.5406	1684.2392	29868.6601	2190.5644	78958.0666	20736.1023	13511.3570	5301.5855	5560.9254	2979.4385	1594.9774	367.5688	26899.3643	366290.0988	329346.1266	14620.8587	4669.0163
2185_158.1175_0.88_nan	51854.282	4076.391	54588.116	32671.451	56628.235	118236.224	92559.426	40796.287	103014.508	100071.675	3500.057	20253.666	8272.065	146231.191	35590.143	118236.224	89355.888	69945.699	317650.016	5047.789	92559.426	66526.840	3568.729	5424.839	160840.077	126313.422	6828.455	6093.631	5424.839	187358.905	233318.281	31097.679	6213.847	41722.560	53335.198	96211.417	134726.806	35788.721	68189.619	42160.667	7959.663	52466.762	67991.686	3432.474	174791.340	81540.955	105851.727	3387.523	19999.802
1692_158.1176_0.69_nan	179239.83	21481.64	245109.23	86283.02	221451.10	481826.53	263224.53	192919.56	353123.02	453239.96	22907.40	17407.58	37978.52	340266.20	25159.15	398505.62	258788.92	208813.32	971349.70	22114.63	441019.66	148395.99	18572.30	25159.15	546504.19	373015.66	30933.57	29774.78	24219.56	485222.24	600900.40	134333.71	26354.30	50121.79	243908.72	302117.64	446394.03	136772.77	130515.27	123692.25	31548.66	191448.01	272647.88	154386.02	702154.79	211541.99	359470.12	19133.23	72411.39
4506_158.1176_3.87_nan	202121.67483	5047.78903	4867.83287	5856.16706	3790.78305	85.97004	97.42556	1147.53777	1898.65591	6983.27685	3020.85513	18966.55901	15252.89962	31548.66359	2136.54229	15148.04265	12495.88503	70.87614	17407.57710	8332.81264	12751.41858	4696.34729	5047.78903	15505.84642	8842.08107	16733.82199	28296.09044	8573.08416	23168.87328	18681.73335	9555.65594	8374.88936	47460.69370	28695.21052	4973.08034	138.81121	1624.47160	1134.55803	101.74933	15559.90236	13840.03362	20858.19435	17727.63687	9280.21081	8239.48437	8303.61037	475.84096	17209.22691	34247.32763
658_158.1652_0.61_nan	94129.5745	3045.0865	430.7040	393.3327	242.0839	603.4089	884.5030	430.7040	973.9811	296.7413	524.9272	3682.4558	25513.4574	71285.4058	610.3021	19999.8022	675.7248	354.8704	224.0460	8573.0842	292.9008	7823.6981	689.3270	15673.3543	250.6848	740.1447	8610.2395	1330.7888	8407.2021	2136.5423	827.6187	1032.8929	890028.0076	2296.2386	436.7057	2835.2973	1316.9677	274.9271	1181.6740	668.4456	14664.0063	1012.7682	682.2136	510.6070	561.7161	1207.0901	547.9711	3090.4133	5706.5099
613_158.9641_0.61_nan	415123.1023	126313.4221	26354.2953	55712.3405	588.9160	1394.2534	2084.4915	31649.3801	81998.1072	103552.2493	28387.3707	1032.8929	4124.1491	120298.3053	1594.9774	121401.1557	103831.6925	902.4554	133570.7339	42279.0628	18063.4185	47071.8830	14489.1383	2650.1202	77914.9375	23724.6689	68189.6194	41722.5597	104992.6413	162779.6139	312423.1851	62629.6333	3133.0759	291704.4751	1111.2861	357018.9909	34526.0107	8705.1690	9518.5320	1915.1386	4150.3537	2335.6762	353123.0184	88680.9133	1594.9774	827.6187	23293.5607	1431.4343	89355.8884
1962_159.0277_0.73_nan	170936.765	39662.360	12030.992	29693.102	3153.051	5706.510	9204.196	3568.729	14338.745	4363.068	34820.673	13084.825	24951.159	97540.253	31182.613	91264.727	34722.052	1565.845	34247.328	36998.088	3068.475	10187.150	24654.245	28936.050	37100.773	51265.600	85165.955	37978.518	14094.376	51003.536	7578.094	60788.007	106970.899	121401.156	7181.896	107266.800	60103.877	12664.679	21914.144	20545.569	47881.234	30097.096	33243.947	28936.050	7791.215	943.474	408.822	33444.295	91026.735
2914_159.0288_1.01_nan	4461.6204	22047.7900	16622.3106	152.0533	2710.9737	166.3490	200.5000	11657.0005	219.8064	40213.2824	170.6923	4720.6762	12412.4546	296.7413	16846.1835	358.7820	191.3997	2913.5921	2104.5884	15197.6295	3410.9630	193.1231	29089.7030	22252.4506	1170.7137	188.0248	358.7820	20858.1944	242.0839	7080.2165	26354.2953	37213.6944	268.5779	33938.1774	4437.3563	638.9714	244.8595	4514.2552	263.3243	5706.5099	30843.9578	4389.6864	1869.1434	2595.3681	3192.4671	1170.7137	2730.0266	20911.8492	323877.0995
1067_159.0764_0.65_nan	682696.42	370953.42	125162.70	185305.21	386093.09	745434.99	971349.70	98086.84	562359.70	12331.96	676740.08	986937.13	279374.67	1292949.63	662429.80	1002186.83	738796.17	284656.88	180502.01	323877.10	338324.99	215871.55	279374.67	276546.58	441019.66	738796.17	368644.66	280675.63	125162.70	921955.12	492650.18	330986.18	722979.28	1184018.42	417753.92	1402218.20	485222.24	247317.44	578173.49	811631.08	187358.91	688755.31	16950.46	450092.61	308084.46	70492.95	14440.07	474255.58	594958.12
3990_159.0917_2.84_nan	23493.306	27994.834	20491.396	162164.863	106431.491	290219.244	281983.059	689.327	228688.268	8303.610	18616.691	12933.944	25091.629	195213.181	9245.075	142339.123	9816.013	54447.373	1747.844	17900.343	31182.613	11863.931	18850.982	10112.475	106131.974	65454.208	21285.521	12578.911	13698.638	25665.372	24366.275	1915.139	3978.807	16566.245	108402.215	158005.048	32173.326	11272.691	87008.495	16168.288	20433.781	3832.992	3682.456	33744.885	73356.428	16027.319	28387.371	8239.484	8738.805
2271_159.113_0.88_nan	6473.832	27517.363	42642.716	74883.735	64918.578	133570.734	116836.608	10532.198	32964.136	23091.946	48317.556	90555.348	71656.885	41722.560	94380.439	19825.673	13992.773	118899.357	23024.628	23366.757	19133.227	58199.958	47460.694	4645.695	85387.570	62308.103	10986.242	59466.891	29177.126	15353.685	15252.900	23942.986	16074.360	30097.096	81540.955	30933.570	46675.823	40796.287	59780.171	54918.783	12982.525	26514.037	44901.594	16462.232	80651.104	31649.380	51411.553	43717.723	37762.407
2579_159.1492_0.92_nan	12710984.99	5905643.09	9242058.62	168997.05	2863885.16	85600.02	82657.19	849774.96	38757.72	8224551.15	773299.71	7371628.22	9242058.62	380701.03	6832097.94	234193.11	567893.11	116836.61	2329177.11	12710984.99	8224551.15	1978354.78	10598689.84	24846614.99	174083.72	174791.34	478260.68	9242058.62	830975.98	156403.20	4675156.98	6262629.92	1802610.19	5384011.25	4189491.76	305129.42	682696.42	631044.67	80875.77	2948179.08	20029517.97	5905643.09	890028.01	1855397.60	2948179.08	2948179.08	98668.04	1764630.91	2458832.28
1761_159.1492_0.7_nan	2863885.162	1184018.418	2458832.281	46023.625	722979.284	3568.729	5451.767	161521.709	5649.706	1201964.381	157458.310	1855397.600	3061722.829	71858.907	1978354.784	75284.003	109264.690	15058.584	444246.081	4452210.761	2068473.256	252082.610	3153741.624	2163157.554	2000.309	4514.255	162164.863	2213696.903	111090.260	9204.196	794232.185	2268794.819	446394.028	1114618.778	1114618.778	94129.574	143120.976	104992.641	6269.963	492650.184	2863885.162	1331673.333	73550.471	466503.469	441019.664	415123.102	3613.109	400720.702	485222.242
3333_160.0757_1.37_nan	2000.3092	3613.1095	3341.8995	6413.1765	2671.5681	2015.8516	5880.6272	7578.0938	1229.5488	19999.8022	5220.5528	7410.7665	63301.3644	4645.6946	2999.9503	5649.7057	22252.4506	5424.8387	3929.1278	1823.0152	603.4089	21665.6559	1147.5378	7016.8633	4514.2552	10532.1984	6332.3497	4052.6340	6440.5724	8303.6104	162164.8629	695682.9272	4026.6544	14802.6000	5676.7019	3232.0248	17727.6369	9052.9201	2534.8245	16027.3189	7049.1292	2576.4287	3813.5730	2051.6435	21350.2277	28139.1756	8705.1690	4895.5534	341.7471
3937_160.0966_2.78_nan	12534.05303	7886.44593	22595.24654	124810.47917	13031.59701	20433.78120	12452.69866	12842.03154	12933.94425	67261.32782	1100.22684	510.60701	4246.56992	25589.34541	88.41524	7114.02905	1538.75256	11187.15029	7446.40582	10341.35454	1356.04073	21035.40042	4645.69459	10575.19635	183933.24596	35017.81773	136.47329	3232.02483	2051.64353	5649.70569	1729.88884	4076.39120	2534.82447	6154.24220	16794.95475	19312.00166	3768.30945	2119.45952	6664.69044	2315.70029	15614.93395	1181.67403	7722.55939	1406.89287	24802.01366	9816.01264	5560.92536	1498.32915	5676.70193
3661_160.0969_1.79_nan	600900.40	386093.09	432317.06	73919.82	139846.14	32467.47	23649.43	298971.09	17313.40	386093.09	218881.23	320532.68	342595.73	35985.75	291704.48	45775.08	117868.03	400720.70	315758.14	709346.30	288754.40	217854.63	373015.66	546504.19	154386.02	18966.56	119240.36	453239.96	215019.54	71858.91	351113.08	228688.27	257370.25	80004.53	123318.75	33546.88	239460.26	26737.03	14141.51	53187.44	256089.82	44786.73	148888.81	239460.26	84026.15	101412.73	167177.61	105282.76	53049.47
1285_160.0969_0.66_nan	147938.49	193763.14	185305.21	61111.21	113066.09	80443.37	100881.95	284656.88	102203.46	109851.64	207198.46	171642.04	159151.36	85600.02	160240.44	153412.74	245109.23	80651.10	153412.74	138489.02	106431.49	338324.99	177145.25	159151.36	159667.08	146674.35	209675.24	167786.46	140763.39	195213.18	131627.58	157458.31	128943.79	257370.25	209675.24	125548.65	293075.49	225803.57	1312348.74	196053.17	211541.99	302117.64	293075.49	182541.65	98948.24	218881.23	176613.16	284656.88	276546.58
2915_160.0969_1.02_nan	43455.770	82896.486	19941.217	11697.205	11486.602	36588.164	44058.512	60455.925	5560.925	20370.811	65800.051	22846.014	25237.641	28624.412	57424.729	37978.518	86510.710	135517.270	93596.951	59780.171	52325.412	110157.210	78131.535	59314.205	33744.885	87468.013	53049.474	58040.587	41487.218	159151.357	60949.806	89355.888	22662.328	135115.185	68377.742	7217.870	171642.045	31357.656	67261.328	53639.595	58368.206	131627.576	60608.599	17261.459	53049.474	175988.531	170289.303	53493.445	60788.007
2573_160.1081_0.91_nan	99532.650	39544.823	606500.401	44541.435	129750.570	42516.434	36792.740	230474.689	29868.660	242803.664	179239.827	159667.079	364011.476	89117.082	80651.104	69351.750	123692.252	94654.127	437635.916	398505.616	291704.475	94654.127	32358.158	155402.311	91264.727	68377.742	26514.037	830975.976	93335.768	146231.191	281983.059	59149.228	59466.891	89355.888	25513.457	30406.366	39544.823	49143.040	52610.597	65091.867	12159.855	100613.371	459587.790	213426.237	85165.955	99532.650	150850.121	72592.211	95942.354
2204_160.1332_0.88_nan	1045312.9	654976.1	492650.2	184650.0	208015.3	417753.9	323877.1	606500.4	334839.9	821396.5	1114618.8	932272.5	466503.5	426386.6	423472.9	362072.6	722979.3	375631.1	709346.3	537435.9	280675.6	1901077.4	901266.6	911295.2	481826.5	429262.9	716249.0	676740.1	745435.0	462527.6	226782.3	638054.6	754228.2	876126.7	383188.1	192236.8	1133242.9	154386.0	206391.2	901266.6	386093.1	890028.0	1201964.4	362072.6	716249.0	1353359.9	682696.4	945767.3	1201964.4
1674_160.1332_0.69_CCMSLIB00009950249	2632417.1	1331673.3	1616011.7	268404.7	429262.9	716249.0	406388.7	1353359.9	455823.4	2632417.1	2778113.7	2458832.3	1585090.6	362072.6	840747.1	638054.6	1764630.9	638054.6	1274968.8	1938014.7	600900.4	2632417.1	4000518.6	2948179.1	1146635.1	695682.9	2381072.0	1901077.4	1376480.8	643459.4	313858.5	2121056.7	1721449.9	2121056.7	1331673.3	489041.5	3679356.1	355185.2	291704.5	1978354.8	911295.2	1855397.6	2948179.1	1099910.9	1486743.4	2632417.1	1184018.4	2778113.7	3500752.3
3924_160.1333_2.74_nan	444246.08118	113.98340	98.22775	112.07923	89.34134	118.54336	134.66501	100.03383	147.20204	46146.64277	116.65994	2335.67621	169.13739	159.43851	120.47979	180.27808	135.55515	100.91564	81.94869	21914.14358	358.78204	120.47979	113738.80957	378185.80098	91.03977	128.93408	2051.64353	155.81794	141.43904	221.98604	152.05328	20736.10228	152.05328	236.68245	112.07923	263.32434	149.65808	101.74933	154.57848	115.66538	200.49997	2426.51616	112.95063	107.22730	127.86729	92.74483	121.47871	104.55645	7508.96134
2658_161.081_0.95_nan	818.6642	404.4122	274.9271	268.5779	176.8082	354.8704	575.8831	289.1043	603.4089	210.8118	319.9460	248.1075	1134.5580	993.9171	388.2220	1111.2861	34427.0886	894.0389	172.2115	516.9928	206.9015	547.9711	442.2693	682.2136	191.3997	475.8410	1077.8403	827.6187	682.2136	1406.8929	510.6070	675.7248	838.0194	1444.4626	11824.3771	1853.0569	747.5207	41831.1493	45640.6596	388.2220	1218.5177	638.9714	436.7057	308.1607	345.8552	200.5000	316.4013	319.9460	42972.4604
1187_161.0921_0.66_nan	64731.94	600900.40	280675.63	86510.71	342595.73	295740.77	400720.70	305129.42	90792.01	364011.48	212419.30	268404.68	264360.33	212419.30	400720.70	116128.98	322210.01	496847.58	218881.23	253485.36	179877.16	247317.44	218881.23	116128.98	162164.86	184649.99	156899.07	474255.58	258788.92	159667.08	283203.43	322210.01	145715.14	229612.52	423472.92	94920.70	466503.47	434929.83	364011.48	342595.73	144353.35	378185.80	295740.77	146674.35	415123.10	702154.79	470519.17	322210.01	256089.82
4192_161.1074_3.3_nan	46.20928	38.69963	547.97105	415123.10234	8842.08107	172284.00404	141993.11901	127815.91136	17151.71752	25447.77199	4814.48447	43455.76967	561.71612	37334.24786	16794.95475	4789.98345	11064.13189	224960.16109	10341.35454	1837.29586	2956.30511	21847.28691	48.40273	838.01936	7250.49829	33546.87703	5622.39686	2484.07410	13460.94677	58.97127	47.23052	44.01993	19364.72282	58.97127	3659.09039	63.99289	9377.56266	1498.32915	42.85319	11824.37711	60.61105	993.91713	1054.84278	740.14470	14620.85866	29012.25536	11616.59678	11141.18566	70.14573
803_161.1285_0.63_nan	481826.532	773299.708	811631.075	2710.974	368644.664	6122.804	8842.081	391209.091	4619.490	1402218.203	92281.419	1029313.703	971349.699	10575.196	732147.685	4198.771	19825.673	16733.822	300618.564	1062566.590	688755.307	34820.673	1353359.877	1459427.597	4720.676	4174.532	21786.334	959491.385	29267.137	3192.467	529219.570	821396.531	223188.202	41267.941	32964.136	13840.034	54297.045	2576.429	42399.520	34820.673	481826.532	179239.827	33842.544	6951.640	10112.475	39759.904	4720.676	39544.823	24654.245
4410_162.055_3.73_nan	830976.0	1555075.5	1248061.1	945767.3	1002186.8	509382.9	584686.5	3153741.6	702154.8	2458832.3	3377129.9	1978354.8	1146635.1	1114618.8	1677632.3	1248061.1	3377129.9	1353359.9	3274370.9	1430604.4	1114618.8	4675157.0	2016543.2	2268794.8	1331673.3	1642903.9	1376480.8	1402218.2	5384011.2	738796.2	532917.5	1430604.4	2068473.3	2551733.0	2016543.2	600900.4	4189491.8	2268794.8	1165607.3	2632417.1	1430604.4	2163157.6	4983507.1	2551733.0	1938014.7	3679356.1	1555075.5	4452210.8	271259.1
5334_162.055_5.22_nan	11944.357	24654.245	11908.529	10264.364	8950.310	54297.045	31738.187	26201.535	30567.518	13161.608	47731.893	8738.805	12933.944	57268.810	22595.247	31182.613	206391.220	21725.035	33744.885	20605.415	7281.733	47603.915	11989.363	19547.239	3387.523	21405.253	34628.944	26201.535	44541.435	26994.604	2913.592	17005.855	109264.690	62795.457	78958.067	2812.253	68970.333	118899.357	140294.222	101942.553	8773.383	75652.373	18966.559	4514.255	82657.190	265867.937	115127.008	107266.800	17850.634
4487_162.055_3.83_nan	3477.92640	16404.74421	3173.40557	3173.40557	1207.09005	1793.19680	81.14772	15304.54815	85.97004	1823.01518	12331.95892	6599.30940	297365.70787	6537.07615	6599.30940	13419.70267	15304.54815	4591.80962	54.55619	3432.47443	10112.47544	21612.55912	4696.34729	9022.05425	2104.58839	79.63049	7959.66326	6269.96294	190837.35768	9091.79789	638.97139	21725.03492	11657.00053	9920.31522	272647.87591	112.07923	16462.23223	2913.59209	81.94869	31097.67887	22720.30034	18616.69061	41945.08666	2500.63517	10614.61017	13840.03362	5328.95103	8473.56258	127.86729
3457_162.055_1.49_CCMSLIB00009992235	2948179.076	36091.771	14910.733	15871.449	10341.355	4220.262	12889.321	116128.982	5193.518	200061.473	594958.118	773299.708	5424.839	773299.708	13335.390	233318.281	320532.683	84709.787	291704.475	241722.089	303645.301	1201964.381	145715.140	459587.790	154888.990	313858.511	437635.916	112705.499	287137.571	863244.471	105568.951	261810.437	716249.001	1486743.353	63831.637	17850.634	344726.690	62457.971	7853.486	409420.864	43836.359	297365.708	279374.666	298971.090	131627.576	288754.400	92809.329	1014557.014	1402218.203
2067_162.0761_0.86_nan	20491.396	247317.436	194459.544	16168.288	261810.437	36693.163	26666.039	67453.730	46817.612	39194.192	16222.467	28387.371	200061.473	6699.465	102203.456	17407.577	36998.088	44660.271	37437.289	117172.885	78131.535	57424.729	257370.255	196776.671	23649.431	20858.194	153930.866	237147.563	81540.955	24366.275	153930.866	145715.140	27838.455	654976.106	116836.608	59619.261	123318.753	113066.089	76673.111	36091.771	290219.244	108402.215	106431.491	41267.941	215019.538	241722.089	285874.981	65091.867	25589.345
1168_162.0761_0.68_nan	173432.8	1353359.9	773299.7	180502.0	1292949.6	391209.1	794232.2	556144.9	754228.2	462527.6	578173.5	420474.3	1133242.9	236209.8	959491.4	310939.8	380701.0	481826.5	409420.9	556144.9	344726.7	688755.3	1184018.4	1146635.1	386093.1	273741.1	763197.0	1146635.1	466503.5	450092.6	709346.3	1029313.7	409420.9	3061722.8	1133242.9	395751.5	890028.0	863244.5	606500.4	388499.8	1486743.4	722979.3	794232.2	330986.2	1225186.6	1292949.6	1402218.2	485222.2	197495.7
2021_162.0761_0.76_nan	43081.1123	1181.6740	88892.1595	20064.4105	107554.6939	12751.4186	34526.0107	697.6737	43199.6505	93335.7684	45032.8438	8542.5480	148395.9935	10112.4754	78342.3237	21285.5211	21665.6559	31548.6636	20545.5695	309242.6690	524.9272	42853.5482	54588.1160	322210.0088	42743.9724	5766.1275	47731.8927	76673.1112	1915.1386	16517.0592	75477.6167	28545.8945	29599.4671	695682.9272	85165.9555	25973.8464	66526.8397	56628.2353	1933.6392	37213.6944	280675.6277	6733.7792	19669.3231	17567.0980	65627.5846	142339.1228	964.2535	28936.0500	9341.6850
1147_162.1124_0.65_nan	638054.59	187358.91	127060.67	131985.78	69729.47	184649.99	240715.16	509382.93	281983.06	638054.59	375631.10	308084.46	100881.95	562359.70	124448.35	489041.48	388499.79	185885.55	426386.56	95675.96	94380.44	513364.37	192919.56	224960.16	364011.48	347131.30	375631.10	119240.36	594958.12	347131.30	202930.36	279374.67	308084.46	375631.10	201375.21	594958.12	310939.82	302117.64	781875.66	285874.98	182541.65	309242.67	2381071.99	325471.24	121779.90	225803.57	185305.21	256089.82	446394.03
3202_162.6177_1.15_nan	3153.0513	1610.2947	6413.1765	9587.6564	4645.6946	5193.5182	4767.0724	57574.7938	2468.0627	112366.5847	61111.2103	72411.3924	3589.7956	9204.1962	25513.4574	13790.6704	5793.4097	1330.7888	22047.7900	5916.9682	1066.0379	99240.5049	7310.4368	12623.3288	11232.5873	11944.3567	8542.5480	2671.5681	87240.4879	913.2383	341.7471	487.4000	60103.8767	12933.9443	8204.7414	1293.0156	26994.6041	6733.7792	5856.1671	159667.0790	9920.3152	22662.3275	5560.9254	15973.3504	29435.5792	103014.5085	16168.2882	137166.5221	2650.1202
1350_163.06_0.67_CCMSLIB00006679013	31097.68	27217.07	17900.34	18906.40	22047.79	21847.29	28472.32	25237.64	26593.02	17460.13	28545.89	21725.03	44786.73	32173.33	30333.27	33243.95	31453.06	17460.13	20192.48	25733.27	17313.40	30761.25	22720.30	29693.10	14049.79	24723.58	36792.74	34921.24	28936.05	38297.18	50560.58	31017.97	32087.55	59314.21	21162.10	50870.46	36490.23	110473.48	27517.36	30333.27	37654.12	42642.72	24439.18	29012.26	23235.27	17360.96	19011.22	23493.31	81766.90
279_163.1077_0.58_CCMSLIB00006679623	26826.24	22595.25	15505.85	83805.67	17794.06	556144.88	901266.57	20858.19	306367.91	14489.14	24514.34	18572.30	39424.39	676740.08	26282.82	240715.16	26737.03	763196.99	16733.82	22962.09	14440.07	434929.83	19364.72	25899.63	272647.88	509382.93	890028.01	30933.57	25381.50	34247.33	43455.77	26826.24	27607.68	52466.76	18402.62	45640.66	30567.52	14854.29	23855.56	25733.27	32671.45	36792.74	20491.40	24145.68	20253.67	14533.68	16270.72	19770.59	74691.75
328_164.0668_0.58_nan	189412.576	305129.421	119923.191	35116.834	370953.425	398505.616	631044.670	432317.062	496847.582	215871.554	313858.511	391209.091	208015.300	84709.787	366290.099	187973.969	556144.881	383188.082	308084.462	210573.691	359470.119	462527.561	229612.520	242803.664	205559.525	523895.910	303645.301	32261.345	185885.548	496847.582	375631.101	441019.664	1099910.894	380701.028	329346.127	13375.425	100347.804	450092.609	773299.708	556144.881	234193.107	481826.532	3877.315	532917.507	409420.864	336512.059	55083.762	489041.483	294650.026
4059_164.071_3.01_CCMSLIB00010114071	3.551852e+05	6.976737e+02	1.131098e+04	4.194509e+04	1.246206e+02	3.276488e+04	1.418571e+04	3.344429e+04	3.954482e+04	1.081499e+04	1.801446e+04	2.410897e+03	1.884780e+03	2.031335e+04	5.034638e+02	7.722559e+03	1.498329e+03	6.279546e+04	9.091798e+03	8.762288e+02	1.785992e+02	8.103652e+03	8.808191e+00	1.751930e+04	6.473581e+02	6.473581e+02	1.165700e+04	1.983992e+02	2.225245e+04	3.456969e+03	7.151441e+03	9.739811e+02	6.473832e+03	1.303160e+04	1.737023e+02	6.664690e+03	1.158913e+03	4.026654e+03	9.434740e+02	1.778240e+03	1.931200e+04	1.253233e+03	1.453368e+04	5.958069e+02	2.276590e+03	2.329356e+04	1.003484e+03	3.853571e+03	9.307757e+04
3306_164.074_1.31_CCMSLIB00009950303	184.84204	7508.96134	11187.15029	33444.29451	97813.65759	13939.29120	18460.97367	18119.57475	4124.14908	10341.35454	7343.63960	6269.96294	15148.04265	22180.00272	8671.40184	39759.90387	1147.53777	32863.48379	9816.01264	2136.54229	7250.49829	15505.84642	3790.78305	1684.23921	6923.09561	10899.15261	6951.64007	10264.36382	17900.34314	4949.28306	1406.89287	2913.59209	3192.46713	46.20928	27217.06994	5391.66137	10855.81083	23168.87328	44413.49894	7310.43677	2999.95033	2934.25751	1581.76897	3254.30960	58368.20614	84709.78745	426386.56274	4006.55324	52.59092
1056_164.0918_0.65_nan	5164.862	24297.424	17005.855	41831.149	52325.412	2468.063	28545.895	119240.365	3701.985	20313.352	82433.255	48026.376	6765.177	21847.287	35788.721	36693.163	72227.130	35116.834	37100.773	3701.985	17850.634	39424.393	29267.137	37437.289	52900.830	50121.790	122152.530	19011.225	49274.003	55083.762	44299.695	55868.035	72971.208	62457.971	43584.518	60455.925	163984.112	131985.782	25589.345	55557.742	103014.508	118236.224	35883.898	71086.972	40443.692	29516.250	18906.401	120662.512	16270.715
3256_164.0932_1.24_nan	280675.6277	19312.0017	9166.2402	66894.5948	7998.0702	212.8658	296.7413	28069.0691	4295.2409	1134.5580	6894.0938	21847.2869	44901.5939	167786.4554	28624.4119	162164.8629	71285.4058	62135.9430	11187.1503	21226.0656	61626.8544	3456.9691	46547.0259	18681.7334	21974.0102	80651.1035	95675.9552	12369.6727	12578.9113	27607.6766	274.9271	56949.1617	229612.5198	149862.7321	13201.9702	51411.5530	67626.6500	2835.2973	14185.7107	50707.0268	76267.3001	32467.4681	1552.0199	8542.5480	13084.8246	7217.8702	6093.6311	46277.2660	122152.5298
2689_165.0547_0.96_CCMSLIB00003138130	688755.3	336512.1	285875.0	297365.7	612501.4	1402218.2	1292949.6	151332.8	1248061.1	351113.1	754228.2	676740.1	228688.3	1376480.8	519014.3	1184018.4	481826.5	654976.1	277998.6	227657.3	478260.7	481826.5	470519.2	130515.3	945767.3	190837.4	426386.6	362072.6	229612.5	1081273.1	336512.1	406388.7	504782.3	631044.7	921955.1	1523242.7	567893.1	546504.2	745435.0	732147.7	380701.0	437635.9	288754.4	485222.2	249900.4	275136.7	509382.9	492650.2	388499.8
1915_165.0549_0.72_CCMSLIB00003138130	138489.02	76673.11	30933.57	73550.47	125548.65	158005.05	177807.20	37100.77	142721.07	42743.97	109564.76	164991.19	29089.70	406388.70	118236.22	423472.92	37334.25	175988.53	72778.34	26593.02	105568.95	57109.85	98086.84	12842.03	146231.19	30486.29	97540.25	52466.76	52750.91	128943.79	81323.42	104992.64	121779.90	149375.44	142721.07	227657.32	103268.88	80875.77	114444.67	106694.14	67805.13	76869.68	40565.64	103268.88	30406.37	45521.22	77914.94	109264.69	95415.63
5289_165.1024_5.13_nan	160840.077	104148.381	124065.210	6506.793	5391.661	7620.309	9737.322	131285.254	130515.273	90313.810	132787.399	128584.183	100071.675	13123.487	9663.451	14338.745	65278.027	50707.027	52325.412	83354.644	73356.428	9957.194	96211.417	128199.523	138936.338	8842.081	112705.499	99240.505	72039.818	122152.530	85387.570	171642.045	217854.626	22252.451	7016.863	129359.020	84026.147	55394.901	56331.810	101153.318	168997.055	13419.703	138936.338	139846.136	60286.662	77914.938	67626.650	83805.668	36278.705
1064_166.0533_0.65_CCMSLIB00010013002	35788.721	257370.255	167786.455	25237.641	116128.982	37100.773	63831.637	20132.675	44413.499	27141.523	87240.488	61626.854	359470.119	155402.311	115463.804	75861.388	88892.159	38194.668	24514.341	36894.264	35217.626	26593.020	158562.349	82896.486	44901.594	131985.782	152865.433	241722.089	19429.788	334839.879	190837.358	138936.338	102753.073	284656.882	206391.220	310939.817	189412.576	38297.181	91774.641	151332.761	218881.228	157458.310	22846.014	93596.951	207198.464	24366.275	18182.106	120298.305	141186.268
2273_166.0724_0.88_nan	417753.9	283203.4	409420.9	294650.0	185885.5	171642.0	160240.4	294650.0	409420.9	590516.6	366290.1	393624.9	353123.0	529219.6	284656.9	415123.1	281983.1	217854.6	362072.6	366290.1	330986.2	542181.8	450092.6	462527.6	513364.4	320532.7	362072.6	437635.9	572184.5	453240.0	229612.5	317650.0	648625.0	313858.5	197495.7	285875.0	373015.7	207198.5	492650.2	330986.2	492650.2	353123.0	1029313.7	306367.9	254983.2	334839.9	203824.1	537435.9	509382.9
3422_166.0863_1.46_CCMSLIB00006679186	24846615	7371628	8224551	20029518	20029518	24846615	24846615	6262630	24846615	10598690	24846615	15782596	5905643	24846615	10598690	24846615	15782596	20029518	15782596	7371628	12710985	15782596	12710985	6832098	24846615	20029518	10598690	7371628	8224551	20029518	8224551	12710985	20029518	20029518	24846615	24846615	15782596	20029518	24846615	24846615	8224551	10598690	12710985	24846615	15782596	10598690	15782596	24846615	24846615
3674_166.0864_1.77_CCMSLIB00006679186	29868.660	3113.102	27217.070	77710.438	45896.762	20491.396	36998.088	1624.472	66706.102	9341.685	11027.727	17519.300	13790.670	158005.048	19188.937	48855.517	13511.357	44786.726	3232.025	6332.350	23168.873	9445.690	10264.364	17005.855	124065.210	21481.644	6664.690	20253.666	3701.985	25091.629	8911.905	5137.765	35017.818	19719.022	12412.455	29945.381	11657.001	15817.525	30843.958	18850.982	6828.455	8876.816	4566.770	25733.267	25809.717	3768.309	21095.033	16680.080	22114.629
248_167.0128_0.58_CCMSLIB00009935827	709346.3	532917.5	417753.9	2163157.6	501187.4	4452210.8	4675157.0	546504.2	594958.1	415123.1	732147.7	523895.9	546504.2	3679356.1	584686.5	3820721.7	3274370.9	3153741.6	478260.7	420474.3	400720.7	676740.1	437635.9	470519.2	437635.9	3500752.3	572184.5	562359.7	562359.7	682696.4	890028.0	648625.0	682696.4	945767.3	441019.7	863244.5	631044.7	513364.4	496847.6	529219.6	638054.6	773299.7	745435.0	688755.3	3679356.1	455823.4	444246.1	546504.2	1312348.7
3853_167.0451_2.53_nan	8.808191e+00	8.808191e+00	8.808191e+00	4.452211e+06	1.194575e+03	1.007416e+01	9.392514e+00	8.808191e+00	1.087409e+01	8.155718e+00	9.392514e+00	7.176819e+00	9.392514e+00	9.392514e+00	9.392514e+00	7.959663e+03	8.155718e+00	8.155718e+00	8.155718e+00	8.808191e+00	2.671568e+03	1.007416e+01	1.729889e+03	1.229549e+03	7.920231e+03	8.808191e+00	9.392514e+00	8.808191e+00	8.155718e+00	1.007416e+01	7.226751e+02	9.392514e+00	1.007416e+01	2.956305e+03	1.007416e+01	1.169399e+01	1.274306e+05	1.245270e+04	8.155718e+00	1.087409e+01	9.392514e+00	9.392514e+00	1.098624e+04	3.274371e+06	1.169399e+01	8.808191e+00	1.087409e+01	3.529065e+01	1.087409e+01
3418_167.0896_1.45_nan	1855397.6	584686.5	1045312.9	3061722.8	2329177.1	4189491.8	4000518.6	323877.1	4000518.6	295740.8	1585090.6	1555075.5	590516.6	890028.0	1165607.3	3500752.3	945767.3	2268794.8	821396.5	618534.0	1274968.8	1376480.8	631044.7	406388.7	5384011.2	1677632.3	821396.5	986937.1	334839.9	1677632.3	393624.9	911295.2	654976.1	1081273.1	2329177.1	1146635.1	840747.1	682696.4	334839.9	426386.6	732147.7	519014.3	245109.2	600900.4	362072.6	631044.7	803654.6	1062566.6	773299.7
156_168.0161_0.58_nan	9310.410	6664.690	4363.068	111090.260	3278.370	178494.153	287137.571	5622.397	7508.961	4052.634	5856.167	4767.072	12842.032	240715.164	6386.047	227657.317	6828.455	102498.549	4076.391	8103.652	3853.571	7250.498	5706.510	9204.196	3232.025	107841.503	11141.186	9737.322	8173.808	11657.001	9204.196	7823.698	8985.526	15871.449	4814.484	16846.184	10653.136	3659.090	8542.548	7684.505	12452.699	9204.196	5766.127	6299.647	224960.161	3432.474	5706.510	5593.059	27607.677
3520_168.0293_1.57_nan	77.88171	65.65062	58.97127	139391.73504	52.59092	73.81652	84.34555	63.20166	88.41524	60.61105	76.18732	63.99289	85.97004	90.09614	69.34224	94.59116	81.94869	61.35508	56.25768	70.87614	58.97127	77.06004	74.58326	85.97004	58.97127	81.94869	103.63396	87.68077	80.35674	108.14558	87.68077	79.63049	88.41524	1837.29586	67.20603	115.66538	88.41524	68.61316	85.19183	74.58326	97.42556	85.19183	70.14573	821396.53124	80.35674	64.77642	77.06004	65.65062	134.66501
1677_168.0655_0.69_nan	69945.70	39194.19	51133.04	50707.03	51411.55	33842.54	35985.75	74124.39	46412.95	75477.62	120662.51	89355.89	92281.42	66335.87	49709.84	69156.91	133953.67	21035.40	64375.12	47603.92	32764.88	117521.14	86283.02	101942.55	73168.83	52610.60	200061.47	60286.66	112366.58	103268.88	55712.34	92023.89	72227.13	100071.67	71656.89	119240.36	152865.43	100881.95	85600.02	97268.23	167177.61	105282.76	161521.71	104715.64	75284.00	113066.09	74504.22	116836.61	145267.67
3405_168.092_1.45_nan	78131.535	26282.818	43326.466	144353.350	127430.631	104992.641	64375.124	10341.355	100347.804	11740.843	64731.939	41047.190	42516.434	115127.008	77505.004	85600.015	42743.972	110157.210	39544.823	33444.295	58368.206	37875.336	63497.838	23293.561	51695.977	98384.730	37334.248	11486.602	20253.666	56331.810	44660.271	46547.026	31912.983	68970.333	82896.486	70492.946	50560.585	22595.247	19486.916	50121.790	38757.717	42160.667	22962.095	27141.523	15197.630	26433.688	10264.364	50419.222	37213.694
2238_168.1132_0.88_nan	32261.345	101661.599	283203.428	19188.937	74312.521	7114.029	2650.120	40213.282	5022.026	71858.907	22846.014	75652.373	562359.701	27920.234	121779.898	15769.655	43952.061	12285.676	47327.924	96211.417	56007.635	78131.535	181140.063	66162.899	16462.232	21665.656	25447.772	222371.171	43717.723	24880.929	64375.124	52325.412	40213.282	80443.371	76052.975	9445.690	102753.073	5622.397	6599.309	43455.770	152349.957	70899.145	22252.451	125548.646	45775.085	50419.222	9849.336	86510.710	52325.412
3038_168.1233_1.06_nan	77069.940	77297.185	67078.152	4026.654	2772.781	4669.016	6599.309	80875.774	55712.341	55083.762	5047.789	4052.634	48710.759	8876.816	5560.925	10112.475	75284.003	34427.089	3522.131	46412.950	33641.159	6537.076	36091.771	8407.202	84026.147	5856.167	46675.823	8773.383	7377.345	10575.196	79801.662	80651.104	103014.508	14383.701	4320.302	71656.885	9486.598	36894.264	7684.505	54297.045	11354.627	61961.685	78131.535	125162.701	5164.862	36998.088	36490.233	61626.854	130890.869
243_169.0459_0.58_nan	153930.866	330986.182	95164.722	147099.131	323877.099	332880.645	478260.676	398505.616	417753.924	121401.156	233318.281	378185.801	151836.207	297365.708	46817.612	159151.357	546504.185	409420.864	320532.683	183316.647	355185.184	134333.715	207198.464	210573.691	151332.761	393624.882	336512.059	217854.626	158562.349	349215.276	347131.302	492650.184	945767.307	272647.876	241722.089	20192.485	370953.425	319292.275	537435.933	455823.426	185305.208	496847.582	6699.465	432317.062	406388.699	134333.715	148395.994	325471.236	291704.475
540_169.096_0.62_nan	253485.364	97540.253	53335.198	70899.145	32764.884	14489.138	19604.366	83581.798	87240.488	69351.750	62965.861	60103.877	110783.230	243908.725	50419.222	253485.364	124448.355	34820.673	77914.938	76869.680	36375.333	102753.073	104450.622	88445.155	104992.641	95675.955	135115.185	33938.177	106694.137	78734.657	80229.019	91774.641	81766.899	159151.357	78734.657	168429.521	116128.982	23855.558	31548.664	26826.241	133164.749	59780.171	94129.574	90077.525	21285.521	49416.597	128943.794	52750.914	80443.371
931_170.0422_0.64_nan	182541.651	156403.204	89117.082	29267.137	41267.941	1510.778	12664.679	19312.002	164482.559	41602.065	44413.499	16168.288	108402.215	98086.838	44058.512	121779.898	93848.520	5947.629	43081.112	173432.803	74504.221	47195.466	102498.549	47731.893	48026.376	44299.695	130515.273	137166.522	39315.692	80875.774	223188.202	153930.866	48317.556	120298.305	40323.415	125931.498	47071.883	10986.242	27607.677	28069.069	88445.155	68970.333	56169.849	56331.810	36693.163	10855.811	74691.755	31649.380	117868.025
3981_170.0601_2.84_CCMSLIB00010111722	10225.57888	7998.07022	14049.78726	94654.12697	43717.72267	142721.07258	146231.19104	19.06447	113738.80957	3722.47435	3192.46713	12159.85499	9518.53196	94654.12697	3853.57078	74312.52103	5947.62922	26201.53478	367.56882	10149.48568	5328.95103	1342.26590	8773.38317	1111.28613	7016.86332	13245.08693	2913.59209	6004.95209	1884.78010	20433.78120	13123.48749	465.17059	2426.51616	9341.68498	42642.71580	55557.74190	9628.52258	5823.16732	16074.36016	4124.14908	12030.99212	25.13954	1158.91256	6733.77918	23789.08365	3045.08655	6894.09379	9204.19615	358.78204
1640_170.0812_0.69_nan	67078.152	23428.461	5078.247	11027.727	18966.559	41487.218	35883.898	35590.143	8705.169	12198.869	59466.891	47603.915	13375.425	55239.042	10769.220	14289.501	115785.558	10688.762	81540.955	9091.798	7654.782	95415.626	24074.355	34628.944	44541.435	37213.694	86050.024	16622.311	56007.635	97813.658	4101.596	71463.234	43717.723	105851.727	35217.626	19719.022	60286.662	45404.053	59466.891	59780.171	41383.267	108676.228	105851.727	24366.275	53335.198	63831.637	52013.314	75861.388	123692.252
2287_170.0813_0.88_CCMSLIB00005883873	59149.228	36894.264	5766.127	25307.499	31263.789	62135.943	52163.323	30097.096	59941.742	5164.862	23091.946	35303.296	39544.823	49416.597	26514.037	28069.069	72411.392	17727.637	85387.570	30097.096	14239.148	87008.495	18340.541	32004.196	75284.003	60455.925	70899.145	39986.039	60286.662	115785.558	21285.521	49709.843	47327.924	93335.768	35590.143	13511.357	32964.136	35985.746	60949.806	63831.637	44413.499	78342.324	78546.068	17850.634	65091.867	140763.392	113066.089	41945.087	119923.191
331_171.0061_0.58_nan	8705.169	6183.991	3929.128	49981.071	2896.721	78131.535	76052.975	4922.868	7080.217	3432.474	5164.862	65454.208	11989.363	112366.585	5649.706	100347.804	6093.631	70492.946	56949.162	53187.445	63301.364	137598.226	5109.925	8510.914	2835.297	27062.782	10377.995	8950.310	69351.750	10769.220	8064.884	7281.733	8332.813	14664.006	4461.620	15920.079	9737.322	3365.214	7886.446	7049.129	11486.602	124810.479	5078.247	5706.510	111090.260	3153.051	4922.868	5137.765	26354.295
1264_171.0765_0.66_nan	794232.19	395751.50	272647.88	200742.78	267199.67	241722.09	375631.10	1201964.38	738796.17	551624.26	551624.26	232283.41	285874.98	763196.99	327407.18	1045312.89	849774.96	380701.03	364011.48	342595.73	370953.42	1014557.01	523895.91	643459.37	722979.28	556144.88	441019.66	308084.46	932272.47	532917.51	470519.17	386093.09	600900.40	470519.17	230474.69	1430604.40	380701.03	1248061.10	1331673.33	303645.30	584686.46	334839.88	3377129.89	863244.47	215871.55	355185.18	546504.19	478260.68	327407.18
2858_171.1492_1.0_nan	8332.8126	3722.4743	253.6341	2033.8379	8876.8161	7377.3453	6356.9081	32004.1964	2241.5885	52750.9144	22720.3003	22962.0947	3905.0034	12704.4578	27062.7821	8140.2240	47731.8927	1638.9813	11569.1842	2259.5965	184.8420	31912.9834	3068.4753	26282.8175	175.3284	404.4122	4026.6544	4996.2798	21847.2869	1158.9126	430.7040	595.8069	14289.5006	39986.0389	12889.3205	1594.9774	155909.0375	31738.1873	18850.9818	131627.5762	4363.0681	50560.5847	7756.6870	26593.0196	155909.0375	163984.1117	61961.6845	125931.4979	3545.5742
695_171.1493_0.62_nan	92281.419	62135.943	161521.709	46547.026	35686.995	13084.825	19486.916	41602.065	14854.286	176613.158	11786.558	62965.861	201375.215	19133.227	111090.260	24074.355	32671.451	11486.602	150356.712	239460.264	96481.761	46817.612	147493.775	272647.876	22662.328	27838.455	150356.712	224960.161	29089.703	3341.899	77710.438	101412.730	37978.518	24514.341	47071.883	3929.128	89117.082	15769.655	5736.701	49709.843	164991.191	94654.127	21847.287	115463.804	26433.688	35686.995	9628.523	35017.818	8303.610
71_171.9917_0.58_nan	10814.985	8030.188	5507.886	115463.804	4389.686	131285.254	264360.328	6765.177	8671.402	5109.925	7410.767	5977.385	16318.153	213426.237	8204.741	205559.525	146231.191	5270.295	5137.765	9518.532	4973.080	8705.169	6894.094	10899.153	3905.003	154386.021	183933.246	12073.835	9518.532	14289.501	11697.205	9587.656	11102.074	19429.788	6066.639	19770.592	13161.608	4591.810	9816.013	9816.013	14758.559	183933.246	6664.690	7998.070	34427.089	4540.789	6664.690	7217.870	32004.196
1120_173.0422_0.65_nan	446394.0276	21665.6559	1218.5177	26593.0196	163.3986	6765.1772	22455.3003	16222.4673	23235.2651	3929.1278	51265.6002	9310.4095	973.9811	148888.8067	5766.1275	163984.1117	153930.8663	799.5561	105851.7266	14854.2861	15197.6295	26120.8557	18063.4185	8573.0842	43455.7697	56789.6223	108676.2281	4220.2616	36091.7710	172803.0448	21847.2869	48993.8446	235086.9104	121042.0932	2857.3459	163984.1117	80004.5309	27920.2345	49416.5973	23091.9458	21350.2277	81323.4154	16404.7442	130515.2732	3387.5231	184.8420	6599.3094	28624.4119	126313.4221
1431_173.0923_0.68_nan	50121.79	210573.69	334839.88	177807.20	1062566.59	722979.28	830975.98	124448.35	732147.69	78342.32	378185.80	267199.67	189412.58	294650.03	1045312.89	115127.01	317650.02	631044.67	225803.57	139391.74	143524.30	325471.24	322210.01	174083.72	257370.25	504782.29	193763.14	236209.76	170289.30	263224.53	373015.66	277998.61	312423.19	327407.18	466503.47	63301.36	432317.06	231347.66	200742.78	370953.42	217854.63	682696.42	145715.14	126313.42	294650.03	235086.91	466503.47	412642.54	101942.55
2103_173.0923_0.87_nan	2749.337	27141.523	88445.155	49573.458	319292.275	131985.782	106131.974	11740.843	123318.753	6699.465	54136.403	33349.204	46944.843	43326.466	224960.161	18793.465	15871.449	104148.381	22385.521	7217.870	8610.240	31017.974	34628.944	4867.833	31825.017	101153.318	27838.455	30843.958	17005.855	24010.394	81766.899	27607.677	40680.943	11272.691	59619.261	1316.968	45404.053	19486.916	28936.050	48855.517	32863.484	115127.008	6093.631	1538.753	25589.345	13652.997	54588.116	30406.366	20433.781
2405_173.1161_0.88_nan	6599.3094	32004.1964	56331.8101	24951.1587	81540.9551	91511.8708	87008.4946	5137.7647	15614.9339	5534.3721	26737.0307	72592.2115	6633.8207	17209.2269	135115.1852	5507.8859	6269.9629	107266.7995	7343.6396	4841.3879	5916.9682	25513.4574	29177.1256	818.6642	25447.7720	52750.9144	3832.9917	68970.3326	20433.7812	1654.0206	13031.5970	20605.4155	9486.5980	8805.8081	99532.6499	11232.5873	27677.9728	57424.7292	35303.2961	21725.0349	1498.3292	7998.0702	38089.7938	388.2220	104450.6218	10899.1526	58994.1183	23235.2651	20978.5718
2774_173.1285_0.98_nan	75085.468	33546.877	72039.818	112705.499	100613.371	117172.885	122152.530	16121.558	116476.299	56949.162	41159.202	90313.810	42642.716	163419.206	98948.238	141186.268	39424.393	84944.992	43836.359	39867.514	71858.907	48993.845	38876.465	26201.535	130118.035	101661.599	36091.771	87468.013	29945.381	71086.972	46675.823	41602.065	66706.102	103831.693	87468.013	119923.191	83805.668	47327.924	93077.572	71656.885	39544.823	50419.222	33641.159	67453.730	26120.856	18231.973	55557.742	64562.492	75652.373
3373_173.1286_1.42_nan	1376480.821	1677632.274	1721449.894	462527.561	523895.910	11616.597	6239.749	256089.819	8911.905	2016543.191	205559.525	567893.108	2068473.256	87008.495	572184.477	122152.530	890028.008	122152.530	716249.001	5905643.088	1184018.418	695682.927	3377129.891	3679356.070	763196.991	176613.158	1029313.703	2016543.191	259920.534	355185.184	1585090.585	1978354.784	253485.364	412642.542	258788.917	320532.683	172284.004	67626.650	202930.360	618533.968	478260.676	277998.611	1978354.784	890028.008	271259.074	359470.119	32863.484	556144.881	395751.500
3690_173.1651_1.87_nan	239460.26411	21285.52105	38419.89522	4412.33660	15559.90236	93.68305	109.09566	9052.92006	112.95063	359470.11928	98.22775	41267.94089	242803.66410	127.86729	12889.32053	136.47329	9555.65594	79.63049	399.27386	395751.50048	67626.64995	1729.88884	688755.30694	398505.61587	76.18732	105.43214	32863.48379	175409.03226	112.95063	160.81180	17794.06015	220588.64284	44299.69464	7886.44593	13031.59701	169.13739	118.54336	86.92164	117.64374	5220.55279	167786.45540	11786.55816	21035.40042	1714.59927	102.68153	12198.86887	99.15677	82433.25464	6004.95209
3300_173.1651_1.3_nan	2.946500e+05	1.508501e+05	3.092427e+05	8.035674e+01	1.101572e+05	8.194869e+01	9.207005e+01	3.882220e+02	9.822775e+01	2.712591e+05	8.194869e+01	2.007428e+05	5.846865e+05	1.009156e+02	2.407152e+05	1.072273e+02	9.103977e+01	6.796369e+01	2.501627e+04	1.376481e+06	5.011874e+05	9.377563e+03	5.133644e+05	4.007207e+05	6.565062e+01	9.009614e+01	1.419054e+03	6.826964e+05	9.103977e+01	1.266611e+02	2.178546e+05	2.276573e+05	6.093631e+03	9.055535e+04	1.041484e+05	1.289341e+02	9.742556e+01	7.324007e+01	9.534527e+01	3.689426e+04	3.640115e+05	5.216332e+04	7.788171e+01	8.437690e+03	2.458681e+04	3.829718e+04	8.273937e+01	5.560925e+03	1.514804e+04
4954_174.0552_4.57_CCMSLIB00010102115	8671.402	38986.349	31017.974	23649.431	15721.126	9555.656	12285.676	55394.901	12369.673	44541.435	70130.429	34628.944	21285.521	19604.366	40443.692	31263.789	95164.722	25733.267	63497.838	15920.079	13698.638	128584.183	52325.412	71858.907	15817.525	43455.770	42516.434	34526.011	64731.939	24074.355	7410.767	35217.626	45896.762	67078.152	45775.085	12285.676	136772.771	51854.282	26201.535	96211.417	33842.544	80651.104	72971.208	20671.265	76267.300	136336.607	39424.393	112037.162	26120.856
1536_174.0763_0.68_nan	676740.1	403175.4	351113.1	224088.1	284656.9	364011.5	403175.4	821396.5	323877.1	606500.4	932272.5	648625.0	606500.4	489041.5	542181.8	349215.3	474255.6	429262.9	485222.2	285875.0	268404.7	1764630.9	474255.6	709346.3	362072.6	342595.7	509382.9	459587.8	1274968.8	702154.8	254983.2	489041.5	794232.2	519014.3	362072.6	181140.1	546504.2	269612.3	403175.4	364011.5	631044.7	453240.0	1274968.8	492650.2	297365.7	590516.6	378185.8	682696.4	537435.9
2059_174.0763_0.84_nan	103552.249	78958.067	83805.668	56628.235	50121.790	56472.702	48710.759	120298.305	21974.010	20192.485	144794.062	67805.134	86756.875	89355.888	85822.605	51854.282	97813.658	72227.130	91026.735	70693.193	71285.406	136336.607	85822.605	100613.371	45160.283	73168.828	77069.940	72411.392	133164.749	114444.668	52013.314	88680.913	108112.392	84472.407	34820.673	27450.759	70130.429	24723.577	32087.552	52750.914	110783.230	92809.329	124810.479	99532.650	53639.595	72971.208	63831.637	90077.525	66335.872
4869_174.1127_4.43_CCMSLIB00010107057	9518.5320	10187.1502	16733.8220	146231.1910	18014.4580	30333.2657	35116.8340	11697.2048	13992.7725	94129.5745	1483.7748	6894.0938	21095.0330	22519.4316	3133.0759	28624.4119	5109.9253	25091.6292	10575.1964	13031.5970	13552.9645	10575.1964	8985.5258	23024.6280	185305.2077	37334.2479	14910.7331	18519.1794	1729.8888	10264.3638	1229.5488	10814.9854	7578.0938	319.9460	32261.3455	7377.3453	10073.8818	943.4740	13652.9966	7756.6870	13790.6704	18966.5590	7578.0938	124.6206	35116.8340	15505.8464	33054.5419	10414.5300	722.6751
3942_174.1127_2.78_nan	529219.56996	24439.17629	15769.65513	1253.23304	58.97127	80.35674	89.34134	14572.97705	2877.62598	47327.92391	2315.70029	21226.06561	21162.09648	1316.96770	9628.52258	102.68153	1915.13857	16846.18355	17900.34314	70314.58849	4006.55324	17628.61626	70130.42916	202930.35958	5078.24707	1406.89287	1982.50542	19604.36611	15252.89962	118.54336	8030.18762	15009.83492	8272.06538	108.14558	393.33270	123.60048	14758.55899	72.35265	92.07005	689.32701	24586.80712	8542.54801	9587.65639	2835.29733	943.47400	5507.88594	81.14772	6033.76108	6154.24220
2935_174.124_1.02_nan	911295.19876	7545.09356	95.34527	799.55612	86.92164	689.32701	2484.07410	31263.78909	141.43904	263224.52611	5507.88594	8374.88936	65800.05111	6269.96294	1565.84526	8332.81264	4220.26156	943.47400	5220.55279	23024.62797	1552.01985	36588.16397	26049.09656	426386.56274	4198.77085	4461.62038	11486.60204	3068.47525	232283.41050	15673.35426	2104.58839	8950.31001	21974.01018	20370.81143	2171.40057	21786.33434	6066.63875	1638.98129	150.90138	5248.27044	18402.62358	1793.19680	34526.01069	28387.37071	876.22884	20793.42928	10377.99511	130515.27324	61446.58416
3377_174.1319_1.42_nan	73919.82006	78546.06844	118236.22435	15973.35037	11310.98365	292.90084	58.01279	16404.74421	58.97127	90792.00584	8842.08107	23235.26515	187358.90510	2000.30924	40680.94299	4996.27978	40443.69213	2812.25298	33938.17744	492650.18422	84709.78745	22455.30031	169659.68182	329346.12660	17628.61626	9486.59800	85600.01540	163984.11166	12412.45464	10986.24173	90792.00584	44413.49894	10305.31516	21481.64432	14141.50967	16074.36016	4867.83287	1123.79298	10688.76236	13891.25758	39315.69227	10575.19635	27217.06994	13031.59701	8204.74135	20064.41048	799.55612	31825.01708	21350.22766
3135_174.1491_1.11_nan	406388.70	391209.09	264360.33	116836.61	136336.61	234193.11	224960.16	485222.24	174083.72	247317.44	398505.62	415123.10	237147.56	246335.71	276546.58	214193.09	485222.24	235086.91	353123.02	283203.43	233318.28	441019.66	249900.37	305129.42	216896.29	171642.04	183316.65	232283.41	412642.54	198494.73	103014.51	174083.72	403175.41	395751.50	240715.16	57109.85	415123.10	128199.52	120298.31	373015.66	196776.67	340266.20	383188.08	218881.23	320532.68	722979.28	612501.41	509382.93	190837.36
6217_174.1855_6.38_nan	259920.5339	210.8118	172.2115	184.8420	1638.9813	208.7694	289.1043	181.6826	319.9460	27838.4554	2631.2950	164.8398	531.2275	481.3119	2710.9737	568.7308	253.6341	167.8109	11616.5968	13552.9645	1699.5473	278.5106	239.5010	145715.1401	146.0916	263.3243	542.4269	26514.0371	2015.8516	731.5086	268.5779	378.1068	97813.6576	781.8485	180.2781	1012.7682	367.5688	160.8118	424.8544	221.9860	625.3327	319.9460	35590.1425	193.1231	221.9860	148.4186	214.9471	202.5790	2155.0585
620_174.9382_0.61_nan	102753.0733	35303.2961	27920.2345	16404.7442	278.5106	4174.5324	7998.0702	24366.2753	1181.6740	52163.3234	29012.2554	453.2192	16895.5192	5451.7670	3659.0904	28778.6552	31182.6128	4720.6762	11232.5873	43199.6505	4591.8096	20253.6657	22252.4506	9697.1640	13245.0869	876.2288	25307.4990	42055.8880	78958.0666	13698.6376	73738.0881	16733.8220	1552.0199	90313.8104	2068.9189	165505.2319	18572.3027	18340.5406	1368.9853	790.0049	29945.3809	15920.0787	152349.9571	35497.5243	653.6971	7181.8961	23855.5579	7998.0702	169659.6818
2640_175.1078_0.94_CCMSLIB00003139056	10729.56	54918.78	57734.25	235086.91	268404.68	351113.08	312423.19	11616.60	247317.44	51695.98	226782.33	75477.62	52750.91	24723.58	295740.77	35687.00	114077.97	283203.43	76267.30	39759.90	25809.72	65973.32	125931.50	16517.06	330986.18	227657.32	51265.60	59149.23	59780.17	37100.77	108676.23	87716.03	47881.23	183933.25	351113.08	275136.74	267199.67	315758.14	41722.56	267199.67	42160.67	170936.76	85165.96	196053.17	187973.97	38535.41	226782.33	180502.01	160840.08
2501_175.1079_0.89_CCMSLIB00003139056	13245.087	35217.626	38089.794	101942.553	51555.562	53187.445	51411.553	18231.973	53335.198	29012.255	99532.650	26514.037	26120.856	11657.001	53796.605	22662.328	14239.148	48855.517	13698.638	25589.345	100347.804	37762.407	25381.499	4540.789	149862.732	28545.895	15973.350	32173.326	16365.243	18063.419	21545.005	17675.495	20433.781	21725.035	47460.694	44413.499	45896.762	41159.202	208015.300	108975.884	18966.559	19941.217	22047.790	19133.227	47195.466	41047.190	66706.102	35590.143	85387.570
1326_175.1079_0.67_nan	139391.7	638054.6	320532.7	355185.2	332880.6	269612.3	288754.4	562359.7	139391.7	406388.7	432317.1	366290.1	332880.6	178494.2	336512.1	154889.0	432317.1	444246.1	285875.0	351113.1	246335.7	863244.5	606500.4	562359.7	682696.4	821396.5	1677632.3	470519.2	1184018.4	287137.6	340266.2	546504.2	590516.6	459587.8	342595.7	185305.2	638054.6	287137.6	268404.7	459587.8	269612.3	357019.0	654976.1	281983.1	378185.8	600900.4	474255.6	631044.7	257370.3
887_175.1191_0.63_CCMSLIB00000221713	1184018.42	99240.50	340266.20	959491.38	584686.46	2268794.82	2121056.71	82896.49	2268794.82	63651.72	1312348.74	1274968.78	121042.09	2268794.82	921955.12	2715224.90	1292949.63	1029313.70	75284.00	80004.53	821396.53	1459427.60	578173.49	87468.01	754228.23	830975.98	111729.09	115463.80	87008.49	794232.19	152865.43	108676.23	959491.38	160840.08	1225186.55	2016543.19	114444.67	911295.20	2329177.11	1133242.92	121042.09	140763.39	93848.52	2163157.55	567893.11	811631.08	1014557.01	79801.66	2778113.73
2336_175.1192_0.88_CCMSLIB00010103136	6066.6388	6765.1772	17107.0842	10938.3552	79580.5787	126313.4221	112366.5847	1330.7888	33641.1586	15769.6551	27755.9907	64011.4804	7684.5051	23428.4606	84709.7875	23235.2651	18182.1059	107554.6939	17519.3000	20911.8492	14854.2861	29435.5792	18285.0739	470.9080	32004.1964	29945.3809	668.4456	66894.5948	13740.5394	6506.7929	14141.5097	15058.5839	8738.8052	8332.8126	79801.6621	47731.8927	30843.9578	68189.6194	86510.7096	43199.6505	3659.0904	3365.2143	30843.9578	13602.9656	76461.6393	39544.8231	124065.2096	15197.6295	49416.5973
1972_175.1192_0.71_CCMSLIB00010103136	48993.845	27371.060	99806.919	81766.899	56007.635	150356.712	46277.266	1947.326	185305.208	58687.560	84026.147	49709.843	33546.877	37213.694	52013.314	91026.735	73550.471	23235.265	7620.309	67453.730	12704.458	92559.426	28139.176	3745.243	38986.349	19429.788	4841.388	33842.544	17675.495	44786.726	51133.042	3209.325	50560.585	49981.071	146674.346	112705.499	43081.112	89355.888	3905.003	120298.305	5736.701	3522.131	51411.553	29774.784	2410.897	39867.514	78734.657	18793.465	77914.938
3820_175.1233_2.47_nan	11528.2798	11657.0005	29435.5792	23569.4212	27293.4431	94380.4391	96737.5434	32964.1358	43717.7227	11616.5968	14533.6762	6699.4646	2171.4006	89832.6320	47603.9153	51265.6002	102753.0733	128584.1825	183316.6474	33153.0059	99806.9189	141993.1190	10414.5300	8239.4844	112705.4995	152865.4334	7080.2165	6356.9081	12801.5558	132787.3992	33842.5442	22962.0947	6828.4552	43455.7697	152349.9571	219.8064	201375.2147	173432.8028	161521.7094	160840.0770	16517.0592	115785.5577	138027.2013	80004.5309	268404.6809	388499.7930	462527.5609	215871.5544	367.5688
2193_175.1444_0.88_nan	39986.03887	56007.63462	30567.51817	61.35508	16680.07955	66.40448	73.81652	13740.53937	77.88171	162164.86287	3853.57078	123692.25170	73550.47097	1181.67403	66894.59482	81.94869	73.24007	740.14470	28936.05002	59314.20522	33349.20395	4220.26156	106970.89931	118236.22435	53.64064	71.64214	2934.25751	78546.06844	6093.63107	92.74483	9409.00224	56331.81007	33054.54186	4814.48447	964.25353	96.43758	2136.54229	60.61105	72.35265	67.20603	58040.58697	9166.24022	1100.22684	757.79262	935.13591	4619.48975	1444.46258	3545.57419	4841.38790
1281_175.595_0.66_nan	3589.7956	1764.3425	1207.0901	1123.7930	4566.7701	294650.0258	450092.6093	15252.8996	65091.8671	818.6642	14802.6000	1134.5580	4342.8330	15721.1264	1654.0206	3832.9917	35985.7457	35017.8177	781.8485	2296.2386	876.2288	39867.5140	1764.3425	14664.0063	682.2136	111729.0922	3722.4743	3341.8995	30097.0959	15871.4495	2225.1582	2518.5916	3278.3700	5593.0587	27141.5231	6269.9629	3701.9852	142721.0726	162779.6139	2104.5884	4295.2409	2518.5916	16566.2452	1684.2392	75085.4679	72039.8183	206391.2200	17567.0980	12331.9589
2428_176.0555_0.89_CCMSLIB00006679467	55557.742	50121.790	12664.679	23091.946	18850.982	24366.275	38297.181	49416.597	37213.694	101942.553	81102.932	26899.364	26994.604	48855.517	36091.771	28695.211	18460.974	11944.357	78342.324	31097.679	13084.825	317650.016	37762.407	48317.556	50261.601	31182.613	26826.241	43199.651	174083.716	126313.422	41047.190	38419.895	30843.958	26899.364	14239.148	24880.929	29012.255	41602.065	43584.518	22962.095	14141.510	29774.784	455823.426	24723.577	33054.542	118236.224	28936.050	20064.410	75477.617
1893_176.0555_0.72_nan	32567.1441	13375.4248	8911.9052	17900.3431	21612.5591	16318.1530	14533.6762	37213.6944	15058.5839	45775.0850	77069.9399	18182.1059	6894.0938	26666.0394	19547.2387	21847.2869	9697.1640	25447.7720	97813.6576	14185.7107	304.0718	271259.0742	7756.6870	28545.8945	57109.8517	6440.5724	14141.5097	31097.6789	147938.4886	92809.3285	22662.3275	26201.5348	24880.9293	24951.1587	12238.4690	13552.9645	16895.5192	85600.0154	22779.2212	11444.0024	9587.6564	11944.3567	509382.9340	11027.7274	18340.5406	155402.3106	25513.4574	14049.7873	46944.8428
2699_176.0918_0.97_nan	59619.2613	74312.5210	91264.7268	8272.0654	21285.5211	1610.2947	6828.4552	26120.8557	3722.4743	46023.6246	12369.6727	17005.8547	58835.4790	1933.6392	30567.5182	175.3284	30242.8461	19881.3011	36998.0878	88445.1555	28778.6552	87468.0130	88680.9133	138489.0247	9341.6850	30242.8461	131627.5762	84026.1467	62795.4571	60788.0072	76461.6393	77710.4385	49143.0400	51265.6002	25091.6292	20736.1023	15973.3504	2956.3051	7578.0938	31017.9743	57268.8099	47603.9153	29089.7030	2979.4385	28069.0691	25447.7720	41831.1493	34628.9439	103831.6925
1346_176.0919_0.67_nan	276546.58	215019.54	145267.67	119240.36	124448.35	154888.99	143120.98	406388.70	204697.81	208015.30	631044.67	349215.28	95164.72	172803.04	218881.23	140763.39	437635.92	226782.33	310939.82	150850.12	127815.91	654976.11	223188.20	267199.67	217854.63	287137.57	386093.09	183316.65	529219.57	357018.99	98384.73	238359.06	415123.10	342595.73	181140.06	91264.73	519014.32	395751.50	215019.54	320532.68	235086.91	315758.14	638054.59	285874.98	184649.99	370953.42	291704.48	529219.57	224088.12
1107_176.1032_0.65_CCMSLIB00000221744	1677632.27	695682.93	398505.62	423472.92	709346.30	1430604.40	1938014.71	46944.84	1002186.83	32863.48	1331673.33	2016543.19	556144.88	2551732.99	1312348.74	1901077.41	1616011.72	688755.31	366290.10	624655.29	682696.42	373015.66	504782.29	556144.88	959491.38	1459427.60	702154.79	542181.82	236209.76	2068473.26	1133242.92	662429.80	1555075.52	2458832.28	863244.47	3274370.93	921955.12	501187.37	1721449.89	1555075.52	403175.41	1274968.78	48710.76	971349.70	584686.46	34722.05	36693.16	971349.70	1376480.82
1286_176.1224_0.64_CCMSLIB00000221744	27517.3634	8610.2395	9663.4508	35303.2961	14961.6457	46547.0259	46944.8428	1305.1045	86756.8754	1853.0569	17567.0980	191.3997	17151.7175	100613.3706	15614.9339	98948.2380	41383.2671	27920.2345	6798.6248	12198.8689	15009.8349	35017.8177	19011.2245	510.6070	12073.8345	17151.7175	747.5207	15920.0787	6863.8754	25733.2671	372.9035	4220.2616	28545.8945	1043.4287	8950.3100	71858.9074	536.2330	19719.0220	90077.5247	31453.0575	6183.9914	430.7040	8610.2395	59619.2613	10187.1502	16794.9548	23428.4606	4973.0803	101661.5989
2905_177.0395_1.01_nan	239.5010	13939.2912	10938.3552	147.2020	757.7926	159.4385	188.0248	8437.6898	2207.7127	25237.6412	159.4385	3045.0865	6033.7611	271.5456	3634.8926	319.9460	186.2699	130.1194	108.1456	11569.1842	1729.8888	178.5992	14854.2861	6066.6388	378.1068	176.8082	324.4197	13939.2912	224.0460	4389.6864	15973.3504	22114.6292	242.0839	24723.5767	146.0916	568.7308	234.1468	1088.7885	244.8595	159.4385	17567.0980	1823.0152	178.5992	1898.6559	3568.7294	122.6011	3254.3096	10814.9854	212419.2970
3104_177.0661_1.1_nan	3278.36996	88.41524	77.06004	27994.83432	70.87614	3113.10228	105.43214	81.14772	3133.07585	74.58326	94.59116	2136.54229	117.64374	121.47871	93.68305	132.30480	6413.17647	2296.23860	70.14573	92.74483	73.81652	100.03383	97.42556	117.64374	19604.36611	1654.02063	1581.76897	117.64374	109.09566	156.86042	116.65994	105.43214	19312.00166	8103.65171	86.92164	159.43851	114.81263	83.54519	113.98340	13552.96454	145.03500	4895.55341	92.74483	85.97004	97.42556	75.33287	95.34527	83.54519	25016.26911
1376_177.0873_0.67_nan	177807.202	30663.210	55394.901	16270.715	78342.324	116128.982	141596.574	41159.202	26994.604	6863.875	36185.075	31182.613	17407.577	42743.972	118569.617	19188.937	50707.027	35497.524	2225.158	2793.074	15721.126	44901.594	15673.354	14758.559	59619.261	9737.322	25589.345	8705.169	101153.318	31182.613	39544.823	6951.640	113407.105	117172.885	88892.159	88892.159	94920.699	108975.884	55557.742	82433.255	9883.344	41487.218	64731.939	15197.630	67261.328	28296.090	56949.162	110157.210	151332.761
3331_177.1024_1.36_nan	27.06750	22.28048	21.40749	8204.74135	19.82799	766.06992	1684.23921	5270.29543	27.06750	8374.88936	26.03490	706.40585	18616.69061	32.27022	26.03490	25.13954	1638.98129	668.44561	271.54557	24.22487	236.68245	876.22884	555.36371	32.27022	212.86581	847.55551	36.28252	27.06750	1764.34247	36.28252	44058.51169	256089.81856	894.03886	36.28252	25.13954	40.88717	2104.58839	2033.83791	955.01566	2631.29496	35.29065	147.20204	134.66501	119.52057	4342.83296	11064.13189	993.91713	1610.29468	41.98576
734_178.0089_0.62_nan	114444.6677	58040.5870	35883.8985	18402.6236	1134.5580	430.7040	661.2531	6537.0761	17794.0602	29177.1256	9555.6559	278.5106	14185.7107	98668.0354	1670.6948	107554.6939	15721.1264	282.3019	19604.3661	29868.6601	18340.5406	15453.9912	24586.8071	5593.0587	35116.8340	14239.1485	8573.0842	28472.3225	11824.3771	44299.6946	86510.7096	34143.6851	1003.4842	68377.7417	3832.9917	49848.5996	10341.3545	2207.7127	866.4524	475.8410	17313.3963	740.1447	35788.7215	23724.6689	408.8220	226.2970	3978.8068	2500.6352	36185.0747
2679_178.0897_0.95_CCMSLIB00009950304	84026.147	55868.035	31453.057	24654.245	17056.626	40213.282	31263.789	114790.318	8641.576	50419.222	149375.443	57574.794	42972.460	45775.085	47071.883	35396.172	142339.123	84026.147	154888.990	77069.940	51265.600	355185.184	75085.468	127430.631	35396.172	62457.971	114790.318	61961.685	245109.234	44058.512	38876.465	68189.619	169659.682	100613.371	17956.362	29089.703	111415.488	30567.518	30097.096	66526.840	77069.940	117521.139	224088.120	63132.900	9377.563	179239.827	7722.559	90555.348	115785.558
3801_179.0705_2.42_nan	30.11182	582.54932	8738.80520	12801.55581	1915.13857	9310.40954	5109.92527	2136.54229	29.18654	453.21918	4789.98345	25.13954	35.29065	4437.35628	28.13807	7998.07022	1077.84032	51003.53607	6033.76108	27.06750	21.40749	26.03490	31.18245	943.47400	10532.19841	6633.82069	198.39918	30.11182	28.13807	39.87883	14289.50059	12159.85499	114444.66767	39.87883	11528.27982	44.01993	6033.76108	7853.48615	27.06750	1406.89287	26120.85567	32.27022	3192.46713	6537.07615	29.18654	8473.56258	1898.65591	79163.58994	45.02095
905_179.1286_0.64_nan	393.3327	1218.5177	2979.4385	181.6826	135.5551	3192.4671	3020.8551	178.5992	4540.7893	146.0916	1207.0901	162.1548	524.9272	470.9080	1522.8565	555.3637	244.8595	164.8398	131.2554	263.3243	136.4733	271.5456	234.1468	337.8103	430.7040	256.5086	524.9272	424.8544	345.8552	715.4560	263.3243	363.2959	408.8220	757.7926	10614.6102	984.3648	363.2959	740.1447	419.5474	217.4322	7281.7332	312.2466	234.1468	189.6896	14961.6457	1510.7780	208813.3217	198.3992	2104.5884
4368_180.0657_3.71_CCMSLIB00010108563	114.81263	715.45605	18119.57475	11272.69072	75.33287	99.15677	113.98340	638.97139	117.64374	4150.35374	5193.51820	85.97004	130.11943	134.66501	102.68153	148.41857	5676.70193	1552.01985	4669.01629	4174.53240	1181.67403	5451.76698	1012.76815	5270.29543	4342.83296	110.03168	154.57848	2190.56436	119.52057	172.21145	127.86729	114.81263	3568.72935	4006.55324	94.59116	10305.31516	11740.84258	1218.51775	1747.84385	8374.88936	7578.09385	2104.58839	1670.69484	11989.36341	3209.32480	8510.91353	1293.01562	13992.77252	265.82850
850_180.0868_0.66_CCMSLIB00003139752	38646.16	34247.33	24074.36	23942.99	28296.09	30486.29	164482.56	31357.66	35116.83	22252.45	38757.72	29089.70	57574.79	40680.94	39194.19	41722.56	43081.11	22846.01	27141.52	32087.55	22662.33	38757.72	29012.26	36588.16	19011.22	31825.02	45640.66	45032.84	37213.69	48180.17	64198.40	41487.22	40796.29	73919.82	28296.09	61111.21	45775.08	22962.09	33744.88	40105.05	48434.66	55394.90	31453.06	37762.41	30164.81	22324.98	24219.56	30333.27	99240.50
3246_180.1021_1.24_nan	34628.944	25589.345	23855.558	15197.630	15973.350	13992.773	16733.822	91774.641	7446.406	19825.673	32467.468	34143.685	18285.074	27677.973	29177.126	23724.669	175988.531	60608.599	109851.644	30843.958	41831.149	145715.140	13123.487	60103.877	21035.400	16318.153	30097.096	29868.660	108112.392	49416.597	4696.347	28695.211	74691.755	50560.585	50121.790	17675.495	154386.021	12751.419	44660.271	136772.771	36588.164	30242.846	110783.230	106970.899	115785.558	229612.520	185885.548	203824.137	42853.548
4175_180.1021_3.29_CCMSLIB00009992238	92.74483	31182.61279	16318.15304	75085.46789	154386.02086	81766.89916	109264.69030	23724.66891	28387.37071	48571.96571	25589.34541	24366.27532	15197.62953	38089.79379	24439.17629	132374.70560	11697.20477	117172.88450	33349.20395	4514.25525	22047.79003	88445.15546	15197.62953	104.55645	32863.48379	45896.76163	12751.41858	12495.88503	73738.08813	24297.42378	9957.19430	10938.35519	35217.62616	3341.89946	70693.19287	21162.09648	27371.05994	72778.34070	139391.73504	17209.22691	1699.54735	7181.89611	17628.61626	6093.63107	72411.39243	121401.15568	251176.00722	18014.45801	160.81180
4493_180.1021_3.85_CCMSLIB00004693612	134.66501	82433.25464	124448.35458	90555.34759	183316.64739	112.95063	131.25536	16027.31890	133.56764	840747.07631	112.07923	2595.36812	103552.24925	3813.57295	212419.29696	6122.80446	19011.22455	973.98106	2749.33682	117868.02524	130515.27324	114.81263	10454.00372	86756.87539	308.16068	67261.32782	172.21145	108402.21496	135.55515	204.70748	145.03500	14289.50059	1670.69484	35116.83404	17209.22691	231.75789	142.64456	99.15677	145.03500	15148.04265	11863.93132	70693.19287	109.09566	8911.90521	194459.54373	50870.45698	13335.38985	6269.96294	399.27386
2432_180.1363_0.88_CCMSLIB00003137442	4076.3912	42972.4604	81998.1072	36998.0878	92023.8870	136336.6068	145715.1401	6699.4646	25665.3721	16895.5192	40323.4149	145267.6719	42743.9724	34143.6851	179877.1584	7377.3453	7410.7665	138489.0247	10614.6102	35017.8177	19604.3661	33243.9474	100613.3706	668.4456	48317.5559	53187.4450	4363.0681	140294.2221	12933.9443	4696.3473	13552.9645	41945.0867	3387.5231	6599.3094	120298.3053	19429.7885	52466.7618	45775.0850	72971.2080	50870.4570	5856.1671	7722.5594	30406.3664	4973.0803	128199.5234	26666.0394	53639.5947	15721.1264	38757.7173
4347_181.1338_3.64_nan	73.81652	141993.11901	208813.32174	64.77642	281983.05918	2631.29496	1368.98526	56169.84867	82.73937	21162.09648	71.64214	27293.44312	187973.96859	84.34555	373015.66343	86.92164	76.18732	3790.78305	42160.66697	238359.05572	208813.32174	71.64214	265867.93681	117868.02524	55.43809	75.33287	93.68305	240715.16428	74.58326	99.15677	94920.69889	156899.07330	81.14772	94.59116	315758.13792	101.74933	964.25353	46277.26604	76.18732	92023.88701	368644.66368	155909.03752	64.77642	8610.23951	167786.45540	42160.66697	884.50296	18231.97292	118.54336
3245_182.0677_1.24_nan	167786.46	19486.92	58199.96	121401.16	73168.83	40796.29	30933.57	142339.12	166565.73	128199.52	42853.55	69351.75	55868.04	222371.17	30486.29	146231.19	93335.77	30023.55	68970.33	35687.00	99240.50	115785.56	20671.27	27920.23	147493.78	59314.21	42972.46	29435.58	121042.09	76052.98	12369.67	33546.88	106131.97	26826.24	25016.27	56169.85	56472.70	71463.23	123318.75	78958.07	51411.55	28296.09	283203.43	294650.03	29089.70	19669.32	26826.24	113066.09	76869.68
3266_182.0811_1.26_nan	8239.4844	5856.1671	6863.8754	7343.6396	14383.7013	23942.9860	35017.8177	1483.7748	21095.0330	4461.6204	7886.4459	13698.6376	15100.2907	27838.4554	4767.0724	14854.2861	2259.5965	18402.6236	3832.9917	9486.5980	8204.7414	15405.9985	12933.9443	11027.7274	16622.3106	5947.6292	2241.5885	11740.8426	2084.4915	23366.7571	497.8354	6828.4552	7684.5051	3813.5730	36693.1628	12030.9921	22455.3003	3790.7830	12704.4578	19364.7228	33243.9474	1933.6392	7377.3453	2913.5921	16121.5581	13245.0869	14802.6000	4220.2616	2934.2575
2684_182.0815_0.96_CCMSLIB00000205785	4675157.0	2381072.0	1978354.8	2016543.2	4000518.6	7371628.2	6832097.9	1331673.3	8224551.1	2778113.7	5905643.1	4452210.8	1248061.1	8224551.1	3061722.8	9242058.6	3153741.6	6262629.9	2268794.8	1312348.7	3061722.8	3377129.9	3274370.9	781875.7	8224551.1	1133242.9	3061722.8	2068473.3	2163157.6	5905643.1	2551733.0	2778113.7	3153741.6	3820721.7	4452210.8	8224551.1	4000518.6	4452210.8	5905643.1	4675157.0	2329177.1	2778113.7	2632417.1	3679356.1	1376480.8	2381072.0	3820721.7	3274370.9	3274370.9
1914_182.0815_0.72_CCMSLIB00000205785	1486743.35	567893.11	368644.66	567893.11	901266.57	1555075.52	1353359.88	370953.42	971349.70	420474.33	945767.31	1081273.12	79163.59	2163157.55	738796.17	2329177.11	921955.12	1430604.40	648625.02	315758.14	702154.79	830975.98	754228.23	52325.41	1274968.78	383188.08	722979.28	383188.08	462527.56	959491.38	551624.26	682696.42	1045312.89	1029313.70	1045312.89	1616011.72	911295.20	688755.31	901266.57	803654.58	519014.32	811631.08	662429.80	986937.13	290219.24	662429.80	876126.68	1029313.70	716249.00
3070_182.1293_1.07_nan	59.81306	17727.63687	60788.00718	50.40046	2835.29733	57.14651	63.99289	470.90800	63.99289	595.80687	58.01279	9994.04528	162164.86287	70.87614	4742.96139	69.34224	1670.69484	46.20928	697.67366	67261.32782	8573.08416	2335.67621	87716.03068	37875.33623	41.98576	58.01279	75.33287	68770.15584	706.40585	76.18732	4006.55324	6537.07615	2392.34875	73.81652	8437.68978	84.34555	1471.66951	51.48086	62.37179	2956.30511	36185.07472	10614.61017	51.48086	14910.73306	894.03886	2857.34587	60.61105	2999.95033	93.68305
2672_183.0848_0.96_nan	395751.50	223188.20	175409.03	186560.11	441019.66	803654.58	840747.08	86050.02	811631.08	214193.09	455823.43	450092.61	147493.78	811631.08	309242.67	794232.19	285874.98	450092.61	171642.04	166016.55	290219.24	267199.67	302117.64	69543.55	268404.68	123318.75	258788.92	208813.32	150356.71	612501.41	234193.11	229612.52	305129.42	450092.61	429262.93	840747.08	349215.28	277998.61	366290.10	432317.06	230474.69	288754.40	174083.72	297365.71	145715.14	172803.04	223188.20	283203.43	264360.33
3228_183.1131_1.22_nan	83805.668	139846.136	5622.397	26666.039	30023.550	9409.002	4789.983	38986.349	12121.860	17261.459	9663.451	25899.626	25307.499	13652.997	32261.345	21095.033	24586.807	11064.132	30843.958	14489.138	19999.802	6765.177	15009.835	29945.381	23493.306	7959.663	9280.211	43455.770	25809.717	29868.660	7823.698	9737.322	59314.205	29868.660	10414.530	23235.265	20736.102	13335.390	16404.744	23428.461	22779.221	33243.947	47195.466	86050.024	12331.959	4949.283	11405.206	19941.217	27141.523
3195_184.0608_1.16_nan	347131.30	96481.76	146674.35	118569.62	78958.07	115463.80	113066.09	264360.33	147493.78	202121.67	192919.56	146231.19	103014.51	219804.04	96481.76	156403.20	193763.14	108676.23	177145.25	135517.27	195213.18	322210.01	99240.50	190136.23	246335.71	114077.97	107554.69	121779.90	386093.09	216896.29	130515.27	86510.71	196776.67	156403.20	76267.30	42853.55	131627.58	163419.21	143524.30	141993.12	101942.55	124448.35	351113.08	206391.22	101153.32	234193.11	132787.40	174791.34	103268.88
360_185.0236_0.58_CCMSLIB00009935830	24297.42	20433.78	13653.00	14383.70	15252.90	16566.25	21285.52	18793.47	20736.10	12623.33	20978.57	15973.35	34427.09	24074.36	23168.87	113407.10	23168.87	13285.69	14049.79	20370.81	12664.68	22519.43	17460.13	22962.09	10729.56	200061.47	28218.42	27293.44	22779.22	30567.52	36998.09	23293.56	24723.58	45160.28	15721.13	42399.52	27994.83	13511.36	21035.40	22846.01	30486.29	31825.02	17407.58	20793.43	18572.30	13285.69	14758.56	17727.64	68189.62
1562_185.1287_0.68_nan	6299.6473	142339.1228	172803.0448	75284.0031	87716.0307	2352.5509	925.2046	102498.5486	1043.4287	35788.7215	9518.5320	26994.6041	177145.2476	8671.4018	178494.1532	7823.6981	37547.0339	73356.4282	41267.9409	133570.7339	122912.2801	19133.2273	118899.3567	20313.3519	16895.5192	12534.0530	17209.2269	110783.2303	3877.3153	7791.2153	39867.5140	80229.0191	15505.8464	29516.2502	56331.8101	13891.2576	32863.4838	10187.1502	15721.1264	86510.7096	96995.8776	46146.6428	14664.0063	30486.2900	38876.4653	19881.3011	15453.9912	30567.5182	50707.0268
2317_185.1287_0.88_nan	13840.034	152865.433	218881.228	130118.035	141993.119	9920.315	5649.706	80004.531	9091.798	51555.562	12073.835	32863.484	141993.119	15453.991	169659.682	13552.965	24654.245	86050.024	35985.746	107841.503	132374.706	24802.014	121042.093	42399.520	64011.480	10073.882	11908.529	153930.866	13375.425	2104.588	46146.643	84709.787	13031.597	20491.396	53959.151	20605.415	38646.162	18681.733	15252.900	90555.348	108676.228	27062.782	11657.001	15769.655	22114.629	29267.137	15817.525	29352.423	37654.122
3116_185.1288_1.1_nan	102498.54858	302117.63560	243908.72486	1471.66951	123318.75294	1522.85652	1510.77803	78342.32367	3232.02483	275136.73555	5137.76466	196053.16898	225803.57238	146.09159	378185.80098	160.81180	1229.54881	1356.04073	74883.73495	446394.02760	395751.50048	935.13591	618533.96837	669565.78447	913.23826	117.64374	163.39859	317650.01624	8842.08107	188.02483	287137.57145	268404.68088	54297.04491	4272.51422	7791.21532	204.70748	5270.29543	1158.91256	2392.34875	11064.13189	113407.10485	38757.71735	935.13591	13123.48749	10814.98538	12842.03154	110.03168	5947.62922	10688.76236
1750_186.0763_0.69_CCMSLIB00009966209	131285.25	108112.39	127430.63	258788.92	287137.57	154386.02	182541.65	253485.36	154888.99	216896.29	444246.08	261810.44	16462.23	295740.77	61446.58	403175.41	364011.48	118569.62	151836.21	78958.07	131627.58	185885.55	192236.76	159667.08	261810.44	269612.31	1014557.01	142339.12	227657.32	332880.64	256089.82	340266.20	245109.23	267199.67	242803.66	971349.70	489041.48	612501.41	398505.62	224088.12	648625.02	245109.23	523895.91	578173.49	220588.64	201375.21	155909.04	446394.03	263224.53
2341_186.0763_0.88_CCMSLIB00009996297	56472.70	45896.76	39194.19	114444.67	109264.69	25307.50	41831.15	140294.22	38876.47	182541.65	155402.31	105282.76	43836.36	84472.41	34143.69	61786.07	128199.52	35217.63	111729.09	43455.77	42399.52	100347.80	45160.28	73738.09	104450.62	98948.24	504782.29	83581.80	149862.73	101661.60	66706.10	142339.12	137598.23	87240.49	54765.78	221451.10	222371.17	201375.21	110157.21	103014.51	291704.48	107266.80	297365.71	164991.19	95675.96	116836.61	90555.35	141993.12	145715.14
3379_187.0604_1.42_nan	44058.5117	10112.4754	109564.7561	3745.2427	45404.0529	107841.5026	147493.7751	167.8109	100613.3706	134.6650	6699.4646	144353.3501	21612.5591	53049.4742	118899.3567	5823.1673	217.4322	1837.2959	378.1068	75477.6167	30406.3664	52013.3139	208.7694	35985.7457	132.3048	221.9860	15304.5482	58524.5172	10377.9951	13375.4248	20064.4105	304.0718	345.8552	638.9714	166.3490	827.6187	312.2466	148.4186	350.1772	193.1231	542.4269	265.8285	208.7694	172.2115	200.5000	136.4733	198.3992	178.5992	1729.8888
1623_187.108_0.69_nan	141186.3	313858.5	251176.0	312423.2	412642.5	380701.0	437635.9	154889.0	236209.8	366290.1	271259.1	228688.3	143945.0	259920.5	455823.4	196053.2	234193.1	357019.0	201375.2	177807.2	224960.2	400720.7	306367.9	136336.6	291704.5	319292.3	167786.5	259920.5	297365.7	208015.3	200061.5	283203.4	226782.3	185885.5	572184.5	170289.3	336512.1	359470.1	194459.5	312423.2	175988.5	247317.4	441019.7	181140.1	373015.7	193763.1	362072.6	338325.0	214193.1
2282_187.108_0.88_nan	32358.16	136772.77	108975.88	211541.99	219804.04	176613.16	181807.09	47327.92	131985.78	148888.81	94129.57	103014.51	75284.00	135517.27	273741.09	64375.12	74691.75	194459.54	87240.49	56789.62	80004.53	147493.78	170289.30	54765.78	119923.19	193763.14	56789.62	138027.20	103831.69	88892.16	128943.79	105282.76	80651.10	44413.50	268404.68	10614.61	147493.78	153930.87	102753.07	142721.07	64918.58	106694.14	86510.71	22047.79	232283.41	73168.83	168997.05	175409.03	97268.23
3841_187.1444_2.51_nan	2778113.728	12710984.990	7371628.216	121042.093	6262629.919	37437.289	21350.228	426386.563	9129.876	6832097.937	221451.101	2551732.995	6832097.937	108402.215	6262629.919	53187.445	669565.784	143120.976	1225186.553	15782596.043	6832097.937	509382.934	20029517.967	12710984.990	198494.732	37978.518	273741.093	8224551.149	95415.626	165505.232	10598689.837	15782596.043	295740.772	1938014.714	3679356.070	450092.609	492650.184	1585090.585	56628.235	2551732.995	3274370.930	3820721.680	444246.081	1642903.925	4675156.980	6262629.919	220588.643	1274968.776	722979.284
3102_187.1444_1.11_CCMSLIB00003137413	2296.2386	11569.1842	28936.0500	46675.8228	34247.3276	46146.6428	179239.8271	668.4456	10814.9854	492.3521	31182.6128	119240.3647	2979.4385	26120.8557	75284.0031	2534.8245	1241.3469	76267.3001	363.2959	30933.5703	17900.3431	5424.8387	14094.3756	1823.0152	15614.9339	1218.5177	2553.6551	2155.0585	1809.0621	3522.1306	13460.9468	1610.2947	2119.4595	3545.5742	78546.0684	4198.7709	2171.4006	8140.2240	17360.9586	45896.7616	3045.0865	1670.6948	1066.0379	1022.9326	33444.2945	16680.0795	913.2383	902.4554	8911.9052
3766_187.1444_2.28_nan	351113.0765	226782.3277	142721.0726	68377.7417	33938.1774	555.3637	808.9726	5424.8387	894.0389	695682.9272	13992.7725	253485.3639	173432.8028	23493.3063	57887.7265	4696.3473	137166.5221	5360.0409	162164.8629	840747.0763	157458.3105	176613.1578	415123.1023	496847.5819	212419.2970	8407.2021	364011.4762	300618.5637	43584.5184	26433.6876	19770.5916	196053.1690	16222.4673	89832.6320	7250.4983	13939.2912	38986.3491	3682.4558	9883.3436	144794.0624	49143.0400	40922.5150	309242.6690	122152.5298	32671.4513	10769.2198	497.8354	161521.7094	73919.8201
3916_187.1808_2.7_nan	403175.4083	20858.1944	28858.0617	285.6806	8573.0842	388.2220	617.6419	304.0718	675.7248	212419.2970	341.7471	18231.9729	69351.7503	1100.2268	27371.0599	1218.5177	465.1706	265.8285	4591.8096	175409.0323	29089.7030	595.8069	300618.5637	259920.5339	200.5000	531.2275	1170.7137	44413.4989	757.7926	1538.7526	4814.4845	61961.6845	24219.5559	5534.3721	6983.2769	2033.8379	808.9726	202.5790	808.9726	9166.2402	60455.9250	12495.8850	465.1706	333.5123	1853.0569	27217.0699	354.8704	10377.9951	4295.2409
2800_188.0556_0.98_nan	610.3021	308.1607	231.7579	224.0460	156.8604	45160.2826	61279.8535	231.7579	37654.1220	180.2781	89117.0823	200.5000	884.5030	28296.0904	304.0718	10377.9951	345.8552	1100.2268	150.9014	414.4450	170.6923	237147.5631	358.7820	547.9711	15721.1264	50707.0268	818.6642	675.7248	134333.7147	183933.2460	408.8220	555.3637	2772.7810	1134.5580	2650.1202	1457.6954	582.5493	1684.2392	77505.0045	308.1607	993.9171	470.9080	28472.3225	250.6848	282.3019	175.3284	60949.8058	256.5086	3192.4671
3406_188.0684_1.45_nan	25016.269	5622.397	226.297	70492.946	4973.080	6356.908	17107.084	12664.679	19770.592	14961.646	27062.782	3613.109	6983.277	8473.563	9204.196	169659.682	10899.153	33054.542	19547.239	8610.240	15817.525	7578.094	14383.701	2352.551	43326.466	60286.662	14289.501	6440.572	9091.798	11027.727	35686.995	16270.715	41831.149	36998.088	43081.112	137598.226	20545.569	4742.961	39092.326	17261.459	25381.499	26994.604	3232.025	30242.846	13602.966	4789.983	7377.345	9052.920	66162.899
4004_188.0709_2.84_CCMSLIB00003139125	876126.68	682696.42	890028.01	4983507.09	2458832.28	6832097.94	6262629.92	70130.43	4983507.09	1133242.92	1274968.78	1133242.92	921955.12	3377129.89	1225186.55	2948179.08	688755.31	1616011.72	504782.29	695682.93	1014557.01	921955.12	959491.38	357018.99	3274370.93	1523242.71	489041.48	738796.17	406388.70	1764630.91	921955.12	96211.42	821396.53	901266.57	2948179.08	4675156.98	1376480.82	2068473.26	2163157.55	695682.93	745434.99	122152.53	537435.93	1133242.92	1585090.59	732147.69	1165607.31	986937.13	188655.49
1699_188.092_0.69_nan	98948.238	38194.668	15197.630	25899.626	4789.983	52325.412	38194.668	87976.104	41487.218	38535.409	127815.911	94654.127	10187.150	72227.130	58994.118	59466.891	140763.392	27755.991	72227.130	16365.243	19364.723	235086.910	74504.221	112037.162	53049.474	69729.470	131285.254	58994.118	167786.455	164991.191	30761.250	87240.488	150850.121	128199.523	56949.162	47195.466	121779.898	62629.633	125162.701	118899.357	80443.371	114444.668	170936.765	88892.159	44660.271	127430.631	87716.031	126313.422	121042.093
1092_188.1156_0.65_nan	1356.0407	10377.9951	6798.6248	63132.9000	30333.2657	62965.8608	70314.5885	436.7057	85387.5702	308.1607	8805.8081	13939.2912	8641.5760	136336.6068	29516.2502	22519.4316	76267.3001	22385.5208	7722.5594	11187.1503	1305.1045	128199.5234	2730.0266	1181.6740	6894.0938	92559.4258	1654.0206	19881.3011	1111.2861	53049.4742	856.1226	1088.7885	1379.6692	2392.3487	42743.9724	33938.1774	17151.7175	59314.2052	208813.3217	85387.5702	2033.8379	1054.8428	697.6737	536.2330	50707.0268	53796.6046	64731.9391	16950.4622	6033.7611
5406_188.1284_5.35_nan	7722.55939	12842.03154	49143.04004	122152.52979	24586.80712	58687.56042	62629.63328	28472.32254	20858.19435	154888.98968	2956.30511	5078.24707	16027.31890	17261.45886	8773.38317	24366.27532	3832.99166	36792.73997	6093.63107	5593.05871	16733.82199	13939.29120	6664.69044	17956.36210	187973.96859	56628.23533	4973.08034	17567.09804	2296.23860	9052.92006	757.79262	4996.27978	7151.44064	119.52057	11908.52866	7823.69813	12801.55581	1982.50542	14239.14849	6033.76108	25809.71681	20491.39561	6537.07615	75.33287	16074.36016	4437.35628	19429.78846	4645.69459	159.43851
3834_188.1478_2.51_nan	2.188812e+05	1.081273e+06	1.002187e+06	7.920231e+03	2.205886e+05	3.020855e+03	2.534824e+03	2.191414e+04	2.240460e+02	9.322725e+05	5.649706e+03	2.779986e+05	4.442461e+05	7.343640e+03	5.292196e+05	6.506793e+03	2.959947e+04	9.883344e+03	8.335464e+04	2.121057e+06	6.695658e+05	3.173819e+04	1.292950e+06	2.989711e+05	1.729889e+03	3.254310e+03	1.873800e+04	7.021548e+05	7.310437e+03	9.697164e+03	2.150195e+05	4.818265e+05	2.172503e+04	1.240652e+05	1.754090e+05	3.256714e+04	3.919419e+04	9.621142e+04	5.193518e+03	2.946500e+05	2.793747e+05	3.254712e+05	1.505858e+04	8.132342e+04	2.105737e+05	6.486250e+05	3.628252e+01	1.035522e+05	5.539490e+04
666_188.176_0.62_nan	643459.37	1225186.55	2715224.90	811631.08	590516.58	373015.66	489041.48	863244.47	312423.19	2329177.11	359470.12	971349.70	2551732.99	284656.88	1642903.93	453239.96	695682.93	315758.14	773299.71	3274370.93	1721449.89	763196.99	1901077.41	2778113.73	455823.43	529219.57	2213696.90	3061722.83	716249.00	19547.24	1225186.55	1486743.35	606500.40	462527.56	754228.23	26120.86	1855397.60	378185.80	67805.13	519014.32	2268794.82	1312348.74	470519.17	1978354.78	455823.43	921955.12	199251.66	590516.58	43199.65
3855_189.0274_2.53_nan	2956.3051	1457.6954	984.3648	375631.1012	516.9928	1265.9323	1869.1434	943.4740	2190.5644	653.6971	1134.5580	913.2383	3634.8926	3232.0248	1431.4343	3232.0248	1714.5993	790.0049	547.9711	1898.6559	682.2136	1853.0569	1457.6954	2392.3487	497.8354	1610.2947	3192.4671	2772.7810	2259.5965	4363.0681	1884.7801	2155.0585	2812.2530	4645.6946	1012.7682	5248.2704	10532.1984	682.2136	2410.8966	1638.9813	3853.5708	2171.4006	1278.5977	378185.8010	1356.0407	706.4059	1253.2330	1229.5488	10938.3552
3967_189.0743_2.83_nan	47460.694	74691.755	74504.221	351113.077	198494.732	485222.242	251176.007	2650.120	453239.964	58368.206	36693.163	38419.895	48571.966	139846.136	19825.673	221451.101	68189.619	142721.073	22180.003	66335.872	48434.665	45521.216	19604.366	4949.283	271259.074	15100.291	44660.271	38646.162	25733.267	72227.130	100881.948	4412.337	21665.656	36693.163	173432.803	294650.026	118236.224	51003.536	60788.007	56949.162	80229.019	4767.072	16794.955	32358.158	136772.771	58524.517	30486.290	58040.587	18681.733
2584_189.1236_0.92_CCMSLIB00009993361	112366.58	269612.31	154386.02	241722.09	403175.41	662429.80	481826.53	116476.30	391209.09	567893.11	332880.64	330986.18	55083.76	97268.23	409420.86	116476.30	386093.09	546504.19	252082.61	164991.19	320532.68	406388.70	246335.71	118569.62	572184.48	284656.88	157458.31	149375.44	249900.37	166016.55	191448.01	243908.72	248714.23	370953.42	501187.37	470519.17	462527.56	648625.02	380701.03	523895.91	120298.31	306367.91	631044.67	481826.53	420474.33	444246.08	478260.68	441019.66	523895.91
1387_189.1236_0.67_nan	537435.9	537435.9	429262.9	216896.3	315758.1	386093.1	459587.8	393624.9	258788.9	624655.3	474255.6	654976.1	462527.6	388499.8	509382.9	295740.8	794232.2	773299.7	370953.4	459587.8	340266.2	1002186.8	624655.3	578173.5	391209.1	388499.8	529219.6	594958.1	695682.9	391209.1	334839.9	709346.3	400720.7	466503.5	450092.6	315758.1	1114618.8	375631.1	572184.5	584686.5	391209.1	386093.1	911295.2	562359.7	470519.2	624655.3	911295.2	600900.4	504782.3
3530_189.1236_1.58_CCMSLIB00003135546	29352.423	79163.590	77914.938	293075.491	400720.702	437635.916	434929.833	2518.592	423472.924	135517.270	400720.702	206391.220	22047.790	196776.671	386093.091	198494.732	141596.574	501187.373	115127.008	52466.762	180502.009	103014.508	165505.232	15973.350	643459.368	400720.702	32467.468	23428.461	135924.059	43199.651	108402.215	117521.139	174083.716	224088.120	395751.500	444246.081	264360.328	444246.081	504782.291	315758.138	26737.031	230474.689	158562.349	317650.016	181807.094	67626.650	172803.045	362072.579	417753.924
3652_189.1237_1.78_CCMSLIB00003135546	49143.040	114077.966	121779.898	166016.546	529219.570	702154.791	612501.410	3045.087	224960.161	24010.394	190837.358	149862.732	39662.360	13335.390	417753.924	91511.871	144353.350	738796.167	96481.761	41602.065	235086.910	53796.605	179239.827	18793.465	252082.610	264360.328	41487.218	70899.145	38646.162	31649.380	178494.153	123692.252	36998.088	213426.237	519014.323	391209.091	319292.275	562359.701	332880.645	332880.645	10377.995	172284.004	47731.893	257370.255	193763.143	88445.155	353123.018	395751.500	470519.165
3029_189.1237_1.06_nan	70314.59	127430.63	79163.59	117868.03	225803.57	174083.72	151836.21	20491.40	159667.08	18906.40	116128.98	185305.21	29945.38	52466.76	256089.82	185885.55	62965.86	285874.98	26994.60	50121.79	134333.71	76673.11	149375.44	23855.56	85600.02	44541.43	42399.52	35116.83	34041.57	53959.15	56789.62	143524.30	61279.85	79373.11	94654.13	168997.05	225803.57	176613.16	155402.31	192236.76	10899.15	90555.35	811631.08	164482.56	121042.09	116128.98	302117.64	185885.55	434929.83
650_189.16_0.61_CCMSLIB00010103159	188655.49	489041.48	380701.03	142721.07	322210.01	305129.42	353123.02	450092.61	252082.61	643459.37	50419.22	271259.07	113738.81	330986.18	459587.79	368644.66	332880.64	446394.03	546504.19	112366.58	386093.09	246335.71	222371.17	185305.21	375631.10	312423.19	268404.68	298971.09	437635.92	141596.57	441019.66	455823.43	496847.58	56169.85	217854.63	185885.55	181807.09	149862.73	154888.99	259920.53	375631.10	265867.94	773299.71	120662.51	267199.67	243908.72	342595.73	121042.09	146231.19
4407_190.0501_3.73_CCMSLIB00010115621	55712.34	135115.19	115463.80	78958.07	77914.94	27450.76	39544.82	225803.57	53639.59	190136.23	263224.53	169659.68	119572.68	96995.88	132374.71	107266.80	268404.68	101942.55	239460.26	145715.14	98384.73	342595.73	170936.76	196053.17	87240.49	152349.96	127060.67	148888.81	268404.68	45404.05	24010.39	109851.64	194459.54	243908.72	151836.21	54918.78	355185.18	135924.06	92023.89	272647.88	138936.34	224088.12	294650.03	211541.99	202121.67	315758.14	101412.73	357018.99	33842.54
4126_190.0502_3.19_nan	202930.360	125162.701	143524.297	76461.639	76461.639	126699.410	127430.631	204697.810	34722.052	187973.969	279374.666	240715.164	109564.756	192236.757	140294.222	109851.644	97268.235	67991.686	193763.143	121779.898	76673.111	383188.082	127815.911	170289.303	91511.871	143524.297	114444.668	118569.617	218881.228	199251.658	39424.393	89117.082	187973.969	92023.887	37334.248	21545.005	106694.137	14710.536	28695.211	104450.622	104715.641	108975.884	233318.281	41047.190	73550.471	183933.246	93848.520	128584.183	31738.187
4253_190.0502_3.41_CCMSLIB00005464127	236209.76	40922.52	294650.03	65454.21	22779.22	115785.56	108402.21	336512.06	90313.81	342595.73	373015.66	109564.76	251176.01	176613.16	89598.04	126699.41	15817.52	155909.04	253485.36	290219.24	162779.61	420474.33	21914.14	309242.67	279374.67	164482.56	359470.12	229612.52	773299.71	214193.09	82433.25	74691.75	267199.67	134333.71	95415.63	72227.13	141596.57	70693.19	92281.42	112037.16	129750.57	102498.55	406388.70	92023.89	69351.75	129750.57	73550.47	185305.21	209675.24
1385_190.0713_0.66_CCMSLIB00010114048	216896.2913	19669.3231	388.2220	12534.0530	4767.0724	7791.2153	11657.0005	9341.6850	62629.6333	268.5779	71656.8851	110473.4813	1670.6948	82433.2546	27607.6766	60949.8058	116476.2985	9245.0754	2335.6762	3768.3095	8671.4018	2913.5921	3254.3096	5823.1673	14489.1383	105851.7266	100347.8045	4619.4898	3477.9264	70899.1447	177145.2476	85387.5702	18063.4185	183316.6474	32004.1964	103552.2493	63497.8384	35590.1425	45896.7616	88212.9532	26899.3643	71858.9074	617.6419	21612.5591	2362.6687	3278.3700	3589.7956	72039.8183	154386.0209
2633_190.0713_0.94_CCMSLIB00006678643	466503.47	310939.82	406388.70	19999.80	70492.95	76461.64	93077.57	37437.29	65454.21	174791.34	104992.64	249900.37	638054.59	58040.59	133570.73	42516.43	214193.09	15973.35	150850.12	643459.37	152865.43	167786.46	267199.67	606500.40	70314.59	62135.94	204697.81	584686.46	143944.96	148888.81	222371.17	302117.64	124810.48	235086.91	126699.41	85822.61	107266.80	117868.03	43081.11	138489.02	302117.64	197495.72	481826.53	118899.36	213426.24	279374.67	131285.25	117521.14	562359.70
1892_190.0713_0.71_CCMSLIB00003138616	64198.3978	179877.1584	125931.4979	17519.3000	10938.3552	404.4122	638.9714	16318.1530	68189.6194	65278.0270	67453.7303	49416.5973	161521.7094	75085.4679	6213.8470	24145.6831	100881.9476	17628.6163	64731.9391	167786.4554	59149.2282	15353.6849	81540.9551	121779.8979	41383.2671	127815.9114	72971.2080	139391.7350	54588.1160	83132.6400	97268.2346	151332.7607	34921.2416	179239.8271	29089.7030	104450.6218	838.0194	16566.2452	8738.8052	85822.6054	31738.1873	107554.6939	92023.8870	6568.5802	2362.6687	97268.2346	59466.8912	75085.4679	143524.2973
3073_190.0713_1.07_nan	138027.201	21162.096	30164.814	32863.484	1471.670	68970.333	69729.470	4198.771	91774.641	77505.004	49709.843	28936.050	24366.275	149862.732	16733.822	48993.845	23855.558	3722.474	94920.699	35590.143	8272.065	119572.683	25447.772	21405.253	110783.230	45160.283	19719.022	37100.773	13031.597	241722.089	21162.096	32764.884	25307.499	21974.010	9994.045	16027.319	11405.206	32261.345	24297.424	22252.451	19999.802	18014.458	30486.290	24802.014	12623.329	65278.027	6004.952	27141.523	38876.465
2284_190.1077_0.88_nan	30843.958	67453.730	6213.847	15453.991	14802.600	28472.323	31182.613	21612.559	33444.295	184649.989	56789.622	137598.226	20736.102	56007.635	79373.109	26593.020	21226.066	38646.162	87008.495	47327.924	41383.267	109264.690	70492.946	52466.762	35686.995	41383.267	63132.900	41159.202	109264.690	49848.600	16074.360	25733.267	51003.536	59466.891	23366.757	40323.415	88892.159	11141.186	10414.530	32261.345	68562.746	30164.814	78958.067	30843.958	12238.469	72778.341	43081.112	20978.572	39194.192
1554_190.1077_0.68_nan	109851.64	154888.99	61279.85	43326.47	79801.66	148395.99	196776.67	151836.21	143120.98	268404.68	297365.71	380701.03	77710.44	196053.17	257370.25	115463.80	338324.99	179239.83	273741.09	200061.47	145715.14	327407.18	210573.69	131627.58	147099.13	142721.07	349215.28	141186.27	332880.64	236209.76	83354.64	89832.63	201375.21	217854.63	170289.30	114077.97	375631.10	224088.12	231347.66	110783.23	178494.15	214193.09	327407.18	196776.67	158005.05	122912.28	254983.17	142339.12	108402.21
3326_190.1077_1.35_nan	109564.756	60103.877	151332.761	33744.885	22519.432	20313.352	26826.241	42743.972	8473.563	21725.035	32764.884	34921.242	99240.505	19429.788	52325.412	23168.873	38194.668	47460.694	41945.087	106131.974	72039.818	49416.597	81323.415	37654.122	38535.409	15058.584	27755.991	89832.632	61961.685	32261.345	78546.068	43199.651	89598.041	38646.162	11310.984	32004.196	9280.211	16270.715	25899.626	18793.465	61446.584	34143.685	48571.966	30097.096	23428.461	31263.789	31738.187	20370.811	94129.574
2289_190.1187_0.88_nan	2612.575	4342.833	25973.846	30761.250	7823.698	50707.027	39986.039	4720.676	42055.888	3701.985	27677.973	6154.242	6568.580	25665.372	2104.588	25809.717	7016.863	18572.303	15505.846	5391.661	4696.347	9883.344	1793.197	13419.703	26737.031	7545.094	6154.242	15405.998	66526.840	38876.465	14440.070	8272.065	58835.479	26282.818	6356.908	99240.505	28624.412	22114.629	542181.823	12285.676	17261.459	3341.899	19188.937	15817.525	16622.311	25159.148	19364.723	21786.334	33153.006
1456_190.1188_0.68_nan	14049.79	35116.83	51854.28	31097.68	30164.81	77069.94	75477.62	43717.72	54447.37	14383.70	56007.63	37654.12	50707.03	44299.69	32671.45	29352.42	50121.79	36588.16	32764.88	23724.67	9445.69	56789.62	16794.95	187358.91	38419.90	22662.33	45160.28	21405.25	85822.61	73550.47	24654.25	36693.16	146231.19	578173.49	40922.52	220588.64	97268.23	56789.62	1184018.42	29435.58	75477.62	34628.94	57424.73	65091.87	15559.90	48993.84	29868.66	62308.10	57887.73
617_190.9122_0.61_nan	19364.7228	6828.4552	22519.4316	3020.8551	260.0161	653.6971	973.9811	13123.4875	1077.8403	24297.4238	24880.9293	5706.5099	65973.3170	1729.8888	8173.8079	1699.5473	722.6751	6213.8470	236.6825	39544.8231	316.4013	3790.7830	20313.3519	38419.8952	1158.9126	781.8485	9737.3217	40213.2824	46944.8428	2426.5162	6269.9629	5301.5855	1431.4343	24145.6831	12030.9921	76869.6795	5507.8859	21350.2277	1293.0156	715.4560	50419.2218	30843.9578	48434.6649	19547.2387	595.8069	34820.6726	24366.2753	8374.8894	303645.3014
5563_191.0705_5.7_CCMSLIB00010110931	11.69399	10.87409	23569.42124	12704.45783	10.07416	9377.56266	4320.30224	11.69399	16517.05921	10.87409	4720.67623	10.07416	13.91208	12.80057	12.80057	17519.30002	10.07416	7791.21532	10.87409	11.69399	10.07416	11.69399	12.80057	12.80057	226.29701	1158.91256	13.91208	11.69399	10.87409	15.41262	5706.50987	13.91208	12.80057	14.72651	2335.67621	17.52592	7151.44064	4619.48975	423472.92403	14.72651	12.80057	11.69399	11.69399	146.09159	115.66538	11.69399	1823.01518	2259.59649	16.80452
4800_191.0706_4.35_nan	1654.02063	3192.46713	8103.65171	108.14558	7578.09385	2068.91886	4342.83296	7853.48615	3853.57078	20858.19435	7181.89611	11102.07439	5360.04087	7722.55939	5424.83869	5977.38480	27371.05994	97.42556	282.30192	2691.53367	85.19183	15148.04265	894.03886	1764.34247	89.34134	1241.34688	2631.29496	152.05328	10653.13643	214.94710	147.20204	135.55515	149.65808	77297.18513	21914.14358	242.08389	70899.14468	12238.46896	16680.07955	58040.58697	2793.07406	9409.00224	10899.15261	27517.36343	46023.62457	159667.07900	97268.23463	60949.80585	436.70570
552_191.0769_0.61_nan	257370.2549	26593.0196	8272.0654	29774.7838	167.8109	5137.7647	4619.4898	3905.0034	52325.4117	28069.0691	25447.7720	229.1647	1022.9326	142339.1228	3020.8551	167786.4554	50560.5847	224.0460	30933.5703	19825.6733	14185.7107	9129.8758	11027.7274	610.3021	52013.3139	41831.1493	56949.1617	6213.8470	22846.0139	51265.6002	58040.5870	32567.1441	11486.6020	148395.9935	260.0161	187973.9686	27217.0699	1624.4716	13335.3899	3978.8068	8950.3100	561.7161	32173.3261	53335.1982	316.4013	191.3997	50261.6010	9697.1640	16365.2432
872_192.0246_0.63_nan	315758.1379	148395.9935	83581.7985	33349.2039	16733.8220	2392.3487	902.4554	11272.6907	135517.2701	89355.8884	26433.6876	5947.6292	35497.5243	100347.8045	16365.2432	110473.4813	67805.1338	1964.0664	94380.4391	166565.7278	72411.3924	40680.9430	51695.9773	17313.3963	83132.6400	39759.9039	74312.5210	127815.9114	56949.1617	70492.9458	126313.4221	128943.7936	30333.2657	103014.5085	6951.6401	90077.5247	35883.8985	6599.3094	10112.4754	12801.5558	36490.2331	15721.1264	108112.3921	47460.6937	3768.3095	4696.3473	76052.9755	17628.6163	87976.1040
316_192.062_0.58_nan	110157.210	212419.297	65278.027	44413.499	141596.574	164482.559	226782.328	143944.960	216896.291	72227.130	115127.008	187973.969	98948.238	110473.481	77710.438	100613.371	290219.244	166565.728	196776.671	78131.535	227657.317	77710.438	113066.089	45521.216	26433.688	224088.120	184649.989	16270.715	99240.505	74312.521	71463.234	245109.234	532917.507	178494.153	145267.672	7508.961	39315.692	187358.905	306367.911	206391.220	103268.876	283203.428	2084.492	248714.228	208015.300	146674.346	32173.326	194459.544	203824.137
4960_192.0658_4.57_CCMSLIB00010102104	283203.4	562359.7	466503.5	349215.3	362072.6	185305.2	192919.6	1029313.7	223188.2	738796.2	1029313.7	643459.4	578173.5	441019.7	594958.1	434929.8	1459427.6	513364.4	945767.3	485222.2	298971.1	2068473.3	709346.3	794232.2	462527.6	688755.3	470519.2	504782.3	921955.1	393624.9	183933.2	501187.4	732147.7	1099910.9	612501.4	166016.5	1901077.4	921955.1	357019.0	1081273.1	501187.4	959491.4	1555075.5	542181.8	932272.5	1802610.2	594958.1	1677632.3	450092.6
4989_192.0659_4.6_nan	54588.11595	2392.34875	192236.75737	350.17717	53.64064	75.33287	106431.49089	16365.24321	72227.13042	202930.35958	423472.92403	403175.40834	293075.49115	283203.42822	287137.57145	96.43758	412642.54176	196053.16898	19252.06915	226782.32773	89355.88839	496847.58189	146674.34631	251176.00722	143944.96034	462527.56088	197495.71973	147938.48860	455823.42633	98668.03542	81998.10723	166016.54620	368644.66368	3568.72935	106970.89931	64198.39775	2812.25298	228688.26846	1194.57489	393624.88247	140763.39170	85.97004	340266.19946	210573.69150	355185.18366	16222.46727	216896.29131	803654.57696	137.66708
4020_192.0693_2.91_CCMSLIB00005884409	42972.460	71285.406	119240.365	37654.122	42160.667	28624.412	24951.159	34820.673	44660.271	84709.787	25307.499	35985.746	209675.236	78131.535	30164.814	87008.495	25091.629	56472.702	20253.666	224960.161	128584.183	30663.210	95942.354	156899.073	31453.057	49416.597	29774.784	160240.444	36894.264	36894.264	23942.986	95164.722	34722.052	15304.548	18572.303	10986.242	6798.625	4076.391	12933.944	27994.834	98668.035	26049.097	2772.781	15673.354	39986.039	24439.176	19604.366	13285.694	16846.184
4958_193.0694_4.57_nan	30023.55	66526.84	44541.43	44058.51	22385.52	16222.47	18340.54	88212.95	21665.66	52325.41	58687.56	52163.32	75085.47	37437.29	39867.51	50870.46	150850.12	45521.22	95675.96	38297.18	28218.42	126313.42	39092.33	70899.14	24951.16	61626.85	60455.93	44786.73	76267.30	39424.39	19486.92	33243.95	69351.75	134726.81	35017.82	13740.54	128199.52	79163.59	35497.52	91774.64	61961.68	71285.41	106970.90	48855.52	81766.90	93848.52	33744.88	147493.78	72592.21
4888_193.1228_4.45_nan	69543.552	43952.061	36490.233	24439.176	25237.641	15559.902	14440.070	70492.946	16895.519	58524.517	84944.992	62308.103	31548.664	51265.600	46412.950	40680.943	91774.641	36894.264	80229.019	54136.403	29774.784	143120.976	54447.373	73168.828	27994.834	50419.222	61961.685	50121.790	103268.876	45521.216	15197.630	43952.061	78734.657	103552.249	42972.460	10414.530	115785.558	32358.158	38194.668	102753.073	48026.376	84026.147	83805.668	39194.192	57424.729	142721.073	44901.594	116128.982	45521.216
941_193.1551_0.62_nan	935.1359	3659.0904	3589.7956	292.9008	925.2046	399.2739	632.0749	308.1607	689.3270	229.1647	350.1772	265.8285	8332.8126	1134.5580	419.5474	1241.3469	3813.5730	268.5779	3456.9691	582.5493	219.8064	610.3021	2518.5916	740.1447	204.7075	542.4269	1181.6740	5360.0409	773.6828	1581.7690	6568.5802	757.7926	935.1359	1538.7526	6033.7611	2084.4915	827.6187	1915.1386	827.6187	436.7057	1330.7888	3456.9691	475.8410	2446.6327	12889.3205	217.4322	358.7820	2051.6435	4389.6864
2804_194.067_0.98_nan	253.6341	48434.6649	14094.3756	5047.7890	112.9506	3500.0569	196.4062	147.2020	214.9471	84026.1467	1809.0621	4566.7701	40213.2824	6356.9081	9816.0126	345.8552	2896.7206	5220.5528	112.9506	22907.3975	7016.8633	188.0248	39986.0389	18063.4185	1778.2404	3929.1278	2426.5162	17850.6338	3634.8926	12030.9921	63301.3644	79580.5787	263.3243	34247.3276	2136.5423	610.3021	4076.3912	1419.0541	7114.0291	166.3490	19770.5916	8204.7414	7181.8961	154.5785	14289.5006	10729.5646	170.6923	12452.6987	695682.9272
998_194.1028_0.64_nan	19065.4435	21226.0656	3113.1023	22455.3003	26120.8557	35116.8340	54447.3731	117868.0252	42642.7158	675.7248	259920.5339	138936.3385	5706.5099	21226.0656	35497.5243	70899.1447	218881.2278	68377.7417	131285.2545	5649.7057	2352.5509	45640.6596	21847.2869	36185.0747	51003.5361	159151.3574	223188.2021	7446.4058	36693.1628	78546.0684	3192.4671	73919.8201	72778.3407	108676.2281	74691.7549	80651.1035	383188.0817	239460.2641	129750.5697	128199.5234	53639.5947	252082.6105	16074.3602	81540.9551	61111.2103	16404.7442	17005.8547	336512.0589	139846.1365
5022_194.118_4.68_nan	925.20457	42160.66697	33153.00593	35788.72147	86050.02386	29.18654	29.18654	3209.32480	35.29065	330986.18203	367.56882	1330.78876	13840.03362	2612.57504	135924.05877	34.26296	18793.46534	372.90349	1699.54735	55239.04213	51854.28238	2612.57504	1747.84385	53959.15098	706.40585	37654.12198	268.57791	39194.19248	1406.89287	1088.78850	32.27022	2000.30924	1809.06212	19881.30109	399.27386	51.48086	324.41965	26.03490	3045.08655	11863.93132	46.20928	28858.06172	1444.46258	436.70570	25307.49898	2104.58839	333.51234	610.30205	55.43809
2692_194.1396_0.99_nan	2241.5885	11863.9313	109264.6903	155.8179	94129.5745	48026.3760	70492.9458	153.2977	1809.0621	12159.8550	11141.1857	65627.5846	21786.3343	4540.7893	90313.8104	378.1068	2015.8516	34526.0107	17107.0842	18850.9818	847.5555	6356.9081	22114.6292	244.8595	27293.4431	7620.3087	4645.6946	53049.4742	4949.2831	481.3119	9245.0754	8473.5626	285.6806	6386.0472	57109.8517	675.7248	42516.4336	88212.9532	29868.6601	17727.6369	447.5895	2877.6260	28387.3707	159.4385	159151.3574	42642.7158	85165.9555	2426.5162	10187.1502
3589_195.1231_1.67_CCMSLIB00009949372	572184.48	357018.99	329346.13	22180.00	25513.46	26899.36	32358.16	378185.80	344726.69	317650.02	34041.57	192236.76	52900.83	37547.03	35396.17	37654.12	315758.14	204697.81	24366.28	303645.30	192236.76	35590.14	209675.24	174791.34	532917.51	28624.41	214193.09	40565.64	33842.54	283203.43	269612.31	470519.17	537435.93	340266.20	25237.64	406388.70	277998.61	256089.82	30406.37	293075.49	298971.09	238359.06	676740.08	654976.11	26826.24	210573.69	234193.11	353123.02	648625.02
7024_195.1383_6.76_CCMSLIB00009951203	42399.520	40565.637	52610.597	4645.695	3173.406	5109.925	7446.406	5476.472	50121.790	58835.479	5766.127	42055.888	67078.152	9920.315	42516.434	10729.565	6733.779	4272.514	4026.654	51265.600	3790.783	44058.512	5622.397	50707.027	27062.782	6332.350	11064.132	9628.523	7998.070	51411.553	9052.920	7756.687	75652.373	91511.871	4789.983	16680.080	10454.004	3613.109	8510.914	7545.094	45404.053	9022.054	5676.702	6213.847	5856.167	38876.465	5622.397	39759.904	158005.048
2996_196.0972_1.04_nan	149375.443	18906.401	21545.005	5022.026	3613.109	3832.992	5736.701	30663.210	4220.262	36278.705	28218.418	86283.024	22595.247	18063.419	14802.600	15673.354	76869.680	11989.363	27607.677	43717.723	26826.241	105851.727	25513.457	55712.341	17850.634	24219.556	40680.943	28296.090	72227.130	47603.915	1747.844	18402.624	31097.679	115127.008	20132.675	14440.070	59149.228	24219.556	15614.934	109264.690	29516.250	43836.359	68970.333	37978.518	17956.362	205559.525	62795.457	93596.951	108112.392
3799_196.0972_2.42_nan	1.485429e+04	2.597385e+04	5.476578e+04	1.596671e+05	4.552122e+04	2.154500e+04	2.673703e+04	6.562758e+04	7.756687e+03	1.480260e+04	7.488373e+04	2.891043e+02	7.963049e+01	2.580972e+04	1.519763e+04	3.135766e+04	3.511683e+04	2.819831e+05	4.998107e+04	4.342833e+03	1.186393e+04	2.465425e+04	9.994045e+03	2.566537e+04	1.585623e+05	3.549752e+04	1.014949e+04	5.301585e+03	9.816013e+03	2.349331e+04	9.151187e+04	1.030145e+05	5.133644e+05	5.571234e+04	1.137388e+05	3.084396e+04	4.970984e+04	3.627871e+04	2.109503e+04	5.246676e+04	1.359241e+05	7.458326e+01	2.472358e+04	5.694916e+04	5.916968e+03	6.456249e+04	1.346095e+04	3.492153e+05	1.148126e+02
4938_196.1394_4.55_nan	14.72651	3090.41327	56472.70236	1457.69540	16121.55809	14.72651	13.91208	10454.00372	16.16109	81998.10723	14.72651	1764.34247	194459.54373	4486.96403	6828.45519	10.87409	110.03168	13.91208	1898.65591	17005.85469	2631.29496	4789.98345	5328.95103	6506.79291	3341.89946	1483.77480	697.67366	28695.21052	5047.78903	18.32639	1964.06639	1111.28613	9920.31522	2335.67621	2612.57504	21.40749	16.80452	11.69399	12.80057	3659.09039	9091.79789	1330.78876	9779.27676	747.52065	1638.98129	14.72651	15.41262	1654.02063	20.55597
3045_196.1547_1.06_nan	158562.349	102498.549	109851.644	10899.153	11272.691	13161.608	16318.153	89832.632	144794.062	99240.505	16318.153	12369.673	27607.677	19825.673	17107.084	22047.790	120662.512	10653.136	10187.150	114444.668	9957.194	17519.300	13891.258	18572.303	142721.073	14710.536	22846.014	22047.790	17460.134	141993.119	26433.688	117172.885	197495.720	35497.524	12198.869	209675.236	126313.422	67078.152	16950.462	121779.898	147493.775	24219.556	206391.220	202930.360	14802.600	10112.475	11944.357	85387.570	237147.563
764_197.1013_0.62_nan	48710.759	3020.855	1933.639	30406.366	1077.840	12889.321	14961.646	2207.713	53493.445	1483.775	2484.074	1898.656	6699.465	77297.185	2793.074	95675.955	26994.604	1933.639	1483.775	3613.109	13123.487	17209.227	2553.655	4295.241	18616.691	2956.305	5476.472	4789.983	4006.553	6733.779	28858.062	3659.090	4973.080	8140.224	1933.639	79163.590	5622.397	1565.845	14572.977	3790.783	6356.908	3955.075	2426.516	37875.336	2772.781	1471.670	17850.634	2468.063	84026.147
4249_197.1289_3.41_nan	113738.81	51854.28	58687.56	20132.67	20736.10	71858.91	66706.10	58835.48	42516.43	67453.73	106970.90	71463.23	34820.67	70492.95	69351.75	62629.63	77914.94	43455.77	110157.21	55557.74	51411.55	166016.55	61111.21	68562.75	74883.73	77505.00	59619.26	27677.97	70899.14	91511.87	17313.40	30242.85	68377.74	114444.67	31548.66	37100.77	86510.71	44541.43	72592.21	87240.49	46944.84	67805.13	105282.76	76673.11	53959.15	112366.58	80004.53	106131.97	43836.36
1951_198.0377_0.73_nan	31453.0575	8542.5480	4272.5142	10653.1364	149.6581	253.6341	4412.3366	10614.6102	6983.2769	33641.1586	18966.5590	1498.3292	5109.9253	31263.7891	248.1075	22907.3975	3853.5708	188.0248	53187.4450	341.7471	153.2977	108975.8845	5947.6292	6951.6401	17675.4947	10855.8108	3768.3095	8272.0654	90792.0058	52466.7618	11232.5873	13161.6077	3722.4743	4342.8330	200.5000	19011.2245	3682.4558	12285.6762	8641.5760	1964.0664	847.5555	393.3327	504782.2914	7620.3087	3319.3450	20433.7812	14239.1485	1982.5054	28695.2105
962_198.0856_0.64_nan	631044.670	243908.725	70130.429	109851.644	67453.730	53959.151	93596.951	9409.002	86510.710	18402.624	52013.314	67261.328	26666.039	654976.106	68189.619	562359.701	272647.876	21162.096	100071.675	179239.827	159667.079	2934.258	53187.445	65278.027	138489.025	190136.234	96737.543	125548.646	12285.676	272647.876	197495.720	140294.222	143944.960	567893.108	37100.773	253485.364	72227.130	24297.424	52013.314	75477.617	25973.846	125931.498	1982.505	98086.838	18402.624	1147.538	1915.139	41047.190	208813.322
1167_198.0867_0.65_nan	562359.70	242803.66	79801.66	36278.71	173432.80	192919.56	231347.66	111415.49	393624.88	55712.34	56169.85	87976.10	80875.77	252082.61	80004.53	275136.74	310939.82	243908.72	118569.62	176613.16	153930.87	43836.36	103268.88	71285.41	280675.63	248714.23	27217.07	117521.14	138027.20	415123.10	224960.16	152349.96	99240.50	542181.82	122912.28	932272.47	142721.07	161521.71	140763.39	103268.88	55868.04	121779.90	99806.92	175409.03	124810.48	86756.88	103268.88	96737.54	207198.46
1233_198.088_0.66_nan	1699.5473	65454.2078	9628.5226	2119.4595	128584.1825	118899.3567	135924.0588	92809.3285	253485.3639	36998.0878	98384.7296	30933.5703	49573.4584	111729.0922	69945.6990	61111.2103	77069.9399	147938.4886	22846.0139	1066.0379	350.1772	224960.1611	51133.0422	27755.9907	106694.1372	63497.8384	73356.4282	73738.0881	118899.3567	161521.7094	1043.4287	29089.7030	1581.7690	2772.7810	91774.6409	624655.2927	92809.3285	115127.0084	86756.8754	37762.4075	39759.9039	7151.4406	253485.3639	73356.4282	102753.0733	68377.7417	75861.3879	45775.0850	6951.6401
2895_199.0216_1.01_nan	11187.1503	47731.8927	13084.8246	647.3581	112.0792	163.3986	193.1231	17151.7175	1884.7801	29267.1370	164.8398	1111.2861	22455.3003	282.3019	9052.9201	333.5123	7151.4406	133.5676	3090.4133	30242.8461	4540.7893	183.2439	19429.7885	18738.0000	603.4089	181.6826	5560.9254	6923.0956	231.7579	29177.1256	55239.0421	63132.9000	253.6341	75085.4679	2484.0741	595.8069	239.5010	827.6187	253.6341	1471.6695	37547.0339	13740.5394	183.2439	8239.4844	7620.3087	125.5101	167.8109	10855.8108	334839.8795
2235_199.1444_0.88_nan	304.0718	213426.2370	313858.5105	4591.8096	249900.3662	3853.5708	226.2970	23091.9458	250.6848	40796.2875	180.2781	10264.3638	121779.8979	341.7471	332880.6448	424.8544	210.8118	9204.1962	16950.4622	151332.7607	226782.3277	217.4322	150356.7125	41602.0655	542.4269	210.8118	419.5474	207198.4637	274.9271	547.9711	73550.4710	71086.9716	2136.5423	588.9160	129750.5697	757.7926	292.9008	13031.5970	316.4013	59941.7416	220588.6428	36185.0747	196.4062	166.3490	62629.6333	18906.4013	1684.2392	5676.7019	1594.9774
3475_199.1445_1.51_nan	32764.8842	8224551.1494	6262629.9187	3153741.6237	2551732.9947	1099910.8936	1201964.3813	4983507.0884	234193.1067	1353359.8775	273741.0934	1585090.5853	4452210.7610	1146635.0779	5905643.0880	1642903.9253	336512.0589	9242058.6166	4983507.0884	6262629.9187	6262629.9187	1616011.7187	156899.0733	108112.3921	2458832.2806	1938014.7141	1248061.1025	4000518.5761	388499.7930	492650.1842	4000518.5761	170936.7648	104450.6218	638054.5939	1312348.7397	731.5086	1165607.3126	366290.0988	1837.2959	876126.6755	429262.9275	2458832.2806	101942.5532	225803.5724	1184018.4184	876126.6755	434929.8333	71285.4058	1538.7526
3302_199.1445_1.29_nan	100.03383	3955.07467	97268.23463	5220.55279	12369.67270	86.92164	98.22775	73.24007	103.63396	289.10431	86.92164	17628.61626	22385.52076	110.03168	29599.46707	118.54336	98.22775	3296.71949	603.40892	20433.78120	22324.97883	92.07005	71285.40579	13123.48749	29177.12558	97.42556	127.86729	35686.99544	99.15677	138.81121	1134.55803	29774.78375	103.63396	133.56764	2793.07406	14383.70132	105.43214	430.70398	105.43214	10614.61017	42642.71580	107.22730	85.97004	80.35674	92.07005	70.14573	86.92164	682.21357	176.80815
3574_199.1445_1.63_nan	14620.85866	263224.52611	395751.50048	88892.15947	18460.97367	23493.30631	16794.95475	126313.42207	102.68153	32964.13583	85.97004	44413.49894	151332.76066	19011.22455	217854.62622	11657.00053	95.34527	74124.38727	121779.89794	93848.51983	319292.27515	16895.51924	55239.04213	87240.48789	61279.85349	78958.06664	8140.22401	192919.56337	6122.80446	14489.13828	65278.02698	7250.49829	1181.67403	14572.97705	7620.30866	141.43904	18231.97292	3296.71949	102.68153	5823.16732	16121.55809	32567.14407	82.73937	943.47400	16270.71521	15559.90236	17056.62579	77.88171	169.13739
3163_199.1445_1.12_nan	7791.21532	22662.32754	85387.57016	55083.76205	24.22487	1764.34247	31.18245	15817.52465	2793.07406	7853.48615	4412.33660	42279.06277	44541.43476	9883.34359	56007.63462	3113.10228	1088.78850	8950.31001	3410.96296	27062.78210	69945.69897	33.23843	84242.31356	46023.62457	33054.54186	26.03490	49.42578	45160.28264	7886.44593	49.42578	2296.23860	25513.45744	38.69963	49.42578	14383.70132	17727.63687	40.88717	689.32701	31.18245	32358.15792	27838.45535	41.98576	29.18654	10614.61017	1342.26590	7620.30866	33.23843	6951.64007	1170.71369
1277_199.6057_0.66_nan	6033.761	3745.243	2352.551	11908.529	1356.041	202930.360	359470.119	2710.974	49981.071	1793.197	3045.087	2241.588	7886.446	5766.127	3341.899	6699.465	22907.398	46547.026	2015.852	4645.695	1809.062	42279.063	3153.051	4996.280	1406.893	108112.392	6356.908	5706.510	4696.347	7886.446	4295.241	4461.620	5823.167	9310.410	24514.341	10341.355	6664.690	75652.373	147493.775	4540.789	7377.345	4814.484	2913.592	3192.467	51695.977	55083.762	98948.238	2956.305	18850.982
3231_200.0922_1.21_nan	12495.88503	6239.74874	6951.64007	6183.99138	12751.41858	1565.84526	1134.55803	13840.03362	4767.07240	5476.47198	1964.06639	2518.59161	3387.52308	1778.24037	2749.33682	1394.25341	2000.30924	8542.54801	3613.10950	13460.94677	3978.80679	5270.29543	17850.63384	17407.57710	7217.87024	1869.14337	3365.21428	3768.30945	16270.71521	3929.12783	740.14470	4246.56992	2000.30924	1638.98129	37437.28900	62.37179	2276.59037	2000.30924	6213.84704	1483.77480	35017.81773	1565.84526	3929.12783	424.85442	668.44561	1778.24037	7410.76652	3173.40557	2207.71269
2894_200.1285_1.02_nan	77914.938	7920.231	5823.167	92023.887	2259.596	14854.286	39092.326	13335.390	105282.759	20064.410	180502.009	74883.735	16270.715	26994.604	14961.646	13161.608	30486.290	36185.075	9486.598	29516.250	35985.746	14710.536	23724.669	49573.458	79801.662	129750.570	125548.646	10494.439	11616.597	188655.486	7620.309	50560.585	16517.059	71285.406	78342.324	366290.099	122520.250	152349.957	28069.069	166565.728	24723.577	28545.895	9166.240	36490.233	5622.397	14802.600	6568.580	139391.735	105568.951
3486_200.1479_1.51_nan	1982.50542	551624.25768	455823.42633	248714.22791	253485.36385	25665.37211	68189.61938	95942.35421	6537.07615	75861.38790	19252.06915	73738.08813	131285.25445	62629.63328	95942.35421	58199.95805	16950.46222	146674.34631	386093.09139	450092.60932	676740.08498	79163.58994	10225.57888	12159.85499	193763.14298	119923.19112	50870.45698	183933.24596	27607.67665	14049.78726	237147.56311	7343.63960	8239.48437	69543.55194	100347.80450	73.81652	77505.00450	21974.01018	56.25768	44299.69464	34331.38482	183316.64739	3568.72935	17360.95862	140294.22209	72592.21146	12534.05303	3768.30945	85.19183
6226_200.1831_6.39_nan	136.47329	17261.45886	84242.31356	107.22730	582.54932	114.81263	132.30480	98.22775	137.66708	26433.68764	113.98340	93.68305	135517.27014	154.57848	26354.29528	172.21145	132.30480	96.43758	81.14772	181807.09362	41722.55974	117.64374	12331.95892	7756.68697	87.68077	125.51008	178.59921	64918.57831	140.04075	212.86581	15453.99121	4272.51422	146.09159	212.86581	42160.66697	239.50097	145.03500	100.91564	147.20204	799.55612	135517.27014	4101.59574	112.07923	105.43214	2518.59161	1100.22684	118.54336	101.74933	419.54744
4183_201.1602_3.29_nan	840747.0763	745434.9933	688755.3069	5793.4097	334839.8795	248.1075	372.9035	57109.8517	383.0929	1978354.7841	43199.6505	688755.3069	437635.9165	19312.0017	537435.9329	11863.9313	121401.1557	4814.4845	259920.5339	4189491.7565	709346.3008	133570.7339	1764630.9070	1855397.6001	40213.2824	16270.7152	75861.3879	1677632.2735	33153.0059	13552.9645	485222.2417	901266.5677	64918.5783	359470.1193	188655.4858	57887.7265	117521.1388	43199.6505	2190.5644	310939.8173	258788.9172	323877.0995	73919.8201	192236.7574	229612.5198	513364.3739	10729.5646	275136.7356	77710.4385
602_202.0691_0.61_nan	13602.966	10532.198	7217.870	79163.590	6093.631	48710.759	51133.042	8374.889	242803.664	6356.908	9920.315	7217.870	19312.002	14239.148	10494.439	15353.685	10494.439	6733.779	6332.350	11740.843	6213.847	10899.153	8303.610	13031.597	124448.355	9377.563	15453.991	14664.006	11444.002	75652.373	16168.288	11786.558	13698.638	23649.431	7684.505	23493.306	16318.153	6093.631	11697.205	11989.363	18182.106	14533.676	8473.563	10112.475	9310.410	6004.952	8030.188	9445.690	38646.162
1178_202.0708_0.65_nan	20192.485	72778.341	9445.690	21095.033	20370.811	107554.694	86283.024	119572.683	27755.991	5856.167	169659.682	98086.838	25159.148	63301.364	55083.762	45521.216	86050.024	48993.845	82433.255	6983.277	4486.964	188655.486	40680.943	50121.790	74691.755	74124.387	74883.735	18572.303	141186.268	16404.744	31182.613	67453.730	125548.646	113066.089	25665.372	21665.656	191448.008	40213.282	36792.740	84709.787	42853.548	84944.992	80004.531	12664.679	26593.020	92559.426	59780.171	104148.381	10073.882
3632_202.1077_1.76_CCMSLIB00010102919	18906.40126	44180.69909	32004.19639	7791.21532	10112.47544	856.12264	80.35674	11187.15029	1147.53777	8140.22401	10187.15019	4272.51422	36490.23311	15405.99848	10575.19635	9409.00224	5078.24707	10814.98538	13939.29120	10073.88181	42853.54823	9166.24022	130890.86916	18231.97292	6154.24220	5360.04087	78958.06664	43836.35853	20793.42928	7217.87024	1853.05692	25973.84638	20545.56947	2518.59161	4742.96139	2315.70029	32261.34548	308.16068	6154.24220	2119.45952	127815.91136	5270.29543	23569.42124	13891.25758	1158.91256	11944.35667	943.47400	7959.66326	10769.21976
5454_202.123_5.46_nan	42.85319	2296.23860	33.23843	23.16915	27.06750	913.23826	36.28252	2315.70029	41.98576	1898.65591	40.88717	625.33273	48.40273	46.20928	175.32836	42.85319	4996.27978	25.13954	29.18654	38.69963	28.13807	39.87883	45.02095	48.40273	24.22487	32.27022	55.43809	44.01993	1837.29586	1809.06212	40.88717	40.88717	47.23052	54.55619	1594.97740	57.14651	58199.95805	1316.96770	15148.04265	2934.25751	56.25768	50.40046	33.23843	32.27022	7853.48615	23091.94581	18119.57475	14664.00628	62.37179
4185_202.1636_3.29_nan	74691.75488	80651.10351	73919.82006	747.52065	32261.34548	18.32639	17.52592	4867.83287	21.40749	199251.65826	2999.95033	66894.59482	64375.12416	1624.47160	33349.20395	808.97260	9341.68498	345.85520	22252.45055	329346.12660	76267.30015	9994.04528	178494.15324	134726.80597	2999.95033	1747.84385	5301.58550	106970.89931	1869.14337	2000.30924	54918.78265	58368.20614	6269.96294	36185.07472	7722.55939	8842.08107	14239.14849	1444.46258	112.95063	32671.45126	28139.17557	36375.33266	5137.76466	17056.62579	22252.45055	42399.52005	1471.66951	21974.01018	17956.36210
5696_202.1805_5.88_nan	102.68153	82.73937	230474.68928	5476.47198	481.31186	17313.39634	5328.95103	76.18732	107.22730	10149.48568	92.07005	9445.69001	90555.34759	116.65994	4514.25525	125.51008	101.74933	73.81652	67.96369	25513.45744	70.14573	3477.92640	74883.73495	19669.32308	20545.56947	697.67366	25016.26911	46277.26604	6828.45519	16121.55809	112.07923	74312.52103	108.14558	35396.17237	135517.27014	65973.31702	36278.70542	404.41217	4591.80962	5360.04087	319292.27515	111.06577	22720.30034	30933.57030	19719.02203	2730.02658	91.03977	866.45244	13790.67038
5654_202.1805_5.84_nan	31182.613	55712.341	600900.402	380701.028	10575.196	57574.794	9587.656	12751.419	1947.326	39759.904	1431.434	24439.176	160240.444	13245.087	6440.572	2296.239	17900.343	57109.852	61279.853	69945.699	92023.887	17956.362	219804.044	49143.040	91026.735	2276.590	95942.354	134726.806	16121.558	23649.431	140294.222	275136.736	51854.282	101942.553	378185.801	192919.563	110157.210	95415.626	6332.350	10341.355	830975.976	227657.317	74504.221	110473.481	60608.599	338324.992	268404.681	378185.801	945767.307
930_202.1917_0.64_nan	43326.4659	131985.7824	138489.0247	37547.0339	30486.2900	35788.7215	62457.9711	41487.2184	7410.7665	139391.7350	17261.4589	57734.2504	338324.9923	17407.5771	111729.0922	21481.6443	44180.6991	9129.8758	49709.8429	305129.4209	173432.8028	61279.8535	200742.7809	327407.1839	19941.2170	28858.0617	119572.6831	386093.0914	39544.8231	475.8410	57268.8099	118899.3567	127815.9114	28387.3707	4342.8330	653.6971	177807.2022	13939.2912	268.5779	49274.0027	172284.0040	113066.0886	19999.8022	114444.6677	32173.3261	34331.3848	3278.3700	51265.6002	1305.1045
447_202.9975_0.59_nan	404.4122	9022.0543	21914.1436	1522.8565	20313.3519	2671.5681	285.6806	55083.7620	316.4013	148.4186	10575.1964	3589.7956	95942.3542	3634.8926	34427.0886	3722.4743	250.6848	39662.3605	31912.9834	40443.6921	21285.5211	27677.9728	16027.3189	345.8552	10688.7624	2000.3092	536.2330	7016.8633	24951.1587	18460.9737	7281.7332	372.9035	46146.6428	773.6828	25589.3454	1003.4842	22114.6292	9883.3436	7377.3453	2084.4915	34143.6851	19604.3661	2612.5750	6066.6388	219.8064	17794.0602	17261.4589	2749.3368	2136.5423
904_203.0529_0.63_nan	64562.49	61786.07	44058.51	277998.61	53049.47	462527.56	409420.86	53187.44	1721449.89	37547.03	409420.86	53335.20	85822.61	373015.66	68377.74	594958.12	1146635.08	39867.51	594958.12	50707.03	41602.07	67078.15	50560.58	57887.73	344726.69	391209.09	76267.30	77914.94	58040.59	1585090.59	104450.62	72227.13	67453.73	2268794.82	49709.84	745434.99	453239.96	298971.09	489041.48	71285.41	81998.11	95942.35	58524.52	745434.99	50870.46	39986.04	41047.19	50560.58	147938.49
1363_203.103_0.67_nan	32004.20	114444.67	41383.27	129750.57	271259.07	315758.14	395751.50	66894.59	412642.54	75652.37	156403.20	106431.49	40565.64	185885.55	238359.06	104148.38	77505.00	192919.56	70693.19	15614.93	70492.95	128943.79	86510.71	39986.04	108676.23	141596.57	59466.89	103831.69	92281.42	106970.90	124065.21	72778.34	92281.42	87716.03	226782.33	46146.64	153930.87	133164.75	104450.62	116476.30	45896.76	225803.57	84242.31	46817.61	139846.14	69351.75	190837.36	102498.55	98668.04
2305_203.1392_0.88_nan	74124.39	94654.13	100881.95	37213.69	42853.55	33054.54	29177.13	110783.23	25899.63	208813.32	58368.21	59149.23	87468.01	51555.56	83132.64	33641.16	33243.95	83132.64	57424.73	101412.73	59941.74	112705.50	100071.67	115463.80	47881.23	47731.89	61626.85	136336.61	94654.13	40213.28	48026.38	65627.58	66894.59	53796.60	34921.24	30023.55	74312.52	15009.83	31182.61	63301.36	91264.73	51411.55	91026.73	27755.99	51003.54	57109.85	50870.46	52163.32	78546.07
3463_203.1392_1.5_CCMSLIB00009941609	362072.58	177145.25	115127.01	450092.61	459587.79	754228.23	722979.28	78734.66	600900.40	754228.23	441019.66	432317.06	13740.54	444246.08	420474.33	501187.37	450092.61	986937.13	313858.51	112037.16	426386.56	662429.80	175409.03	46675.82	840747.08	415123.10	91774.64	17151.72	453239.96	277998.61	161521.71	222371.17	327407.18	489041.48	434929.83	551624.26	325471.24	781875.66	509382.93	572184.48	7998.07	322210.01	986937.13	738796.17	327407.18	347131.30	415123.10	562359.70	584686.46
3016_203.1393_1.06_nan	243908.72	669565.78	509382.93	100881.95	481826.53	201375.21	267199.67	267199.67	174791.34	562359.70	73919.82	446394.03	450092.61	62308.10	911295.20	102498.55	197495.72	412642.54	243908.72	901266.57	781875.66	122520.25	1225186.55	1184018.42	141186.27	121401.16	32173.33	537435.93	74883.73	90555.35	643459.37	676740.08	154386.02	227657.32	398505.62	280675.63	284656.88	364011.48	267199.67	417753.92	196053.17	219804.04	186560.11	300618.56	269612.31	310939.82	391209.09	373015.66	415123.10
3655_203.1393_1.76_CCMSLIB00009941609	27293.443	190136.234	147099.131	8773.383	290219.244	432317.062	415123.102	56628.235	48710.759	21974.010	54765.782	121042.093	33444.295	10149.486	412642.542	20911.849	125931.498	702154.791	36693.163	113407.105	192919.563	67626.650	148395.994	15920.079	86510.710	135924.059	10414.530	20433.781	12842.032	14383.701	139391.735	138489.025	29945.381	87976.104	551624.258	46412.950	275136.736	709346.301	252082.610	132374.706	16846.184	129359.020	37100.773	139391.735	285874.981	327407.184	811631.075	501187.373	336512.059
1523_203.1393_0.68_nan	228688.27	205559.52	164991.19	67261.33	75284.00	51265.60	64011.48	347131.30	58835.48	281983.06	162779.61	135517.27	68189.62	102498.55	158562.35	95942.35	127430.63	179877.16	138936.34	237147.56	44058.51	177145.25	202121.67	229612.52	92281.42	66706.10	161521.71	206391.22	209675.24	87716.03	82219.24	240715.16	164991.19	112037.16	94129.57	53335.20	199251.66	41722.56	64375.12	118569.62	156403.20	136772.77	139846.14	129750.57	86510.71	80229.02	75284.00	53335.20	166565.73
5030_203.147_4.7_nan	119.52057	12578.91131	78546.06844	100.03383	23235.26515	108.14558	123.60048	1406.89287	124.62057	76673.11117	106.32645	1483.77480	181807.09362	141.43904	15559.90236	156.86042	119.52057	88.41524	542.42685	13123.48749	69351.75025	107.22730	17209.22691	27517.36343	82.73937	114.81263	159.43851	30567.51817	123.60048	181.68262	12801.55581	1158.91256	131.25536	175.32836	17460.13419	193.12306	126.66115	92.74483	131.25536	10187.15019	90555.34759	5676.70193	100.03383	731.50858	13790.67038	9518.53196	106.32645	91.03977	289.10431
1079_203.1503_0.65_nan	88680.91	100071.67	111090.26	105851.73	64375.12	87976.10	119923.19	160840.08	162164.86	125548.65	78734.66	136772.77	102203.46	96481.76	120662.51	87240.49	125162.70	114444.67	128943.79	99532.65	68189.62	156899.07	114444.67	81998.11	108112.39	97540.25	185885.55	71086.97	95675.96	20605.42	95942.35	59780.17	93596.95	125931.50	103268.88	54297.04	258788.92	78342.32	71285.41	109564.76	150356.71	134726.81	72778.34	74504.22	97540.25	199251.66	69156.91	168997.05	33641.16
2660_203.1756_0.95_nan	53493.4451	22114.6292	64731.9391	4389.6864	4486.9640	143.8073	167.8109	42853.5482	184.8420	122520.2499	31649.3801	14910.7331	109851.6444	224.0460	15505.8464	268.5779	30761.2504	1012.7682	71463.2339	82896.4863	79580.5787	66706.1018	48317.5559	75652.3728	3296.7195	6506.7929	23428.4606	58368.2061	38986.3491	13419.7027	34820.6726	37654.1220	45278.4184	44901.5939	3045.0865	7016.8633	19547.2387	4841.3879	2772.7810	46023.6246	21545.0048	45775.0850	54136.4035	16222.4673	32764.8842	9204.1962	150.9014	44413.4989	185885.5480
2286_204.0868_0.88_CCMSLIB00003139889	198494.73	163419.21	123318.75	281983.06	234193.11	67805.13	105568.95	373015.66	77069.94	450092.61	434929.83	317650.02	99806.92	232283.41	93077.57	136336.61	287137.57	96737.54	275136.74	108402.21	126313.42	313858.51	157458.31	193763.14	298971.09	259920.53	1225186.55	176613.16	393624.88	284656.88	150356.71	375631.10	310939.82	251176.01	131627.58	532917.51	478260.68	567893.11	207198.46	218881.23	688755.31	271259.07	921955.12	417753.92	233318.28	375631.10	237147.56	388499.79	242803.66
1646_204.0869_0.69_CCMSLIB00003139889	584686.5	332880.6	288754.4	745435.0	648625.0	426386.6	532917.5	781875.7	426386.6	600900.4	1376480.8	763197.0	192919.6	830976.0	355185.2	959491.4	1133242.9	388499.8	470519.2	252082.6	393624.9	732147.7	481826.5	434929.8	773299.7	803654.6	2458832.3	353123.0	688755.3	1376480.8	830976.0	1045312.9	763197.0	676740.1	654976.1	2778113.7	1585090.6	1764630.9	1459427.6	638054.6	1642903.9	754228.2	1616011.7	1616011.7	529219.6	578173.5	437635.9	1331673.3	932272.5
3254_204.0869_1.24_nan	180502.01	277998.61	504782.29	32764.88	130118.04	27994.83	25513.46	26666.04	32004.20	312423.19	26994.60	128199.52	478260.68	29516.25	134726.81	31548.66	64375.12	17151.72	103268.88	474255.58	279374.67	47327.92	349215.28	567893.11	135115.19	92281.42	190837.36	529219.57	60608.60	47460.69	149862.73	294650.03	69729.47	30486.29	133953.67	43199.65	60455.93	29599.47	26899.36	112705.50	259920.53	177807.20	128943.79	29089.70	155402.31	98384.73	78342.32	90313.81	82896.49
2847_204.1234_1.0_nan	25381.499	28695.211	9849.336	1729.889	39662.360	40565.637	53796.605	8911.905	31357.656	10614.610	42055.888	32358.158	8610.240	10187.150	4461.620	5880.627	55868.035	9628.523	26201.535	35497.524	9816.013	35396.172	22047.790	33349.204	18285.074	16517.059	71463.234	24366.275	16733.822	57109.852	14961.646	30933.570	23366.757	214193.089	85387.570	204697.810	67453.730	19133.227	96995.878	25159.148	24074.355	70314.588	20858.194	12198.869	22595.247	20605.415	60788.007	25307.499	69543.552
1582_204.1234_0.69_CCMSLIB00006681997	49416.597	31825.017	10305.315	27450.759	36588.164	46675.823	55557.742	67078.152	52750.914	31649.380	83132.640	82896.486	3477.926	43199.651	51411.553	37762.407	80651.104	51695.977	118236.224	13992.773	10414.530	76267.300	31263.789	77297.185	46817.612	81102.932	90313.810	9166.240	88680.913	94380.439	1793.197	54918.783	86510.710	67261.328	28624.412	84026.147	94654.127	46944.843	85822.605	67078.152	28472.323	141596.574	117521.139	53049.474	23569.421	38089.794	19999.802	129750.570	41945.087
2319_204.1235_0.89_CCMSLIB00006681997	22720.300	8842.081	1947.326	12933.944	7310.437	35017.818	113407.105	19065.444	31912.983	36091.771	18402.624	55868.035	5560.925	26737.031	45896.762	25665.372	17005.855	27994.834	64918.578	19133.227	8985.526	23091.946	16846.184	25733.267	15252.900	71463.234	29693.102	14383.701	32671.451	158005.048	12842.032	13552.965	17005.855	69156.907	10073.882	39662.360	170936.765	7823.698	177807.202	16074.360	20605.415	153930.866	23855.558	14664.006	16680.080	11528.280	15353.685	20132.675	25381.499
1722_204.1344_0.69_nan	53639.595	10305.315	185885.548	121779.898	5856.167	272647.876	368644.664	141596.574	155909.038	6269.963	114790.318	48434.665	19011.225	111415.488	10264.364	97540.253	10305.315	240715.164	6213.847	11444.002	43455.770	81540.955	8204.741	12889.321	137166.522	9245.075	15058.584	14289.501	137166.522	82896.486	96737.543	11528.280	417753.924	23293.561	56628.235	23091.946	15920.079	126313.422	232283.411	11786.558	17956.362	14383.701	60103.877	103831.693	9022.054	45160.283	64375.124	79373.109	168997.055
2504_204.1344_0.9_nan	68189.619	26201.535	187973.969	147938.489	55239.042	446394.028	383188.082	334839.879	315758.138	16404.744	183933.246	62135.943	4645.695	143120.976	52163.323	117868.025	46675.823	258788.917	98948.238	2446.633	43199.651	179239.827	30843.958	11786.558	224088.120	67805.134	108402.215	35303.296	325471.236	135924.059	177807.202	60455.925	437635.916	59780.171	52325.412	84944.992	62965.861	127060.671	300618.564	2276.590	78342.324	2710.974	164482.559	107841.503	36998.088	81102.932	126313.422	102753.073	243908.725
3129_204.1428_1.1_nan	17056.62579	58199.95805	39424.39303	668.44561	18793.46534	12369.67270	4220.26156	13891.25758	58.01279	16950.46222	555.36371	31263.78909	54136.40349	64.77642	76869.67953	63.99289	57.14651	40.88717	11908.52866	74504.22107	69156.90743	54.55619	141993.11901	110473.48126	35.29065	2352.55090	70.14573	57424.72919	53.64064	1134.55803	66162.89919	41722.55974	12751.41858	10187.15019	9957.19430	9409.00224	58.97127	773.68277	2956.30511	1342.26590	22907.39754	1624.47160	4026.65445	5328.95103	8671.40184	188.02483	16794.95475	40.88717	7343.63960
3015_204.6285_1.06_nan	150.90138	120.47979	103.63396	114.81263	876.22884	731.50858	1330.78876	5560.92536	1498.32915	90.09614	3319.34500	8950.31001	181.68262	164.83982	8103.65171	186.26989	49573.45836	1457.69540	2426.51616	126.66115	89.34134	127.86729	130.11943	156.86042	94.59116	3209.32480	196.40624	166.34902	152.05328	239.50097	156.86042	146.09159	160.81180	253.63412	31649.38011	292.90084	170289.30336	61786.06513	5022.02595	157458.31045	212.86581	73550.47097	120.47979	10225.57888	70693.19287	29868.66007	15304.54815	145267.67194	536.23297
505_204.9572_0.6_nan	143944.9603	84944.9920	18285.0739	38646.1621	7114.0291	12704.4578	9052.9201	31738.1873	115127.0084	98384.7296	29868.6601	866.4524	3500.0569	58994.1183	17056.6258	46547.0259	81766.8992	731.5086	100347.8045	35788.7215	28069.0691	71086.9716	26201.5348	2276.5904	65800.0511	39092.3259	66894.5948	50261.6010	62308.1027	173432.8028	141596.5740	100071.6747	34628.9439	174083.7163	913.2383	52325.4117	52325.4117	23428.4606	45775.0850	7620.3087	16622.3106	10264.3638	61626.8544	84944.9920	1218.5177	661.2531	22324.9788	16222.4673	84472.4066
3988_205.0974_2.84_CCMSLIB00003137628	1331673.33	1062566.59	1201964.38	6832097.94	3679356.07	10598689.84	8224551.15	73919.82	6832097.94	1616011.72	1616011.72	1430604.40	1184018.42	6262629.92	1802610.19	5384011.25	959491.38	2948179.08	722979.28	945767.31	1486743.35	1146635.08	1201964.38	446394.03	4675156.98	2016543.19	638054.59	932272.47	600900.40	2458832.28	1402218.20	504782.29	1114618.78	1165607.31	3820721.68	6262629.92	1978354.78	2715224.90	3061722.83	945767.31	932272.47	127815.91	781875.66	1555075.52	2329177.11	1062566.59	1585090.59	1376480.82	196776.67
1314_205.1185_0.66_nan	94380.44	131627.58	34921.24	72971.21	69156.91	59780.17	127815.91	110157.21	89117.08	87468.01	158005.05	152865.43	48026.38	164991.19	159667.08	154386.02	167177.61	145715.14	96995.88	34331.38	11697.20	340266.20	119240.36	22385.52	136772.77	130118.04	174083.72	45278.42	131285.25	170936.76	80004.53	74124.39	128199.52	175988.53	141993.12	113738.81	215871.55	116476.30	104148.38	160240.44	41831.15	125548.65	185885.55	155909.04	68562.75	133570.73	93077.57	190837.36	142721.07
2508_205.1185_0.9_CCMSLIB00009998491	8842.081	60286.662	12073.835	54297.045	82896.486	212419.297	195213.181	24586.807	69945.699	19429.788	50121.790	35788.721	10225.579	8773.383	132787.399	24951.159	61786.065	134726.806	35686.995	27677.973	25447.772	53335.198	44786.726	8911.905	92559.426	42743.972	38757.717	21665.656	28387.371	20253.666	41487.218	33349.204	33153.006	62308.103	153412.737	101412.730	166016.546	171642.045	62629.633	131285.254	6983.277	62795.457	131285.254	62965.861	110157.210	65091.867	105282.759	104992.641	129750.570
731_205.1549_0.62_nan	24366.2753	60788.0072	52750.9144	876.2288	45032.8438	3545.5742	17900.3431	68562.7465	3068.4753	92559.4258	8303.6104	56007.6346	165505.2319	12801.5558	119923.1911	23293.5607	82657.1905	28472.3225	60788.0072	115463.8044	142339.1228	57574.7938	143524.2973	89598.0411	23855.5579	40796.2875	112366.5847	89598.0411	39867.5140	6386.0472	94129.5745	103831.6925	69945.6990	37547.0339	8239.4844	8030.1876	55239.0421	2749.3368	45404.0529	76052.9755	130118.0351	81540.9551	32261.3455	19825.6733	66706.1018	17956.3621	6863.8754	60788.0072	33546.8770
3664_205.1549_1.8_nan	210573.6915	140294.2221	93848.5198	15100.2907	22180.0027	9280.2108	1670.6948	97268.2346	1764.3425	113066.0886	53493.4451	103831.6925	114790.3178	18738.0000	42055.8880	10938.3552	20793.4293	95415.6259	104992.6413	230474.6893	86510.7096	16462.2322	133164.7490	180502.0089	6951.6401	3745.2427	27141.5231	143120.9761	80229.0191	13460.9468	129359.0199	89598.0411	57734.2504	43952.0614	9310.4095	740.1447	21974.0102	5793.4097	308.1607	17956.3621	47731.8927	11027.7274	21285.5211	28069.0691	12982.5254	9445.6900	8842.0811	19429.7885	13652.9966
3455_206.045_1.49_nan	179877.15843	96.43758	81.14772	96.43758	76.18732	100.03383	114.81263	465.17059	118.54336	2576.42867	13123.48749	29267.13705	131.25536	17567.09804	103.63396	6413.17647	9737.32166	838.01936	689.32701	6699.46459	1933.63923	33641.15864	3813.57295	30333.26574	79.63049	9409.00224	24880.92926	1498.32915	9957.19430	16566.24522	902.45544	5823.16732	26899.36431	143524.29735	715.45605	183.24391	9779.27676	90.09614	123.60048	10149.48568	160.81180	10532.19841	4320.30224	2812.25298	1241.34688	7410.76652	1581.76897	27062.78210	87008.49465
4125_206.0451_3.19_nan	19252.06915	89.34134	34526.01069	8671.40184	72.35265	14440.07005	15673.35426	59619.26131	15009.83492	38757.71735	60286.66217	1699.54735	17956.36210	24586.80712	96.43758	43836.35853	111.06577	13891.25758	34041.56978	16622.31063	15100.29070	29599.46707	101.74933	27371.05994	64731.93908	9883.34359	33842.54424	16680.07955	208015.30004	18285.07391	1809.06212	4320.30224	36490.23311	154.57848	13419.70267	56331.81007	17360.95862	2671.56811	138936.33846	18572.30265	5451.76698	2534.82447	187358.90510	5977.38480	11141.18566	13740.53937	18850.98175	24880.92926	236.68245
5866_206.0815_6.15_nan	6183.99138	16168.28818	3365.21428	70.87614	8374.88936	26282.81755	36894.26434	15559.90236	7791.21532	4867.83287	15559.90236	9486.59800	8473.56258	8332.81264	15304.54815	9486.59800	153412.73659	13084.82463	21914.14358	22047.79003	9409.00224	17056.62579	4973.08034	11354.62742	1947.32588	5424.83869	22595.24654	13511.35702	27141.52315	31017.97433	682.21357	10614.61017	69156.90743	36588.16397	51854.28238	113.98340	39867.51401	69351.75025	97268.23463	82657.19049	14383.70132	36894.26434	5823.16732	1933.63923	56949.16172	237147.56311	67453.73031	65973.31702	133.56764
3960_206.1009_2.83_nan	86050.024	83354.644	98086.838	662429.799	398505.616	669565.784	695682.927	7998.070	863244.471	118236.224	53335.198	40443.692	43952.061	4026.654	89832.632	485222.242	77297.185	163984.112	30333.266	85600.015	135924.059	70899.145	54918.783	39544.823	485222.242	83581.798	58040.587	95415.626	2999.950	128199.523	120662.512	34722.052	67261.328	89117.082	159667.079	415123.102	160240.444	78958.067	143944.960	69351.750	85387.570	48434.665	45160.283	101661.599	143944.960	74883.735	41267.941	69351.750	36375.333
1299_206.1025_0.67_nan	16950.462	14185.711	12285.676	6664.690	18572.303	101942.553	107554.694	104992.641	152349.957	17628.616	149862.732	126699.410	9663.451	44660.271	58524.517	18285.074	196053.169	98086.838	71086.972	7151.441	10855.811	167177.611	62457.971	26737.031	39092.326	61446.584	153412.737	33153.006	195213.181	155402.311	19065.444	17900.343	126313.422	162164.863	112705.499	62135.943	204697.810	124810.479	178494.153	147493.775	67261.328	62135.943	98668.035	121779.898	122520.250	122520.250	131985.782	153930.866	106970.899
4029_207.1495_2.92_nan	128943.7936	15252.8996	19881.3011	3456.9691	1394.2534	160.8118	189.6896	6568.5802	208.7694	53796.6046	162.1548	78131.5348	76267.3001	33546.8770	13245.0869	328.7437	8950.3100	131.2554	8332.8126	153930.8663	73738.0881	76869.6795	16318.1530	34526.0107	9816.0126	178.5992	175409.0323	132787.3992	24439.1763	442.2693	12030.9921	44180.6991	66162.8992	58199.9581	148.4186	588.9160	9994.0453	135.5551	248.1075	14141.5097	16680.0795	30761.2504	8911.9052	5823.1673	169.1374	3319.3450	164.8398	49274.0027	65800.0511
889_207.9984_0.63_nan	79163.5899	38876.4653	89832.6320	9204.1962	16027.3189	2426.5162	781.8485	7080.2165	3192.4671	43952.0614	31017.9743	24010.3944	113066.0886	6183.9914	30663.2100	32671.4513	17151.7175	6183.9914	4742.9614	192236.7574	18231.9729	16404.7442	73919.8201	64011.4804	14533.6762	7853.4861	40213.2824	137598.2264	43455.7697	6537.0761	20605.4155	55557.7419	16895.5192	31182.6128	33243.9474	57574.7938	22846.0139	12534.0530	1054.8428	8030.1876	70130.4292	56628.2353	53049.4742	26737.0307	12933.9443	29352.4228	104450.6218	26994.6041	181140.0631
4401_208.0606_3.73_nan	1616011.7	2863885.2	2268794.8	1642903.9	1677632.3	932272.5	1014557.0	5905643.1	1014557.0	4000518.6	6832097.9	2778113.7	1938014.7	1901077.4	2632417.1	2121056.7	7371628.2	3679356.1	9242058.6	2778113.7	2213696.9	8224551.1	3679356.1	3820721.7	2068473.3	2632417.1	2329177.1	2381072.0	9242058.6	1312348.7	932272.5	2551733.0	3679356.1	4189491.8	3153741.6	1081273.1	9242058.6	4189491.8	1901077.4	4452210.8	2381072.0	4675157.0	7371628.2	5384011.2	3500752.3	9242058.6	2381072.0	12710985.0	474255.6
3782_208.0607_2.32_nan	319292.27515	92.74483	453.21918	1158.91256	73.81652	17794.06015	22846.01388	1368.98526	115.66538	2835.29733	7151.44064	20793.42928	124.62057	131627.57621	99.15677	22385.52076	10034.49571	15453.99121	9920.31522	11944.35667	12285.67621	13201.97020	993.91713	16121.55809	5622.39686	25589.34541	54297.04491	1552.01985	13602.96561	39759.90387	123.60048	3020.85513	37547.03389	164482.55932	925.20457	175.32836	35686.99544	4996.27978	2896.72057	7377.34531	154.57848	20192.48483	6863.87541	3613.10950	3090.41327	8876.81607	4619.48975	25973.84638	344726.69033
1878_208.064_0.71_CCMSLIB00010109217	97813.6576	53639.5947	38876.4653	33641.1586	44660.2710	70693.1929	65973.3170	86756.8754	44786.7255	38876.4653	134726.8060	120662.5119	84242.3136	81998.1072	65800.0511	66706.1018	16794.9548	38986.3491	114790.3178	34921.2416	69543.5519	283203.4282	75652.3728	99532.6499	43836.3585	65800.0511	83132.6400	99806.9189	138489.0247	108975.8845	26826.2413	88445.1555	128584.1825	10575.1964	10305.3152	8437.6898	17956.3621	1610.2947	8332.8126	12452.6987	72039.8183	32261.3455	70130.4292	9245.0754	15920.0787	15614.9339	13375.4248	26593.0196	42642.7158
5267_208.0971_5.1_CCMSLIB00005464448	6213.8470	12285.6762	30242.8461	188655.4858	43952.0614	72411.3924	66526.8397	23293.5607	22595.2465	83354.6438	984.3648	1265.9323	10414.5300	24219.5559	7049.1292	20132.6747	790.0049	122520.2499	13992.7725	14440.0700	8911.9052	18906.4013	8610.2395	16622.3106	233318.2813	34921.2416	7310.4368	13992.7725	6332.3497	3500.0569	884.5030	10532.1984	19011.2245	156.8604	51265.6002	15148.0426	6923.0956	4246.5699	12842.0315	2468.0627	8204.7414	1077.8403	14489.1383	568.7308	78131.5348	7578.0938	12198.8689	4486.9640	242.0839
1134_208.1182_0.65_nan	3410.9630	5560.9254	2084.4915	22907.3975	13992.7725	14910.7331	19188.9366	51003.5361	15304.5482	6537.0761	32964.1358	12285.6762	1194.5749	10454.0037	23724.6689	12801.5558	80875.7742	61446.5842	28296.0904	4486.9640	1111.2861	29089.7030	21545.0048	15197.6295	36588.1640	47603.9153	92023.8870	876.2288	21226.0656	25899.6259	4272.5142	29693.1017	62457.9711	18966.5590	45032.8438	30761.2504	72971.2080	150356.7125	30333.2657	18519.1794	23428.4606	28139.1756	26514.0371	18014.4580	25513.4574	17628.6163	17151.7175	35883.8985	29516.2502
1257_208.6108_0.66_nan	10112.475	7281.733	4789.983	5248.270	3813.573	355185.184	453239.964	6213.847	63497.838	4619.490	6599.309	5424.839	14758.559	10899.153	7310.437	11786.558	46146.643	80443.371	4566.770	8738.805	4363.068	41047.190	6269.963	10073.882	3589.796	127060.671	11989.363	10814.985	8876.816	12889.321	10454.004	8610.240	9957.194	17261.459	41602.065	18340.541	11908.529	99240.505	187358.905	8738.805	13460.947	10377.995	6269.963	7049.129	81323.415	87008.495	172284.004	6506.793	29599.467
4403_209.0641_3.73_nan	148395.99	256089.82	216896.29	166565.73	98384.73	62795.46	72227.13	501187.37	108402.21	300618.56	556144.88	284656.88	180502.01	174083.72	233318.28	269612.31	676740.08	265867.94	496847.58	284656.88	216896.29	959491.38	237147.56	317650.02	125162.70	247317.44	221451.10	180502.01	654976.11	102498.55	108112.39	253485.36	391209.09	492650.18	259920.53	107554.69	323877.10	297365.71	158562.35	375631.10	261810.44	470519.17	546504.19	513364.37	206391.22	840747.08	73919.82	669565.78	35303.30
3143_209.0923_1.12_nan	8911.90521	731.50858	45.02095	296.74133	35.29065	632.07493	57.14651	531.22750	1394.25341	358.78204	53.64064	42.85319	60.61105	2553.65511	49.42578	63.20166	447.58946	39.87883	555.36371	1293.01562	2484.07410	1111.28613	57.14651	1123.79298	34.26296	50.40046	902.45544	59.81306	856.12264	2119.45952	61.35508	55.43809	293075.49115	3722.47435	47.23052	72.35265	1379.66917	45.02095	790.00494	1088.78850	69.34224	1342.26590	363.29591	1823.01518	358.78204	453.21918	647.35811	442.26930	35217.62616
5087_209.1175_4.76_nan	136336.607	89117.082	75477.617	53187.445	47603.915	65278.027	80443.371	105568.951	48317.556	87240.488	143120.976	121779.898	58040.587	105282.759	85165.955	47327.924	91264.727	41047.190	168429.521	96481.761	60949.806	275136.736	80875.774	93077.572	70492.946	112037.162	103552.249	80875.774	128943.794	130118.035	35396.172	77069.940	114790.318	59149.228	23569.421	1809.062	71656.885	28069.069	30663.210	82896.486	65454.208	93596.951	142721.073	6457.202	52610.597	128584.183	70492.946	94380.439	25513.457
5046_209.1175_4.72_nan	145267.672	107554.694	65973.317	87008.495	54765.782	72971.208	71086.972	137598.226	20545.569	98668.035	130515.273	141186.268	71086.972	110157.210	82433.255	83805.668	57268.810	89832.632	168997.055	71086.972	48317.556	319292.275	98384.730	120662.512	72778.341	117868.025	70492.946	87240.488	168429.521	145715.140	30333.266	81323.415	139846.136	72411.392	32358.158	1982.505	85822.605	19188.937	31357.656	80875.774	72411.392	51133.042	114444.668	6457.202	63497.838	106970.899	71656.885	72778.341	22595.247
3844_209.1268_2.51_nan	9341.68498	195213.18128	236209.76482	19.06447	120662.51192	26.03490	27.06750	1684.23921	32.27022	264360.32816	31.18245	35497.52430	212419.29696	35.29065	139846.13648	29.18654	697.67366	1342.26590	12664.67851	509382.93401	123318.75294	3173.40557	336512.05885	349215.27559	689.32701	993.91713	40.88717	295740.77159	1293.01562	42.85319	140763.39170	167786.45540	1510.77803	25665.37211	64375.12416	46.20928	1581.76897	15353.68492	191.39965	46277.26604	57424.72919	48993.84455	5736.70068	16404.74421	85600.01540	119240.36475	1793.19680	12159.85499	48.40273
3346_209.128_1.39_nan	7343.63960	5301.58550	23293.56074	79.63049	2913.59209	1032.89292	91.03977	67.20603	97.42556	1565.84526	773.68277	4220.26156	101412.72973	1915.13857	21786.33434	105.43214	90.09614	67.20603	503.46381	100347.80450	15353.68492	4363.06806	103831.69255	162164.86287	2793.07406	2934.25751	115.66538	26826.24128	1565.84526	124.62057	3978.80679	18063.41852	1356.04073	14185.71073	1837.29586	4174.53240	1066.03794	1241.34688	94.59116	1218.51775	44786.72550	2671.56811	1510.77803	72.35265	1316.96770	6923.09561	4973.08034	1278.59771	15769.65513
5472_209.1287_5.51_nan	2934.25751	25159.14818	50261.60105	7756.68697	8173.80792	91.03977	104.55645	17005.85469	109.09566	11786.55816	1638.98129	4101.59574	42279.06277	118.54336	11310.98365	127.86729	5593.05871	4363.06806	7920.23129	123692.25170	26049.09656	97.42556	78958.06664	67261.32782	5793.40973	102.68153	39662.36045	80651.10351	104.55645	150.90138	8738.80520	66162.89919	111.06577	140.04075	12842.03154	154.57848	6506.79291	3568.72935	112.07923	14802.60000	28778.65524	8911.90521	3978.80679	3133.07585	1207.09005	72.35265	92.74483	13891.25758	5593.05871
1943_210.0608_0.72_nan	11863.9313	2051.6435	136.4733	154.5785	116.6599	3768.3095	4272.5142	4320.3022	35985.7457	123.6005	19941.2170	11824.3771	333.5123	7684.5051	166.3490	372.9035	67991.6858	141.4390	4645.6946	3133.0759	2207.7127	4295.2409	2631.2950	3173.4056	516.9928	191.3997	5391.6614	285.6806	9486.5980	9409.0022	7016.8633	5476.4720	11187.1503	16168.2882	152.0533	18063.4185	256.5086	1100.2268	3254.3096	2033.8379	6213.8470	221.9860	5109.9253	6599.3094	175.3284	884.5030	175.3284	155.8179	33243.9474
2255_210.0609_0.88_nan	2.054557e+04	2.730027e+03	9.742556e+01	6.034089e+02	8.768077e+01	9.883344e+03	1.394253e+03	8.842081e+03	6.954355e+04	2.033838e+03	2.480201e+04	1.324509e+04	1.648398e+02	3.192467e+03	1.793197e+03	1.236967e+04	8.380567e+04	2.650120e+03	2.553655e+03	1.498329e+03	8.597004e+01	8.473563e+03	2.155058e+03	6.863875e+03	3.813573e+03	2.468063e+03	1.223847e+04	5.451767e+03	1.365300e+04	3.173819e+04	1.720923e+04	1.433875e+04	1.194436e+04	3.246747e+04	7.064059e+02	3.954482e+04	1.853057e+03	3.882220e+02	6.386047e+03	4.437356e+03	4.052634e+03	4.026654e+03	2.241588e+03	1.223847e+04	1.431434e+03	9.207005e+01	6.389714e+02	2.612575e+03	1.008819e+05
3462_210.0764_1.5_nan	8876.81607	46.20928	1278.59771	35.29065	33.23843	47.23052	51.48086	2372.78645	132787.39923	1077.84032	256.50865	40.88717	3522.13063	58.97127	781.84851	1293.01562	12534.05303	35.29065	1793.19680	49.42578	38.69963	1170.71369	1714.59927	2410.89660	5451.76698	632.07493	2812.25298	1207.09005	1654.02063	2956.30511	58.97127	51.48086	3905.00340	3319.34500	1368.98526	355185.18366	23366.75707	2259.59649	417753.92368	1884.78010	1406.89287	4124.14908	15505.84642	5391.66137	766.06992	1265.93232	1330.78876	7853.48615	77.88171
674_210.1595_0.62_nan	722.6751	56169.8487	60608.5994	1915.1386	64198.3978	324.4197	524.9272	6093.6311	561.7161	8272.0654	296.7413	4363.0681	57424.7292	894.0389	81766.8992	5022.0259	6332.3497	229.1647	9166.2402	30023.5502	17519.3000	475.8410	22779.2212	14489.1383	184.8420	442.2693	7823.6981	47731.8927	595.8069	1253.2330	144353.3501	27920.2345	722.6751	1330.7888	81998.1072	1699.5473	6765.1772	7446.4058	715.4560	358.7820	69729.4704	81766.8992	388.2220	11944.3567	41159.2024	1012.7682	300.0211	2534.8245	3722.4743
4207_211.1079_3.33_nan	181807.094	67261.328	67991.686	61446.584	137166.522	81323.415	70899.145	42055.888	49709.843	39424.393	327407.184	183316.647	145715.140	34331.385	166565.728	113738.810	492650.184	44541.435	288754.400	121042.093	181807.094	9816.013	58687.560	20911.849	519014.323	257370.255	239460.264	130890.869	27994.834	89117.082	173432.803	209675.236	181140.063	386093.091	128199.523	268404.681	114790.318	78131.535	393624.882	391209.091	124448.355	618533.968	13335.390	556144.881	136336.607	36185.075	11989.363	351113.077	253485.364
4887_211.1332_4.46_CCMSLIB00004680091	120298.31	79801.66	59314.21	42642.72	39315.69	12159.85	20978.57	133953.67	23724.67	100613.37	129750.57	106131.97	50560.58	76267.30	74504.22	68770.16	158562.35	71858.91	140294.22	90077.52	54765.78	220588.64	85387.57	104992.64	44180.70	81998.11	97813.66	77710.44	164482.56	90077.52	34427.09	71656.89	134726.81	145267.67	63497.84	37654.12	176613.16	50707.03	48180.17	143944.96	70899.14	133164.75	134333.71	66894.59	92023.89	200061.47	60286.66	187358.91	76267.30
2639_212.0532_0.94_nan	136772.771	65278.027	60455.925	3813.573	7959.663	11232.587	18793.465	7217.870	12412.455	31912.983	16846.184	32964.136	134333.715	24654.245	25091.629	15453.991	54918.783	1471.670	32863.484	125548.646	29435.579	35788.721	23942.986	81766.899	10769.220	12495.885	41722.560	116476.299	41267.941	52900.830	52900.830	48180.166	23493.306	84242.314	19825.673	33243.947	20978.572	15197.630	5248.270	16365.243	47603.915	43455.770	98086.838	28472.323	36278.705	30933.570	19486.916	16846.184	162164.863
1481_212.1031_0.68_nan	67626.650	75652.373	22324.979	27517.363	87008.495	60286.662	78546.068	72778.341	39759.904	60286.662	37547.034	12452.699	9779.277	67991.686	68770.156	71463.234	83581.798	174083.716	77505.004	7343.640	9022.054	233318.281	40213.282	58199.958	93077.572	85822.605	169659.682	49709.843	183933.246	131285.254	28069.069	70130.429	80443.371	117521.139	61111.210	25589.345	69945.699	48434.665	73168.828	81766.899	56628.235	61786.065	202930.360	44541.435	103014.508	67991.686	63132.900	62457.971	84709.787
1527_212.1129_0.68_nan	22114.629	84472.407	3877.315	37978.518	34427.089	58199.958	42972.460	239460.264	21481.644	121779.898	200061.473	94920.699	8204.741	18014.458	17005.855	39662.360	243908.725	12751.419	77069.940	7410.767	7151.441	39315.692	31912.983	76267.300	26201.535	40565.637	190136.234	7853.486	107266.800	56949.162	27062.782	17460.134	27450.759	40213.282	128584.183	51133.042	86756.875	167177.611	130890.869	25513.457	45160.283	155402.311	112037.162	41159.202	93848.520	45278.418	16074.360	64011.480	83354.644
2316_212.1395_0.88_nan	263224.53	183933.25	181807.09	325471.24	80875.77	111415.49	102498.55	75085.47	179877.16	327407.18	114077.97	117521.14	127815.91	901266.57	96737.54	366290.10	423472.92	10899.15	584686.46	124810.48	60455.93	269612.31	90313.81	227657.32	228688.27	403175.41	116128.98	215871.55	167177.61	290219.24	58199.96	65454.21	170289.30	393624.88	153930.87	65800.05	257370.25	276546.58	152349.96	362072.58	192236.76	393624.88	594958.12	205559.52	306367.91	470519.17	403175.41	312423.19	268404.68
1742_212.1395_0.69_nan	195213.181	97813.658	97540.253	143120.976	36490.233	49143.040	73738.088	47603.915	69351.750	91511.871	84709.787	52466.762	90077.525	501187.373	75477.617	290219.244	368644.664	2000.309	306367.911	138027.201	46412.950	131627.576	43836.359	86510.710	68770.156	172803.045	91026.735	96995.878	71656.885	157458.310	28218.418	47881.234	118236.224	268404.681	105282.759	41383.267	173432.803	138936.338	80229.019	202930.360	114444.668	383188.082	223188.202	229612.520	179239.827	172284.004	125162.701	206391.220	202930.360
3587_212.1495_1.67_nan	101412.7297	31263.7891	42160.6670	984.3648	561.7161	1379.6692	2051.6435	76673.1112	30242.8461	13891.2576	1342.2659	11232.5873	36278.7054	3522.1306	1552.0199	3568.7294	29267.1370	31097.6789	653.6971	40796.2875	21405.2530	2068.9189	1594.9774	2612.5750	69543.5519	1809.0621	17313.3963	3045.0865	2595.3681	4669.0163	44541.4348	40443.6921	100071.6747	5270.2954	1100.2268	45775.0850	3341.8995	17005.8547	2793.0741	14758.5590	51555.5625	10769.2198	49709.8429	115785.5577	1565.8453	20192.4848	1431.4343	43584.5184	57109.8517
2831_213.1236_0.99_nan	39759.904	41945.087	71086.972	52750.914	125162.701	122520.250	147099.131	34331.385	246335.710	85387.570	36792.740	11528.280	28936.050	186560.108	22324.979	138027.201	16895.519	76673.111	71858.907	42055.888	21350.228	30567.518	22385.521	47603.915	13652.997	21350.228	33444.295	18182.106	54447.373	58687.560	106970.899	44299.695	27062.782	45404.053	99240.505	27838.455	26201.535	30486.290	57424.729	31182.613	71086.972	47195.466	70492.946	25307.499	58524.517	37978.518	187973.969	34247.328	46817.612
2441_213.1236_0.89_nan	30761.25	20978.57	160240.44	62965.86	138936.34	200742.78	129750.57	22455.30	303645.30	201375.21	35217.63	22455.30	40680.94	303645.30	50261.60	190136.23	27755.99	52610.60	42516.43	23168.87	25665.37	60103.88	38535.41	36091.77	55083.76	53639.59	38986.35	41047.19	108402.21	51555.56	35985.75	22779.22	43584.52	39194.19	59314.21	47460.69	53493.45	88680.91	61279.85	40680.94	55394.90	41945.09	57887.73	25447.77	127815.91	63651.72	141993.12	36894.26	49274.00
1721_213.1237_0.69_nan	61626.85	81998.11	105568.95	85387.57	131627.58	162779.61	101942.55	69729.47	180502.01	82896.49	72411.39	53639.59	23942.99	268404.68	71656.89	298971.09	60949.81	112366.58	53493.45	16846.18	63831.64	121042.09	71656.89	68189.62	78131.53	38986.35	41383.27	29012.26	58835.48	67078.15	54765.78	58524.52	81540.96	77914.94	115127.01	54588.12	108112.39	53187.44	60608.60	70130.43	71858.91	86756.88	104148.38	76267.30	81102.93	102753.07	192919.56	98384.73	107554.69
7032_213.1486_6.75_CCMSLIB00009981809	13511.357	61626.854	67453.730	7016.863	6004.952	8204.741	10187.150	8332.813	10688.762	73919.820	9883.344	7181.896	19252.069	14185.711	10454.004	15304.548	10454.004	6699.465	6299.647	67626.650	6183.991	10814.985	8272.065	12982.525	5047.789	9341.685	15405.998	14620.859	11405.206	17519.300	16121.558	11740.843	101153.318	119923.191	7578.094	23428.461	16270.715	6066.639	11657.001	11944.357	18119.575	14489.138	8437.690	10073.882	9280.211	5977.385	7998.070	42516.434	246335.710
4959_214.0477_4.57_nan	69156.91	179239.83	88212.95	95942.35	65454.21	27293.44	32173.33	231347.66	34820.67	127815.91	186560.11	139391.74	172803.04	87240.49	142339.12	110157.21	383188.08	94920.70	206391.22	145267.67	64918.58	288754.40	159667.08	175409.03	65973.32	150356.71	140294.22	124065.21	152865.43	81102.93	57887.73	132374.71	174791.34	297365.71	122152.53	15453.99	366290.10	149375.44	77710.44	221451.10	124810.48	276546.58	208813.32	128584.18	224088.12	268404.68	56331.81	313858.51	144794.06
938_214.059_0.64_nan	116128.9825	33349.2039	42853.5482	23366.7571	28218.4182	32004.1964	43717.7227	6894.0938	4645.6946	7578.0938	63497.8384	178494.1532	101153.3175	36588.1640	102498.5486	96481.7607	57887.7265	57887.7265	2793.0741	120298.3053	11354.6274	2896.7206	62135.9430	94380.4391	19133.2273	32764.8842	44180.6991	72778.3407	17628.6163	15721.1264	25513.4574	40796.2875	70314.5885	114077.9664	55868.0352	193763.1430	30242.8461	32764.8842	14710.5363	58199.9581	42972.4604	145267.6719	5947.6292	49981.0713	27293.4431	15871.4495	265.8285	60608.5994	312423.1851
2438_215.0164_0.89_nan	697.6737	345.8552	260.0161	242.0839	166.3490	316.4013	510.6070	263.3243	39315.6923	193.1231	5391.6614	226.2970	1012.7682	866.4524	354.8704	993.9171	21974.0102	221.9860	160.8118	4619.4898	188.0248	465.1706	393.3327	603.4089	181.6826	436.7057	955.0157	747.5207	582.5493	14910.7331	447.5895	610.3021	706.4059	15100.2907	253.6341	25237.6412	675.7248	188.0248	697.6737	350.1772	1100.2268	555.3637	378.1068	3790.7830	312.2466	189.6896	296.7413	292.9008	58199.9581
1903_215.0164_0.72_nan	29599.4671	2446.6327	1419.0541	847.5555	117.6437	3209.3248	204.7075	1419.0541	171642.0447	4124.1491	25665.3721	2913.5921	345.8552	9310.4095	169.1374	10814.9854	105851.7266	142.6446	1884.7801	3929.1278	121.4787	1565.8453	3832.9917	242.0839	4437.3563	193.1231	3745.2427	2315.7003	8705.1690	26737.0307	14094.3756	7377.3453	10986.2417	56949.1617	154.5785	75284.0031	263.3243	475.8410	3634.8926	1538.7526	6765.1772	2484.0741	24074.3551	11697.2048	178.5992	808.9726	1747.8438	159.4385	74883.7349
3381_215.0553_1.42_nan	57887.72647	17209.22691	146231.19104	6066.63875	91774.64090	108112.39208	138027.20134	109.09566	58199.95805	96.43758	11405.20592	100071.67467	93848.51983	148395.99351	131985.78243	4720.67623	147.20204	2999.95033	625.33273	93596.95082	31649.38011	49573.45836	140.04075	123692.25170	100.03383	138.81121	11863.93132	36588.16397	11908.52866	12073.83450	3432.47443	159.43851	172.21145	278.51063	120.47979	324.41965	169.13739	109.09566	170.69227	125.51008	244.85953	154.57848	128.93408	116.65994	137.66708	98.22775	127.86729	115.66538	610.30205
1780_215.139_0.69_nan	5476.472	41383.267	501187.373	153930.866	263224.526	25159.148	24366.275	971349.699	10769.220	6923.096	78958.067	19429.788	23235.265	233318.281	167177.611	273741.093	69543.552	42853.548	638054.594	6386.047	347131.302	222371.171	34427.089	5736.701	84709.787	254983.173	921955.124	16168.288	48317.556	383188.082	154386.021	13031.597	84026.147	13511.357	44413.499	36490.233	986937.132	252082.610	52325.412	21914.144	37100.773	94380.439	336512.059	38419.895	291704.475	223188.202	144794.062	20253.666	71285.406
2487_215.139_0.89_nan	24219.556	21847.287	287137.571	141993.119	222371.171	24586.807	19719.022	911295.199	21612.559	18519.179	72592.211	5622.397	25665.372	285874.981	137166.522	211541.992	55394.901	36278.705	606500.401	19719.022	241722.089	243908.725	12238.469	20978.572	63301.364	305129.421	773299.708	26120.856	64375.124	429262.927	207198.464	16027.319	64731.939	6765.177	30097.096	51695.977	1002186.831	212419.297	41267.941	19604.366	9377.563	52750.914	357018.991	14489.138	287137.571	236209.765	127060.671	17407.577	44058.512
3645_215.1391_1.75_CCMSLIB00009994128	17900.3431	32467.4681	12159.8550	109264.6903	167786.4554	92809.3285	30097.0959	1837.2959	51695.9773	9816.0126	26120.8557	18738.0000	19881.3011	27607.6766	47195.4661	19669.3231	6633.8207	135115.1852	25159.1482	11908.5287	38986.3491	11444.0024	56949.1617	4669.0163	80229.0191	15453.9912	7377.3453	12933.9443	13285.6941	37213.6944	38986.3491	18850.9818	14910.7331	3153.0513	152865.4334	383.0929	46277.2660	36693.1628	131627.5762	28472.3225	21974.0102	7886.4459	23366.7571	12030.9921	54297.0449	8573.0842	37437.2890	27517.3634	22962.0947
2987_215.1391_1.04_CCMSLIB00009999342	151332.76	61111.21	116836.61	133570.73	85822.61	61626.85	68562.75	26514.04	130118.04	288754.40	142721.07	25016.27	53796.60	138489.02	95675.96	127430.63	87240.49	73738.09	116128.98	57424.73	108112.39	96737.54	63132.90	67453.73	133164.75	79373.11	63651.72	59619.26	240715.16	58368.21	398505.62	45640.66	76673.11	177145.25	117868.03	128199.52	127815.91	122912.28	119572.68	133953.67	48571.97	96737.54	268404.68	119240.36	73738.09	88680.91	163419.21	101153.32	100347.80
3214_215.1391_1.19_CCMSLIB00009994128	46412.950	229612.520	237147.563	359470.119	682696.420	409420.864	429262.927	44786.726	478260.676	205559.525	189412.576	179239.827	156403.204	481826.532	462527.561	243908.725	63132.900	393624.882	173432.803	142339.123	317650.016	208015.300	317650.016	31912.983	359470.119	325471.236	55868.035	256089.819	115463.804	242803.664	35590.143	271259.074	67991.686	48993.845	432317.062	7886.446	322210.009	241722.089	294650.026	277998.611	87976.104	154888.990	224960.161	125931.498	375631.101	101942.553	259920.534	236209.765	65973.317
3464_215.1391_1.49_CCMSLIB00009994128	11486.602	40443.692	128199.523	112366.585	168429.521	32567.144	173432.803	1933.639	103268.876	36792.740	16462.232	16794.955	13652.997	139391.735	205559.525	179877.158	8842.081	64731.939	8671.402	29945.381	17956.362	26433.688	94920.699	10855.811	88892.159	88445.155	8332.813	19999.802	16895.519	36693.163	242803.664	50121.790	14961.646	8573.084	60103.877	4424.846	253485.364	174083.716	102203.456	135924.059	21035.400	22749.761	34820.673	30663.210	42972.460	6894.094	72039.818	100071.675	17261.459
3432_215.1391_1.45_CCMSLIB00009994128	23724.669	135517.270	45032.844	453239.964	256089.819	145267.672	185305.208	5706.510	112366.585	129359.020	30567.518	14239.148	51411.553	117521.139	269612.309	68970.333	22779.221	298971.090	143524.297	38194.668	187358.905	59941.742	133953.674	11310.984	171642.045	236209.765	16517.059	55557.742	19547.239	61961.685	13840.034	48026.376	20192.485	12412.455	485222.242	4424.846	89598.041	100347.804	243908.725	29774.784	28387.371	22749.761	4124.149	6356.908	69543.552	23855.558	171642.045	57109.852	40213.282
2971_215.1754_1.03_nan	13939.2912	4486.9640	7722.5594	1111.2861	145.0350	231.7579	341.7471	191.3997	358.7820	18738.0000	6004.9521	3341.8995	36091.7710	561.7161	3045.0865	653.6971	5248.2704	176.8082	3296.7195	96737.5434	54588.1160	2500.6352	108676.2281	45640.6596	152.0533	300.0211	2857.3459	59314.2052	378.1068	818.6642	90313.8104	24654.2451	465.1706	19669.3231	4486.9640	1134.5580	442.2693	595.8069	497.8354	1747.8438	16074.3602	11187.1503	260.0161	4814.4845	3254.3096	6122.8045	231.7579	4591.8096	19133.2273
3100_215.1755_1.08_nan	43717.7227	24586.8071	36998.0878	689.3270	6828.4552	198.3992	263.3243	1379.6692	285.6806	31097.6789	7477.9536	93335.7684	55557.7419	414.4450	26737.0307	503.4638	15973.3504	159.4385	9445.6900	257370.2549	149862.7321	244.8595	70899.1447	92809.3285	1181.6740	236.6825	3634.8926	170936.7648	308.1607	668.4456	43326.4659	57268.8099	363.2959	18014.4580	17850.6338	894.0389	3153.0513	2595.3681	383.0929	52610.5965	44058.5117	35985.7457	214.9471	13740.5394	8950.3100	1610.2947	206.9015	18616.6906	15559.9024
4567_215.1755_3.99_nan	28858.06172	28936.05002	30097.09593	39.87883	8239.48437	51.48086	56.25768	1229.54881	56.25768	166565.72785	51.48086	56331.81007	30933.57030	63.20166	44180.69909	61.35508	55.43809	38.69963	12889.32053	102203.45576	25733.26712	5507.88594	116476.29851	97268.23463	32.27022	48.40273	67.96369	101942.55320	51.48086	70.14573	4412.33660	27450.75920	2631.29496	19252.06915	3929.12783	70.87614	1444.46258	42.85319	54.55619	13840.03362	23293.56074	18793.46534	45.02095	4669.01629	5977.38480	5047.78903	54.55619	8876.81607	81.94869
3906_216.102_2.69_nan	12198.86887	11989.36341	9204.19615	5507.88594	3068.47525	8374.88936	11444.00235	23428.46063	838.01936	16074.36016	13201.97020	13840.03362	20858.19435	5947.62922	13201.97020	16168.28818	209675.23625	2051.64353	808.97260	740.14470	63.20166	83.54519	4412.33660	96.43758	63.99289	87.68077	112.07923	95.34527	87.68077	121.47871	96.43758	87.68077	96.43758	151332.76066	90792.00584	15197.62953	162164.86287	34247.32763	55394.90128	144353.35006	2068.91886	28624.41192	11697.20477	123318.75294	131985.78243	267199.67135	189412.57578	217854.62622	51133.04215
1526_217.0683_0.67_nan	437635.916	153412.737	143120.976	252082.610	84026.147	116836.608	133164.749	329346.127	398505.616	763196.991	572184.477	47460.694	9204.196	101942.553	185305.208	302117.636	584686.461	2225.158	590516.585	248714.228	130890.869	195213.181	160840.077	141993.119	504782.291	130515.273	781875.661	146231.191	618533.968	434929.833	190136.234	551624.258	398505.616	285874.981	177145.248	695682.927	364011.476	300618.564	322210.009	89355.888	179877.158	285874.981	3153741.624	763196.991	49573.458	190136.234	556144.881	184649.989	183316.647
4395_217.0972_3.7_nan	221.9860	4052.6340	1552.0199	140.0407	104.5564	149.6581	28778.6552	135.5551	12704.4578	56331.8101	152.0533	52610.5965	247317.4359	6413.1765	62629.6333	292.9008	176.8082	123.6005	2468.0627	4973.0803	110.0317	166.3490	203824.1365	118899.3567	114.8126	3296.7195	23493.3063	239.5010	15009.8349	10305.3152	6299.6473	210.8118	21226.0656	4767.0724	2500.6352	503.4638	217.4322	127.8673	224.0460	6894.0938	363.2959	193.1231	4867.8329	140.0407	159.4385	115.6654	155.8179	8030.1876	1054.8428
4353_217.0973_3.66_nan	56949.16172	228688.26846	235086.91039	21285.52105	117172.88450	34921.24161	34628.94393	99240.50491	21285.52105	168997.05499	48993.84455	91774.64090	366290.09881	7446.40582	165505.23191	11027.72737	8173.80792	95164.72161	67805.13378	294650.02581	107841.50263	74504.22107	310939.81730	336512.05885	45404.05288	16365.24321	66706.10180	228688.26846	35497.52430	43326.46586	68970.33262	190136.23443	46547.02594	17567.09804	15673.35426	181.68262	28858.06172	7722.55939	1253.23304	16622.31063	202930.35958	30406.36636	12842.03154	93.68305	19429.78846	27141.52315	27994.83432	16895.51924	263.32434
2325_217.1183_0.88_CCMSLIB00009999290	33444.29	81323.42	48710.76	191448.01	163984.11	120662.51	139391.74	36792.74	119923.19	60103.88	84242.31	68970.33	31182.61	280675.63	174083.72	109564.76	50261.60	113407.10	45521.22	28139.18	91264.73	88680.91	75861.39	27994.83	98384.73	221451.10	48710.76	132374.71	55557.74	92281.42	108975.88	90792.01	75861.39	37762.41	182541.65	21226.07	115127.01	91774.64	100613.37	109851.64	48317.56	51695.98	52610.60	25665.37	123692.25	49573.46	177807.20	84709.79	95164.72
1667_217.1183_0.69_CCMSLIB00009999290	82433.25	90077.52	90077.52	170936.76	177145.25	139846.14	164991.19	63132.90	122152.53	86510.71	160840.08	107841.50	76461.64	239460.26	194459.54	164991.19	92281.42	138936.34	68377.74	68189.62	119923.19	121401.16	109564.76	37547.03	97813.66	163419.21	44413.50	116836.61	95942.35	116836.61	100347.80	113066.09	101661.60	138027.20	248714.23	49981.07	172803.04	147938.49	146674.35	130890.87	78958.07	112705.50	130515.27	71463.23	133570.73	103268.88	213426.24	151332.76	378185.80
2745_217.1546_0.97_nan	18285.0739	48026.3760	191448.0080	3701.9852	44058.5117	150.9014	2068.9189	42279.0628	1552.0199	170936.7648	6537.0761	10187.1502	104715.6408	253.6341	74691.7549	296.7413	18572.3027	58687.5604	14802.6000	165505.2319	26120.8557	34722.0523	94380.4391	209675.2362	42972.4604	6798.6248	14710.5363	216896.2913	32087.5518	383.0929	33349.2039	43836.3585	26593.0196	26593.0196	64011.4804	510.6070	13790.6704	6633.8207	226.2970	9052.9201	119923.1911	46547.0259	35497.5243	4026.6544	20736.1023	48026.3760	43584.5184	20192.4848	18063.4185
3577_217.1547_1.66_nan	41945.08666	23366.75707	7684.50514	13.91208	1100.22684	19.82799	19.06447	973.98106	547.97105	86283.02428	19.82799	19881.30109	18402.62358	22.28048	112705.49948	17.52592	109.09566	16.80452	13161.60769	125162.70081	60103.87673	17.52592	194459.54373	179877.15843	12.80057	16.80452	25.13954	54297.04491	902.45544	25.13954	20911.84923	28387.37071	3456.96905	25.13954	442.26930	30.11182	25.13954	18.32639	18.32639	25.13954	9957.19430	19.06447	722.67512	7181.89611	24.22487	285.68064	21.40749	547.97105	4272.51422
3249_217.1547_1.24_CCMSLIB00003138752	245109.23	159667.08	80443.37	406388.70	330986.18	519014.32	391209.09	84709.79	584686.46	702154.79	362072.58	406388.70	12159.85	370953.42	362072.58	466503.47	319292.28	803654.58	230474.69	99240.50	388499.79	600900.40	211541.99	58524.52	562359.70	315758.14	117172.88	50707.03	432317.06	275136.74	170289.30	215019.54	234193.11	351113.08	332880.64	643459.37	340266.20	459587.79	432317.06	446394.03	29693.10	248714.23	722979.28	612501.41	247317.44	256089.82	319292.28	429262.93	513364.37
1546_218.1024_0.68_nan	89117.08	20793.43	15559.90	77914.94	122912.28	58524.52	67626.65	72971.21	120662.51	28695.21	128943.79	177807.20	12664.68	29352.42	16074.36	92281.42	150356.71	81540.96	79373.11	47195.47	88892.16	113738.81	125162.70	126699.41	112037.16	100881.95	154386.02	52325.41	77505.00	142339.12	41945.09	127060.67	51265.60	140763.39	334839.88	92023.89	177145.25	120298.31	98668.04	130118.04	251176.01	151332.76	100347.80	69729.47	67626.65	78734.66	84472.41	115785.56	164991.19
2999_218.1388_1.03_CCMSLIB00006678782	757.7926	3365.2143	1898.6559	30164.8142	12238.4690	22252.4506	25973.8464	4789.9834	4342.8330	3319.3450	43326.4659	34722.0523	4720.6762	10653.1364	19429.7885	10899.1526	41487.2184	21095.0330	27450.7592	15817.5246	15252.8996	6506.7929	11786.5582	19825.6733	82219.2437	120298.3053	25809.7168	4895.5534	6004.9521	67805.1338	2000.3092	27141.5231	10377.9951	46675.8228	23293.5607	211541.9918	53639.5947	48026.3760	22662.3275	76869.6795	12121.8604	19770.5916	6983.2769	15009.8349	6332.3497	902.4554	7151.4406	91026.7349	53959.1510
4066_218.1388_3.03_nan	327407.18	300618.56	276546.58	98384.73	133570.73	55239.04	69156.91	492650.18	28624.41	501187.37	319292.28	243908.72	234193.11	74691.75	253485.36	85387.57	102203.46	129750.57	269612.31	221451.10	98086.84	423472.92	228688.27	315758.14	153930.87	118899.36	147493.78	200742.78	370953.42	124065.21	70130.43	136336.61	207198.46	102753.07	65973.32	45896.76	178494.15	121779.90	39759.90	101412.73	159667.08	116476.30	200742.78	40565.64	59619.26	220588.64	65800.05	179877.16	67261.33
6937_218.154_6.72_CCMSLIB00003139825	194.8002	141.4390	122.6011	132.3048	101.7493	140.0407	163.3986	130.1194	181.6826	112.0792	145.0350	118.5434	236.6825	217.4322	143.8073	260.0161	11786.5582	116.6599	333.5123	3500.0569	101.7493	1419.0541	152.0533	189.6896	109.0957	156.8604	256.5086	212.8658	5301.5855	324.4197	184.8420	186.2699	208.7694	3232.0248	14758.5590	424.8544	10305.3152	12121.8604	22047.7900	24010.3944	304.0718	173.7023	150.9014	1778.2404	31912.9834	45775.0850	28778.6552	28296.0904	902.4554
3371_218.1863_1.42_nan	37213.6944	98948.2380	91026.7349	10614.6102	6733.7792	134.6650	156.8604	1809.0621	173.7023	124065.2096	740.1447	8641.5760	196053.1690	2426.5162	25809.7168	236.6825	23024.6280	112.9506	27062.7821	393624.8825	49981.0713	11027.7274	230474.6893	313858.5105	8407.2021	4814.4845	90792.0058	164482.5593	4742.9614	14141.5097	72227.1304	109564.7561	5977.3848	17360.9586	4767.0724	10688.7624	2934.2575	120.4798	3432.4744	9091.7979	35217.6262	7250.4983	95942.3542	19429.7885	2749.3368	17519.3000	141.4390	24802.0137	13840.0336
864_219.0265_0.63_nan	72039.818	18340.541	9280.211	55868.035	29267.137	130515.273	134333.715	30843.958	51555.562	29945.381	179877.158	147493.775	24010.394	26593.020	44413.499	93596.951	164482.559	65454.208	29177.126	20978.572	6269.963	13790.670	43717.723	149862.732	37654.122	41047.190	74504.221	17519.300	66706.102	69156.907	25159.148	42853.548	54136.403	308084.462	73550.471	215871.554	91774.641	199251.658	96211.417	52013.314	72227.130	149862.732	58368.206	180502.009	77297.185	50707.027	96211.417	113738.810	222371.171
983_219.0355_0.64_nan	22907.3975	3568.7294	808.9726	1419.0541	2857.3459	6413.1765	16622.3106	3768.3095	6332.3497	632.0749	15920.0787	20132.6747	588.9160	21914.1436	13602.9656	11989.3634	31357.6564	12842.0315	48710.7587	4696.3473	12623.3288	5078.2471	8103.6517	8876.8161	5424.8387	44786.7255	36490.2331	4124.1491	8437.6898	40922.5150	2500.6352	22846.0139	315758.1379	14049.7873	5706.5099	11027.7274	42972.4604	16318.1530	45278.4184	41831.1493	4973.0803	101153.3175	250.6848	27371.0599	15353.6849	3365.2143	2119.4595	27293.4431	17151.7175
1433_219.0974_0.68_nan	37437.29	268404.68	197495.72	15406.00	163419.21	167177.61	213426.24	37978.52	176613.16	64918.58	59780.17	124810.48	351113.08	28545.89	210573.69	22846.01	74124.39	99240.50	14710.54	212419.30	90313.81	61626.85	294650.03	240715.16	31649.38	20545.57	27994.83	319292.28	39986.04	33349.20	110783.23	273741.09	62308.10	143120.98	179877.16	48434.66	194459.54	194459.54	122912.28	134333.71	272647.88	206391.22	48180.17	75085.47	175409.03	128943.79	149375.44	174083.72	194459.54
2528_219.1339_0.9_CCMSLIB00009998961	193763.143	24723.577	13375.425	63497.838	43199.651	338324.992	54136.403	14910.733	320532.683	49573.458	28296.090	52013.314	11232.587	75477.617	65091.867	236209.765	34143.685	34247.328	21665.656	13939.291	78342.324	80651.104	28218.418	22907.398	179877.158	95942.354	31548.664	14094.376	31097.679	51854.282	37334.248	32087.552	41722.560	64198.398	192919.563	96737.543	67078.152	60949.806	263224.526	86283.024	8173.808	41383.267	63651.718	63301.364	119923.191	71285.406	89117.082	55557.742	147493.775
1216_219.1339_0.68_CCMSLIB00009997827	208813.32	126699.41	32764.88	142339.12	102498.55	157458.31	157458.31	83805.67	127815.91	236209.76	161521.71	142339.12	23293.56	276546.58	183316.65	330986.18	116128.98	206391.22	121042.09	77505.00	154386.02	429262.93	104992.64	72227.13	148888.81	146231.19	174791.34	104148.38	159151.36	174791.34	101412.73	116476.30	166565.73	252082.61	172803.04	186560.11	141186.27	165505.23	41945.09	200061.47	75284.00	187973.97	215019.54	272647.88	147938.49	147493.78	186560.11	200061.47	308084.46
2645_219.1339_0.94_CCMSLIB00009998961	49274.003	104715.641	25381.499	254983.173	177807.202	56789.622	293075.491	33744.885	79163.590	412642.542	268404.681	181140.063	7446.406	325471.236	191448.008	455823.426	251176.007	340266.199	160240.444	32567.144	219804.044	332880.645	97268.235	30843.958	355185.184	225803.572	55712.341	3853.571	223188.202	213426.237	95415.626	122152.530	177145.248	391209.091	48434.665	578173.490	246335.710	342595.735	61786.065	340266.199	8542.548	208015.300	688755.307	501187.373	45160.283	272647.876	303645.301	308084.462	546504.185
3526_219.134_1.58_CCMSLIB00009998517	23649.431	57109.852	14338.745	14289.501	192919.563	308084.462	298971.090	26049.097	39986.039	5078.247	25016.269	36588.164	10073.882	22720.300	267199.671	8842.081	74504.221	415123.102	4619.490	36091.771	113738.810	38876.465	32863.484	17675.495	15148.043	71858.907	9849.336	10187.150	16404.744	18616.691	101153.318	92281.419	44660.271	74883.735	273741.093	143524.297	162779.614	312423.185	132787.399	184649.989	2812.253	74883.735	56472.702	116128.982	113738.810	130515.273	305129.421	223188.202	319292.275
3356_219.134_1.41_CCMSLIB00009998517	58199.958	92809.329	36375.333	167177.611	161521.709	240715.164	210573.691	32671.451	190837.358	215019.538	156899.073	114444.668	13285.694	82657.190	206391.220	85822.605	163984.112	373015.663	145267.672	22846.014	128943.794	178494.153	82896.486	26994.604	284656.882	149862.732	47460.694	14961.646	160240.444	17407.577	59780.171	104450.622	109851.644	208015.300	224960.161	290219.244	196776.671	317650.016	172803.045	273741.093	8064.884	130118.035	373015.663	259920.534	154386.021	133953.674	151836.207	213426.237	252082.610
958_220.0701_0.64_nan	1088.7885	603.4089	372.9035	1594.9774	229.1647	531.2275	773.6828	383.0929	67805.1338	1111.2861	11657.0005	333.5123	1610.2947	85822.6054	536.2330	17209.2269	8738.8052	328.7437	204.7075	715.4560	260.0161	43199.6505	625.3327	964.2535	22114.6292	10986.2417	5248.2704	1170.7137	35590.1425	68770.1558	766.0699	955.0157	1170.7137	2000.3092	383.0929	138489.0247	1123.7930	1747.8438	1032.8929	2812.2530	1747.8438	866.4524	160240.4438	32964.1358	497.8354	282.3019	481.3119	459.1635	5301.5855
3639_220.118_1.76_CCMSLIB00005464333	1062566.59	2632417.08	2163157.55	320532.68	567893.11	122912.28	99532.65	1165607.31	187358.91	2213696.90	1062566.59	1616011.72	1978354.78	738796.17	1081273.12	643459.37	417753.92	732147.69	986937.13	1855397.60	1901077.41	1133242.92	4452210.76	1978354.78	1430604.40	840747.08	2268794.82	1978354.78	1201964.38	732147.69	840747.08	3274370.93	921955.12	398505.62	876126.68	306367.91	1677632.27	481826.53	551624.26	183933.25	3679356.07	1201964.38	2121056.71	901266.57	209675.24	709346.30	196776.67	618533.97	763196.99
2637_221.0921_0.94_nan	65973.32	65091.87	67626.65	48855.52	50870.46	72592.21	73919.82	101661.60	52900.83	66162.90	90555.35	75085.47	77914.94	61961.68	80443.37	55868.04	40213.28	43199.65	101153.32	85387.57	37213.69	175988.53	64011.48	87976.10	43199.65	68189.62	61279.85	70130.43	155402.31	52750.91	27838.46	34526.01	74504.22	41945.09	44786.73	43952.06	59780.17	26593.02	15769.66	52163.32	76673.11	65800.05	133164.75	34247.33	56331.81	98948.24	47603.92	43326.47	59314.21
2939_221.0951_1.02_CCMSLIB00009993424	3853.5708	132787.3992	122912.2801	1638.9813	30843.9578	47327.9239	45278.4184	53049.4742	1565.8453	2335.6762	6633.8207	10494.4386	148888.8067	4101.5957	66335.8721	29516.2502	8671.4018	47881.2343	5301.5855	63132.9000	30164.8142	9022.0543	57574.7938	20064.4105	1853.0569	46944.8428	3701.9852	64731.9391	8738.8052	388.2220	17628.6163	26433.6876	4566.7701	5880.6272	80875.7742	7151.4406	11187.1503	56472.7024	24514.3414	33744.8847	62629.6333	72971.2080	4101.5957	3905.0034	37437.2890	24145.6831	80651.1035	36490.2331	52750.9144
420_221.1495_0.59_nan	33842.544	876126.675	745434.993	648625.025	1029313.703	309242.669	336512.059	1014557.014	140294.222	154386.021	368644.664	631044.670	945767.307	3153.051	1616011.719	237147.563	1402218.203	1081273.124	1430604.404	722979.284	1523242.710	82896.486	1099910.894	189412.576	688755.307	794232.185	662429.799	523895.910	49981.071	9166.240	722979.284	1402218.203	501187.373	140294.222	1402218.203	77914.938	1062566.590	1133242.923	386093.091	1642903.925	1248061.102	1486743.353	9486.598	437635.916	1029313.703	145715.140	104148.381	1616011.719	74124.387
4484_221.1649_3.83_nan	2500.63517	8805.80807	1241.34688	31453.05746	9091.79789	16.80452	16.16109	49143.04004	19.82799	669565.78447	17.52592	16.16109	21.40749	19.82799	24074.35514	15.41262	3045.08655	18460.97367	24219.55595	16517.05921	15.41262	16365.24321	26994.60407	36490.23311	56789.62228	14.72651	22.28048	12704.45783	16.16109	22.28048	16.80452	94920.69889	35686.99544	15614.93395	16222.46727	26.03490	20.55597	15.41262	16.16109	41159.20242	20.55597	4295.24092	19547.23875	13552.96454	23168.87328	22720.30034	18.32639	75284.00314	26.03490
4307_221.165_3.54_nan	163984.11166	11232.58726	11064.13189	47.23052	17313.39634	55.43809	62.37179	45.02095	62.37179	42055.88797	56.25768	130515.27324	31097.67887	68.61316	46547.02594	67.20603	62.37179	42.85319	3432.47443	174083.71628	117521.13877	757.79262	30242.84608	69729.47037	38.69963	55.43809	3682.45577	145267.67194	56.25768	73.24007	11405.20592	47460.69370	10532.19841	55083.76205	3209.32480	80.35674	63.99289	49.42578	59.81306	15817.52465	37762.40745	9129.87578	48.40273	48.40273	8064.88366	3477.92640	58.97127	5880.62719	3905.00340
5331_222.0761_5.22_nan	25973.846	63651.718	24366.275	19547.239	44299.695	125162.701	133953.674	50560.585	69729.470	20433.781	93848.520	19825.673	22252.451	72592.211	64918.578	59149.228	519014.323	46023.625	74504.221	59149.228	35303.296	99806.919	21285.521	33546.877	11444.002	55239.042	112037.162	77505.004	90077.525	84944.992	9310.410	19999.802	212419.297	126313.422	203824.137	2772.781	124810.479	285874.981	303645.301	212419.297	29868.660	166565.728	29599.467	21974.010	182541.651	716249.001	252082.610	215019.538	12842.032
1255_222.0972_0.66_CCMSLIB00010103114	103268.876	54447.373	20433.781	253485.364	243908.725	237147.563	241722.089	131627.576	235086.910	56169.849	412642.542	332880.645	27141.523	357018.991	86283.024	546504.185	391209.091	211541.992	90077.525	7886.446	99532.650	67261.328	171642.045	93596.951	242803.664	470519.165	513364.374	20978.572	31453.057	441019.664	320532.683	242803.664	167177.611	248714.228	264360.328	1165607.313	578173.490	594958.118	688755.307	275136.736	606500.401	249900.366	71086.972	474255.582	149862.732	69945.699	107554.694	423472.924	302117.636
5768_222.1125_6.01_CCMSLIB00009992240	70.14573	9994.04528	22180.00272	140763.39170	53959.15098	74504.22107	77297.18513	41383.26713	20605.41546	136336.60684	2136.54229	731.50858	10112.47544	12238.46896	7477.95361	30486.29003	1066.03794	176613.15782	9555.65594	7853.48615	4767.07240	19604.36611	11908.52866	10149.48568	215871.55436	46412.95039	1241.34688	12889.32053	2730.02658	93.68305	79.63049	4295.24092	10264.36382	89.34134	61786.06513	2352.55090	10414.52999	1342.26590	19604.36611	5078.24707	6664.69044	6473.83169	9341.68498	60.61105	78958.06664	6386.04718	10149.48568	1170.71369	112.95063
3880_223.1077_2.62_CCMSLIB00009982614	19188.93655	39315.69227	84472.40657	35883.89846	293075.49115	192236.75737	223188.20206	3613.10950	19252.06915	7250.49829	23493.30631	18063.41852	23091.94581	6798.62484	243908.72486	15973.35037	32004.19639	437635.91646	42972.46039	39986.03887	92809.32853	21725.03492	108112.39208	5676.70193	60788.00718	44180.69909	11187.15029	24145.68307	10264.36382	5109.92527	31912.98344	57734.25037	19881.30109	93596.95082	317650.01624	75085.46789	183316.64739	175988.53087	81323.41538	154888.98968	32964.13583	64731.93908	17005.85469	64011.48035	124448.35458	25307.49898	114444.66767	142721.07258	62795.45708
6014_223.1441_6.27_nan	14961.64568	37334.24786	91774.64090	51.48086	31357.65640	58.01279	65.65062	3500.05690	66.40448	9091.79789	60.61105	23724.66891	82657.19049	71.64214	45160.28264	70.14573	470.90800	465.17059	6239.74874	131285.25445	50560.58468	58.97127	89832.63197	144794.06245	45.02095	58.97127	9377.56266	103268.87599	60.61105	79.63049	20736.10228	98668.03542	65.65062	77.06004	49274.00265	85.97004	1043.42874	5164.86207	64.77642	10688.76236	79801.66215	17567.09804	54.55619	50.40046	18738.00005	3589.79559	61.35508	4342.83296	6537.07615
44_223.9886_0.57_nan	54918.783	206391.220	30486.290	81102.932	183933.246	181140.063	152865.433	300618.564	215871.554	138027.201	167177.611	213426.237	116128.982	114077.966	263224.526	49848.600	261810.437	89117.082	70130.429	109264.690	197495.720	159151.357	158005.048	135115.185	77297.185	88680.913	224960.161	76869.680	124448.355	239460.264	265867.937	364011.476	849774.958	188655.486	114444.668	6093.631	313858.511	196053.169	446394.028	181807.094	168429.521	259920.534	19770.592	293075.491	129750.570	208015.300	66526.840	317650.016	174083.716
3454_224.0553_1.49_nan	1585090.585	8239.484	8773.383	4101.596	3232.025	1498.329	2812.253	25589.345	3020.855	95942.354	252082.610	412642.542	9957.194	353123.018	6983.277	103014.508	173432.803	22962.095	149375.443	125931.498	155909.038	478260.676	20132.675	205559.525	11027.727	145267.672	238359.056	19669.323	147099.131	409420.864	54297.045	127815.911	357018.991	890028.008	13790.670	5193.518	174083.716	18182.106	6798.625	181140.063	33153.006	181807.094	118236.224	138489.025	5880.627	156403.204	30843.958	437635.916	781875.661
3269_224.0776_1.26_nan	279374.67	105282.76	101412.73	79801.66	108975.88	119240.36	168997.05	181807.09	118569.62	12369.67	198494.73	215871.55	74504.22	224960.16	155909.04	93335.77	198494.73	181140.06	329346.13	196776.67	245109.23	474255.58	137166.52	106970.90	220588.64	222371.17	94920.70	167177.61	378185.80	281983.06	95675.96	96995.88	156899.07	152865.43	98668.04	11908.53	144353.35	133570.73	133570.73	222371.17	85165.96	145715.14	154888.99	133164.75	152349.96	319292.28	325471.24	261810.44	81540.96
954_224.1128_0.64_nan	15769.655	46675.823	12982.525	61961.685	96211.417	193763.143	214193.089	166016.546	332880.645	21226.066	107841.503	64198.398	3701.985	73550.471	64198.398	77297.185	154888.990	128199.523	59941.742	14141.510	20313.352	170289.303	26899.364	56949.162	58040.587	156899.073	53796.605	9920.315	53049.474	100071.675	38089.794	43081.112	49848.600	117868.025	147938.489	40565.637	175988.531	192236.757	323877.099	93335.768	38194.668	83132.640	23493.306	34331.385	239460.264	122152.530	210573.691	97268.235	10986.242
4811_225.1122_4.35_nan	67.96369	59.81306	6537.07615	59.81306	49.42578	64.77642	72.35265	56.25768	76.18732	52.59092	67.96369	55.43809	73.81652	78.79569	63.20166	79.63049	71.64214	56.25768	50.40046	63.99289	52.59092	66.40448	67.96369	73.24007	11786.55816	69.34224	88.41524	74.58326	1218.51775	89.34134	75.33287	70.87614	73.24007	87.68077	12623.32878	93.68305	76.18732	59.81306	277998.61088	66.40448	85.97004	71.64214	91511.87077	1147.53777	71.64214	58.01279	69.34224	58.01279	73738.08813
3107_225.1222_1.09_nan	32173.32614	81102.93168	61446.58416	582.54932	32358.15792	4320.30224	2155.05846	26994.60407	1793.19680	69945.69897	2612.57504	37547.03389	53959.15098	1823.01518	98086.83756	4566.77014	7377.34531	1793.19680	22519.43162	118569.61715	102753.07327	5164.86207	155909.03752	164482.55932	856.12264	2595.36812	133.56764	67453.73031	8671.40184	2650.12018	121779.89794	81540.95514	23855.55790	4669.01629	5301.58550	5856.16706	11616.59678	3410.96296	3365.21428	91.03977	28069.06914	14572.97705	2155.05846	6633.82069	3832.99166	13698.63761	11486.60204	10073.88181	14710.53631
4129_225.1233_3.2_nan	11908.529	23569.421	18793.465	49848.600	23024.628	104450.622	98668.035	29599.467	90077.525	17056.626	15871.449	16222.467	7545.094	43717.723	34921.242	57424.729	48317.556	66162.899	62308.103	17209.227	57734.250	54918.783	19719.022	16733.822	66706.102	90077.525	17956.362	23649.431	6894.094	43455.770	36278.705	12534.053	16365.243	65091.867	84242.314	22720.300	80875.774	74691.755	120662.512	95164.722	10187.150	21405.253	36278.705	28624.412	157458.310	127815.911	154386.021	101412.730	11187.150
1068_225.1234_0.65_nan	246335.71	398505.62	234193.11	187358.91	276546.58	403175.41	504782.29	618533.97	342595.73	322210.01	349215.28	532917.51	133953.67	519014.32	403175.41	432317.06	811631.08	386093.09	462527.56	174791.34	230474.69	945767.31	293075.49	231347.66	281983.06	366290.10	155402.31	189412.58	210573.69	293075.49	176613.16	124810.48	281983.06	840747.08	492650.18	133953.67	971349.70	470519.17	415123.10	578173.49	180502.01	567893.11	474255.58	398505.62	631044.67	1274968.78	773299.71	1146635.08	33444.29
4601_225.1234_4.05_nan	69351.7503	48180.1664	43836.3585	164.8398	171642.0447	33349.2039	24439.1763	7654.7815	256.5086	15405.9985	15405.9985	58199.9581	50419.2218	350.1772	227657.3170	436.7057	39544.8231	1278.5977	93335.7684	67078.1525	112037.1619	221.9860	50419.2218	22455.3003	2468.0627	6183.9914	18906.4013	89117.0823	282.3019	568.7308	129750.5697	143944.9603	18850.9818	154888.9897	246335.7097	4246.5699	13652.9966	73550.4710	15871.4495	170936.7648	163419.2057	849774.9578	200.5000	269612.3091	263224.5261	73919.8201	193.1231	49416.5973	20370.8114
7735_225.1961_7.09_CCMSLIB00003135659	3500752	2715225	1855398	1585091	1938015	2551733	2458832	2778114	2458832	1764631	3274371	2268795	2458832	2329177	2458832	2381072	2778114	2121057	2213697	1677632	1802610	2948179	2068473	2121057	2016543	2068473	2863885	2329177	3061723	3061723	3820722	2863885	12710985	3274371	2268795	4189492	3061723	2632417	2551733	2213697	2778114	3061723	3500752	3153742	1721450	2016543	1938015	2551733	8224551
1861_226.0693_0.71_nan	130118.0351	14910.7331	11569.1842	12495.8850	4342.8330	5823.1673	4922.8675	30242.8461	3813.5730	28472.3225	29177.1256	2772.7810	4363.0681	24951.1587	3153.0513	18119.5748	50870.4570	274.9271	50261.6010	26049.0966	2913.5921	41267.9409	20911.8492	9883.3436	26049.0966	10494.4386	20545.5695	22385.5208	77710.4385	60608.5994	8303.6104	10305.3152	30567.5182	33546.8770	4996.2798	26737.0307	41831.1493	4006.5532	9737.3217	12578.9113	8641.5760	23942.9860	122912.2801	36998.0878	7217.8702	34628.9439	41487.2184	42279.0628	70899.1447
2607_226.1074_0.93_nan	523895.91	145715.14	181140.06	15920.08	19881.30	15769.66	13123.49	81102.93	19429.79	285874.98	196053.17	167177.61	108112.39	28695.21	94129.57	47195.47	277998.61	53335.20	169659.68	163419.21	91026.73	287137.57	141596.57	275136.74	17407.58	32964.14	230474.69	127060.67	446394.03	62457.97	45896.76	107841.50	99806.92	275136.74	171642.04	172803.04	353123.02	59780.17	124065.21	174083.72	165505.23	172803.04	117868.03	258788.92	41945.09	478260.68	122912.28	224960.16	556144.88
1782_226.1074_0.69_nan	342595.7348	62457.9711	24880.9293	4363.0681	202.5790	4514.2552	2296.2386	47460.6937	757.7926	85165.9555	78546.0684	80443.3714	43199.6505	20545.5695	53493.4451	35497.5243	163419.2057	38419.8952	98384.7296	103268.8760	60608.5994	110473.4813	50707.0268	94920.6989	7114.0291	22252.4506	104715.6408	31912.9834	182541.6509	44180.6991	11989.3634	83132.6400	64562.4923	152349.9571	90555.3476	130515.2732	190136.2344	21285.5211	49573.4584	67453.7303	107554.6939	125162.7008	51854.2824	175988.5309	15817.5246	181140.0631	42516.4336	112705.4995	351113.0765
9213_226.159_7.79_nan	28936.05	24802.01	16566.25	17794.06	19825.67	20132.67	26120.86	22907.40	25237.64	15817.52	26899.36	20064.41	41383.27	29435.58	27994.83	31738.19	29435.58	16270.72	18182.11	24010.39	15871.45	28069.07	21405.25	27293.44	313858.51	22595.25	34526.01	32567.14	27517.36	36278.71	47881.23	29012.26	29177.13	54918.78	19604.37	403175.41	33546.88	16462.23	25237.64	27920.23	35396.17	40213.28	179239.83	147938.49	21612.56	15973.35	83581.80	21665.66	78958.07
738_226.9515_0.61_nan	702154.7915	133570.7339	22779.2212	53493.4451	503.4638	1194.5749	1823.0152	32358.1579	84472.4066	129750.5697	25091.6292	884.5030	3545.5742	134726.8060	1368.9853	150356.7125	101153.3175	757.7926	161521.7094	35217.6262	20491.3956	45896.7616	1419.0541	2296.2386	99806.9189	25307.4990	60949.8058	32467.4681	98086.8376	192919.5634	453239.9644	65973.3170	2710.9737	406388.6992	943.4740	509382.9340	26282.8175	638.9714	2315.7003	1565.8453	3745.2427	2084.4915	415123.1023	86756.8754	1253.2330	675.7248	15405.9985	1194.5749	85822.6054
3989_227.0791_2.84_nan	33546.877	33641.159	9779.277	149862.732	17107.084	152865.433	181140.063	2612.575	148888.807	8510.914	17005.855	11444.002	33054.542	185305.208	29774.784	184649.989	23366.757	46675.823	4867.833	13652.997	34331.385	9409.002	21350.228	6633.821	36998.088	41267.941	14185.711	9883.344	7250.498	34526.011	48855.517	6983.277	30242.846	29599.467	89355.888	145267.672	27755.991	17209.227	82433.255	14961.646	25447.772	2812.253	1253.233	38089.794	77505.004	9883.344	8272.065	15614.934	18966.559
2363_227.1024_0.88_CCMSLIB00003135898	26737.031	13602.966	10494.439	78342.324	86283.024	54136.403	32671.451	10688.762	138027.201	18681.733	55083.762	63301.364	16950.462	275136.736	62965.861	131985.782	18966.559	28936.050	13740.539	18966.559	29267.137	31263.789	57424.729	17850.634	46944.843	128584.183	23366.757	29516.250	15920.079	112366.585	39194.192	31453.057	59780.171	32173.326	106694.137	51003.536	63651.718	42399.520	84026.147	46412.950	41159.202	23649.431	52466.762	19252.069	35590.143	12412.455	74312.521	48180.166	76673.111
3622_227.1026_1.74_CCMSLIB00003135898	189.68958	17.52592	638.97139	1898.65591	4696.34729	239460.26411	238359.05572	54297.04491	9957.19430	155.81794	1778.24037	146.09159	26.03490	231347.66328	97.42556	2576.42867	475.84096	9377.56266	226.29701	913.23826	447.58946	7410.76652	22.28048	913.23826	1379.66917	2051.64353	2352.55090	19.82799	547.97105	2207.71269	236.68245	715.45605	2730.02658	1356.04073	21665.65590	32.27022	4052.63402	31649.38011	409420.86436	263.32434	26.03490	123.60048	1088.78850	131.25536	18616.69061	13511.35702	349215.27559	3232.02483	1253.23304
9281_227.1277_7.82_nan	34331.3848	61446.5842	38757.7173	80443.3714	55394.9013	22047.7900	24802.0137	45775.0850	23789.0837	28624.4119	61961.6845	15009.8349	67626.6500	48317.5559	47731.8927	47071.8830	256.5086	26120.8557	63301.3644	64731.9391	43081.1123	61961.6845	67991.6858	65091.8671	16950.4622	87008.4946	50121.7895	35883.8985	101661.5989	20370.8114	23091.9458	41267.9409	50870.4570	808.9726	184.8420	1077.8403	393.3327	531.2275	12534.0530	226.2970	65973.3170	20253.6657	18738.0000	194.8002	234.1468	150.9014	224.0460	204.7075	2315.7003
5651_227.1278_5.84_CCMSLIB00009946302	94.59116	647.35811	964.25353	84.34555	64.77642	524.92720	94.59116	1869.14337	101942.55320	459.16347	83.54519	73.24007	2500.63517	2084.49150	81.14772	112.95063	93.68305	1898.65591	536.23297	1278.59771	4720.67623	7080.21650	86.92164	106.32645	67.96369	93.68305	123.60048	103.63396	34526.01069	36375.33266	102.68153	94.59116	247317.43593	122.60108	76.18732	134.66501	101.74933	75.33287	99.15677	85.97004	2015.85157	104.55645	16680.07955	77.06004	87.68077	2352.55090	6356.90807	470.90800	163.39859
5068_227.1278_4.78_nan	542181.82	347131.30	226782.33	190136.23	216896.29	279374.67	309242.67	453239.96	193763.14	320532.68	537435.93	453239.96	197495.72	409420.86	293075.49	319292.28	225803.57	184649.99	612501.41	261810.44	205559.52	1555075.52	353123.02	323877.10	323877.10	434929.83	256089.82	285874.98	606500.40	594958.12	131285.25	258788.92	519014.32	241722.09	117172.88	13201.97	271259.07	118236.22	132374.71	276546.58	222371.17	373015.66	643459.37	82219.24	196776.67	429262.93	313858.51	285874.98	138936.34
3232_227.139_1.23_nan	14802.6000	192236.7574	412642.5418	58524.5172	66162.8992	124.6206	142.6446	52750.9144	155.8179	111415.4880	6183.9914	57109.8517	283203.4282	173.7023	99532.6499	194.8002	14440.0700	27607.6766	34921.2416	523895.9095	188655.4858	7620.3087	243908.7249	158005.0481	41047.1900	6239.7487	34247.3276	320532.6826	160.8118	253.6341	2857.3459	160240.4438	2068.9189	271.5456	34331.3848	316.4013	25159.1482	4437.3563	167.8109	89832.6320	94380.4391	11310.9837	10494.4386	1699.5473	11616.5968	2484.0741	3192.4671	21545.0048	53796.6046
2572_227.139_0.91_nan	866.4524	3153.0513	170289.3034	25447.7720	63497.8384	4006.5532	6269.9629	273741.0934	12159.8550	3682.4558	29516.2502	3978.8068	7959.6633	118236.2244	19999.8022	87716.0307	10377.9951	14961.6457	23724.6689	5137.7647	110783.2303	120298.3053	11616.5968	18616.6906	31017.9743	145715.1401	320532.6826	16462.2322	19941.2170	130890.8692	130890.8692	2468.0627	20313.3519	13245.0869	4540.7893	113066.0886	444246.0812	182541.6509	183316.6474	3432.4744	5328.9510	11232.5873	24880.9293	3682.4558	151332.7607	128199.5234	70693.1929	11616.5968	4198.7709
3625_228.0503_1.76_nan	14533.6762	258788.9172	225803.5724	148395.9935	169659.6818	258788.9172	248714.2279	542181.8227	201375.2147	124810.4792	466503.4688	237147.5631	169659.6818	52750.9144	281983.0592	82657.1905	228688.2685	332880.6448	489041.4835	224088.1202	167786.4554	353123.0184	188655.4858	104450.6218	153412.7366	208015.3000	111415.4880	187358.9051	590516.5847	1012.7682	383.0929	26666.0394	27371.0599	11310.9837	103552.2493	12412.4546	218881.2278	112705.4995	115785.5577	118236.2244	181807.0936	198494.7320	300618.5637	147099.1311	173432.8028	403175.4083	322210.0088	276546.5787	3020.8551
5815_228.1231_6.09_nan	110.03168	14710.53631	19133.22728	136336.60684	91264.72676	13031.59701	5022.02595	6798.62484	31649.38011	2352.55090	10769.21976	14961.64568	4150.35374	126.66115	20545.56947	135.55515	8641.57602	72971.20796	10688.76236	16027.31890	21162.09648	1457.69540	18906.40126	6269.96294	119240.36475	17056.62579	3589.79559	12030.99212	111.06577	11187.15029	847.55551	4973.08034	117.64374	153.29767	18014.45801	41722.55974	10814.98538	11405.20592	116.65994	34427.08856	14961.64568	5220.55279	95.34527	3209.32480	773.68277	78.79569	5360.04087	5451.76698	12412.45464
2966_228.1232_1.03_nan	38419.89522	1898.65591	70.87614	51003.53607	10653.13643	17675.49471	22324.97883	1241.34688	24880.92926	682.21357	48180.16645	39194.19248	107.22730	23855.55790	2372.78645	24654.24511	38986.34912	18906.40126	15252.89962	9816.01264	18681.73335	6440.57240	14961.64568	4320.30224	81102.93168	51133.04215	31017.97433	1218.51775	1134.55803	15769.65513	993.91713	19312.00166	9245.07537	39424.39303	22846.01388	201375.21471	43717.72267	33349.20395	21847.28691	36792.73997	19188.93655	8374.88936	943.47400	11740.84258	3113.10228	1684.23921	3929.12783	12578.91131	73356.42824
9380_228.2322_7.9_nan	13419.703	10264.364	229612.520	6983.277	5823.167	8064.884	10112.475	8204.741	113066.089	130118.035	111090.260	57424.729	115463.804	14094.376	10225.579	15197.630	10225.579	6506.793	6183.991	59466.891	6004.952	10653.136	167786.455	116836.608	166565.728	9204.196	15009.835	84242.314	11232.587	93596.951	15673.354	11486.602	57574.794	23235.265	7446.406	322210.009	15871.449	47603.915	11569.184	11740.843	283203.428	14338.745	137166.522	95415.626	8985.526	74124.387	71463.234	9280.211	38089.794
6544_229.0496_6.55_nan	1123.7930	625.3327	383.0929	363.2959	234.1468	547.9711	799.5561	4645.6946	884.5030	5220.5528	453.2192	341.7471	77069.9399	1394.2534	561.7161	1498.3292	25513.4574	333.5123	208.7694	747.5207	4922.8675	790.0049	638.9714	1003.4842	231.7579	668.4456	1483.7748	1229.5488	984.3648	1964.0664	773.6828	984.3648	1218.5177	9663.4508	388.2220	31453.0575	1170.7137	248.1075	1077.8403	588.9160	5164.8621	913.2383	610.3021	12073.8345	3589.7956	292.9008	492.3521	21162.0965	1029313.7029
2937_229.0819_1.02_CCMSLIB00006679412	96995.8776	13245.0869	20370.8114	11740.8426	1316.9677	142.6446	166.3490	14533.6762	8738.8052	766.0699	11354.6274	37334.2479	36894.2643	38297.1811	21974.0102	37334.2479	19065.4435	9994.0453	32173.3261	29774.7838	4389.6864	1278.5977	40105.0466	41159.2024	12412.4546	32863.4838	18850.9818	39315.6923	3365.2143	48993.8446	186.2699	49143.0400	38194.6676	96211.4166	11064.1319	436.7057	57887.7265	11989.3634	7823.6981	55712.3405	29267.1370	65973.3170	153.2977	16950.4622	5676.7019	111.0658	149.6581	55394.9013	173432.8028
2764_229.1182_0.97_nan	4101.596	18681.733	10729.565	34921.242	41602.065	106970.899	80651.104	13031.597	10377.995	4742.961	11528.280	3477.926	11310.984	1330.789	42853.548	1406.893	25237.641	92809.329	21035.400	18182.106	5164.862	11989.363	9628.523	6765.177	76673.111	10688.762	5736.701	13552.965	13161.608	1823.015	19133.227	18616.691	6599.309	9052.920	102498.549	30242.846	98668.035	89832.632	23649.431	62795.457	7756.687	24951.159	27062.782	24219.556	9663.451	25733.267	67078.152	87468.013	41267.941
1383_229.1184_0.67_nan	25307.4990	108676.2281	199251.6583	33153.0059	175409.0323	170936.7648	211541.9918	112705.4995	763196.9910	15920.0787	102498.5486	56949.1617	91264.7268	126313.4221	136336.6068	119923.1911	41047.1900	115463.8044	130118.0351	5328.9510	23366.7571	109564.7561	24880.9293	23789.0837	39424.3930	81540.9551	50261.6010	22907.3975	58994.1183	58994.1183	57109.8517	37100.7729	44058.5117	43836.3585	41159.2024	28069.0691	96481.7607	39867.5140	20192.4848	44180.6991	31912.9834	182541.6509	56007.6346	20736.1023	16404.7442	29177.1256	29435.5792	59466.8912	37547.0339
1139_229.1295_0.65_nan	152865.43	349215.28	211541.99	94920.70	196053.17	224960.16	303645.30	327407.18	172803.04	251176.01	272647.88	257370.25	150850.12	206391.22	344726.69	162779.61	462527.56	196776.67	257370.25	172284.00	142721.07	594958.12	303645.30	222371.17	150850.12	179239.83	170289.30	166016.55	238359.06	166565.73	164482.56	185305.21	272647.88	383188.08	275136.74	61446.58	523895.91	273741.09	162164.86	308084.46	193763.14	319292.28	254983.17	238359.06	349215.28	466503.47	323877.10	551624.26	27371.06
6983_229.1435_6.74_CCMSLIB00009967483	21545.005	225803.572	159151.357	9518.532	81766.899	18850.982	33243.947	359470.119	2979.438	423472.924	27371.060	16517.059	80651.104	4363.068	101942.553	4742.961	13201.970	107841.503	50870.457	65454.208	16895.519	59466.891	200061.473	56169.849	18014.458	2392.349	56169.849	107841.503	147493.775	5622.397	17151.718	47071.883	143524.297	6664.690	40443.692	7181.896	57424.729	26049.097	3589.796	16794.955	80004.531	16318.153	27517.363	29435.579	27994.834	117172.885	87468.013	26899.364	14094.376
1811_229.1547_0.7_CCMSLIB00009982053	54136.40	50707.03	37213.69	474255.58	44541.43	1062566.59	470519.17	1721449.89	489041.48	32087.55	56628.24	45521.22	75861.39	532917.51	59314.21	738796.17	62308.10	1721449.89	830975.98	44058.51	309242.67	55868.04	42853.55	49848.60	1353359.88	773299.71	65278.03	65973.32	50707.03	901266.57	432317.06	59619.26	57887.73	101661.60	459587.79	87716.03	300618.56	971349.70	1146635.08	60455.93	70492.95	82896.49	47603.92	54918.78	890028.01	353123.02	1978354.78	42055.89	128199.52
3697_229.1547_1.9_CCMSLIB00009998963	164991.191	24514.341	12623.329	99532.650	49848.600	25381.499	34143.685	3232.025	47881.234	193763.143	45640.660	4814.484	7477.954	141596.574	25016.269	95415.626	33938.177	27062.782	20491.396	10225.579	44660.271	30333.266	6798.625	11824.377	95415.626	13285.694	3545.574	8407.202	115785.558	22180.003	5360.041	5534.372	13891.258	96737.543	22114.629	40105.047	26826.241	30843.958	13552.965	61111.210	2190.564	7756.687	156403.204	48434.665	13245.087	23789.084	72227.130	36278.705	20793.429
2291_229.1547_0.88_CCMSLIB00009982053	10575.196	7684.505	5164.862	187973.969	4198.771	412642.542	317650.016	441019.664	444246.081	4996.280	7114.029	5880.627	15559.902	446394.028	7959.663	229612.520	71858.907	462527.561	290219.244	9245.075	66526.840	90792.006	6568.580	10532.198	567893.108	351113.077	12534.053	11444.002	9280.211	403175.408	147938.489	9204.196	10454.004	18402.624	120662.512	19252.069	135924.059	263224.526	863244.471	9341.685	14094.376	11272.691	6506.793	7684.505	275136.736	90313.810	662429.799	6923.096	31097.679
2973_229.1547_1.03_CCMSLIB00009982053	17956.36	14239.15	208015.30	763196.99	179877.16	1585090.59	1802610.19	2068473.26	1146635.08	45278.42	150850.12	10688.76	24880.93	1312348.74	151332.76	1081273.12	275136.74	2163157.55	1248061.10	15252.90	551624.26	357018.99	11569.18	16794.95	2163157.55	1274968.78	20671.27	19188.94	15973.35	2213696.90	624655.29	16950.46	17460.13	31453.06	911295.20	30097.10	496847.58	1802610.19	4452210.76	16270.72	24010.39	21035.40	11989.36	14338.75	1430604.40	572184.48	3153741.62	78131.53	49981.07
3952_229.1547_2.75_CCMSLIB00009999613	618534.0	501187.4	1099910.9	1616011.7	2778113.7	3061722.8	1402218.2	108402.2	2329177.1	1248061.1	1802610.2	1353359.9	688755.3	2632417.1	2121056.7	2068473.3	409420.9	3274370.9	1331673.3	325471.2	654976.1	1486743.4	1486743.4	351113.1	2778113.7	1721449.9	312423.2	624655.3	754228.2	2121056.7	1855397.6	688755.3	1146635.1	434929.8	1642903.9	378185.8	1014557.0	2016543.2	1292949.6	1402218.2	840747.1	901266.6	1099910.9	1225186.6	1901077.4	821396.5	2715224.9	1978354.8	426386.6
3787_229.1547_2.35_CCMSLIB00009993880	18182.106	231347.663	252082.610	347131.302	556144.881	342595.735	268404.681	20793.429	327407.184	224088.120	251176.007	100881.948	170289.303	263224.526	139391.735	248714.228	63651.718	391209.091	179239.827	96995.878	181140.063	259920.534	277998.611	29435.579	429262.927	455823.426	35883.898	73356.428	181807.094	118569.617	215871.554	92559.426	185885.548	49709.843	349215.276	88212.953	193763.143	400720.702	285874.981	105568.951	197495.720	16222.467	256089.819	176613.158	236209.765	106694.137	159667.079	106431.491	44413.499
3842_229.1547_2.51_CCMSLIB00009999613	40105.047	168997.055	238359.056	246335.710	578173.490	179239.827	104715.641	30333.266	233318.281	106431.491	104148.381	143524.297	227657.317	281983.059	391209.091	315758.138	59941.742	426386.563	51133.042	78342.324	101942.553	48434.665	272647.876	12238.469	208015.300	148888.807	60788.007	519014.323	19604.366	150850.121	252082.610	295740.772	125162.701	22779.221	359470.119	9129.876	688755.307	156899.073	532917.507	143524.297	81102.932	48710.759	83132.640	118236.224	120662.512	11027.727	96737.543	273741.093	96737.543
3867_229.1547_2.59_CCMSLIB00009999613	37762.41	67078.15	112366.58	66706.10	111729.09	170289.30	163419.21	24010.39	172284.00	96995.88	74691.75	121401.16	85165.96	201375.21	61111.21	88445.16	30333.27	159667.08	45404.05	65627.58	185885.55	92023.89	82657.19	21035.40	92023.89	104715.64	393624.88	45521.22	21974.01	169659.68	145715.14	46944.84	107266.80	55239.04	127430.63	44901.59	139846.14	155402.31	179877.16	64011.48	93596.95	43584.52	18793.47	22519.43	138027.20	12159.85	485222.24	323877.10	55083.76
3566_229.1911_1.63_nan	41602.0655	5507.8859	3456.9691	125.5101	363.2959	132.3048	153.2977	119.5206	170.6923	7049.1292	137.6671	30486.2900	11528.2798	198.3992	6269.9629	229.1647	159.4385	112.0792	341.7471	217854.6262	110473.4813	145.0350	23024.6280	24297.4238	105.4321	148.4186	231.7579	60788.0072	176.8082	300.0211	8705.1690	8064.8837	191.3997	3113.1023	3853.5708	378.1068	183.2439	117.6437	189.6896	15721.1264	9555.6559	31738.1873	143.8073	125.5101	1077.8403	103.6340	138.8112	7310.4368	731.5086
3773_230.0424_2.31_nan	196776.67108	77.06004	68.61316	85.19183	65.65062	5947.62922	7823.69813	70.87614	100.91564	3133.07585	8272.06538	20671.26544	100.91564	33938.17744	81.94869	9883.34359	7959.66326	4841.38790	2518.59161	7508.96134	2033.83791	39092.32586	87.68077	17261.45886	3853.57078	16846.18355	35497.52430	104.55645	1853.05692	36091.77096	103.63396	1684.23921	18285.07391	44058.51169	77.88171	136.47329	30333.26574	984.36479	3613.10950	13602.96561	119.52057	4867.83287	588.91597	603.40892	89.34134	6765.17725	85.19183	25159.14818	231347.66328
4406_230.0424_3.73_nan	211541.99	375631.10	217854.63	209675.24	184649.99	94654.13	122520.25	481826.53	169659.68	362072.58	669565.78	388499.79	323877.10	309242.67	342595.73	357018.99	732147.69	198494.73	481826.53	332880.64	209675.24	773299.71	375631.10	466503.47	185885.55	378185.80	383188.08	312423.19	415123.10	245109.23	169659.68	370953.42	529219.57	722979.28	330986.18	182541.65	811631.08	398505.62	221451.10	513364.37	395751.50	654976.11	716249.00	584686.46	437635.92	489041.48	166016.55	624655.29	103014.51
1653_230.1134_0.69_nan	159151.36	42853.55	126313.42	74124.39	68770.16	59466.89	69945.70	52610.60	96481.76	113738.81	146674.35	99532.65	59149.23	157458.31	101661.60	117521.14	143524.30	76052.98	90555.35	86756.88	105282.76	210573.69	87240.49	138027.20	57887.73	62965.86	156403.20	115785.56	281983.06	98384.73	61279.85	71285.41	142721.07	150850.12	158005.05	115785.56	92559.43	97268.23	89832.63	98384.73	115463.80	90792.01	122520.25	224088.12	89832.63	143120.98	119923.19	149862.73	221451.10
3940_230.1583_2.76_nan	14664.006	12751.419	47327.924	131627.576	92809.329	16121.558	48993.845	5649.706	30486.290	31548.664	35396.172	43326.466	22662.328	116476.299	74883.735	135924.059	4789.983	82657.190	19065.444	35985.746	24439.176	37334.248	48180.166	5793.410	283203.428	34427.089	18340.541	7049.129	33349.204	29599.467	80443.371	28218.418	34820.673	7853.486	57268.810	15405.998	90313.810	40105.047	14664.006	56007.635	33349.204	9883.344	15148.043	30567.518	50261.601	24723.577	95675.955	44180.699	23789.084
2980_230.1584_1.03_nan	1638.9813	827.6187	13245.0869	88212.9532	13335.3899	138489.0247	153412.7366	196776.6711	131285.2545	363.2959	8985.5258	447.5895	2241.5885	161521.7094	4645.6946	120298.3053	26354.2953	191448.0080	131627.5762	1032.8929	52163.3234	40323.4149	799.5561	1368.9853	211541.9918	166016.5462	1884.7801	1471.6695	1278.5977	204697.8103	74883.7349	1229.5488	6332.3497	2650.1202	84709.7875	3278.3700	59314.2052	140763.3917	400720.7017	781.8485	2315.7003	13084.8246	6765.1772	661.2531	108402.2150	47460.6937	280675.6277	2595.3681	6733.7792
1664_230.1863_0.69_CCMSLIB00009996833	1430604.40	986937.13	1331673.33	251176.01	215871.55	96211.42	131285.25	383188.08	85165.96	1225186.55	291704.48	876126.68	803654.58	106694.14	434929.83	219804.04	763196.99	132787.40	643459.37	2632417.08	1099910.89	754228.23	1165607.31	4189491.76	478260.68	203824.14	1274968.78	1555075.52	638054.59	134333.71	688755.31	1938014.71	688755.31	556144.88	284656.88	303645.30	556144.88	184649.99	254983.17	380701.03	716249.00	612501.41	1248061.10	2068473.26	466503.47	682696.42	298971.09	773299.71	2213696.90
2279_230.1863_0.88_CCMSLIB00009996833	1402218.20	1045312.89	1146635.08	420474.33	230474.69	109264.69	87716.03	366290.10	170936.76	2551732.99	300618.56	732147.69	716249.00	177807.20	370953.42	239460.26	648625.02	144353.35	702154.79	1459427.60	986937.13	932272.47	1312348.74	3274370.93	849774.96	277998.61	959491.38	1523242.71	890028.01	185885.55	911295.20	1274968.78	702154.79	594958.12	257370.25	347131.30	509382.93	190837.36	256089.82	453239.96	695682.93	478260.68	1585090.59	1459427.60	432317.06	1045312.89	370953.42	709346.30	2163157.55
4739_231.1128_4.24_CCMSLIB00010106421	85165.9555	73919.8201	69543.5519	32467.4681	55868.0352	64918.5783	75652.3728	143120.9761	53187.4450	102753.0733	122912.2801	126313.4221	82219.2437	78734.6569	84472.4066	56789.6223	28296.0904	50560.5847	124448.3546	77914.9375	59314.2052	212419.2970	76461.6393	102498.5486	43584.5184	81323.4154	89832.6320	78131.5348	154386.0209	88212.9532	22846.0139	59941.7416	108402.2150	2793.0741	3477.9264	256.5086	5856.1671	3341.8995	7016.8633	6983.2769	17727.6369	12889.3205	34247.3276	1394.2534	1947.3259	13939.2912	9409.0022	7281.7332	465.1706
4522_231.1129_3.92_CCMSLIB00010106421	224088.120	155402.311	170936.765	89117.082	135924.059	177807.202	162164.863	322210.009	139846.136	210573.691	323877.099	275136.736	164482.559	202930.360	187358.905	123692.252	102498.549	161521.709	268404.681	177145.248	161521.709	459587.790	189412.576	83354.644	143524.297	187358.905	218881.228	177807.202	364011.476	209675.236	51265.600	133570.734	269612.309	12704.458	6154.242	14533.676	13698.638	9445.690	17956.362	24145.683	110473.481	28472.323	125548.646	19011.225	6122.804	27450.759	16517.059	20545.569	14910.733
4500_231.1129_3.88_CCMSLIB00010106421	72971.20796	5270.29543	2296.23860	740.14470	63301.36436	81.14772	90.09614	33641.15864	43081.11234	53493.44513	80.35674	3173.40557	4320.30224	98.22775	6033.76108	42160.66697	89.34134	7886.44593	1510.77803	9994.04528	2315.70029	186560.10840	1207.09005	166016.54620	46412.95039	88.41524	23024.62797	83805.66752	88.41524	87240.48789	818.66420	35303.29606	97.42556	4789.98345	72.35265	12369.67270	12889.32053	7343.63960	93.68305	10377.99511	43952.06139	14961.64568	40796.28745	1638.98129	1022.93262	14489.13828	5164.86207	7756.68697	13740.53937
177_231.1395_0.58_nan	3133.0759	162779.6139	35985.7457	1066.0379	14572.9770	131.2554	6183.9914	5328.9510	169.1374	3192.4671	136.4733	6983.2769	90792.0058	196.4062	4320.3022	226.2970	3113.1023	8911.9052	943.4740	40565.6374	22455.3003	143.8073	102203.4558	42055.8880	436.7057	147.2020	41159.2024	76267.3001	175.3284	296.7413	31357.6564	216896.2913	189.6896	29435.5792	19364.7228	372.9035	5880.6272	1853.0569	188.0248	943.4740	131985.7824	15148.0426	142.6446	2857.3459	2104.5884	11824.3771	9280.2108	5766.1275	715.4560
3822_231.1704_2.47_CCMSLIB00009998953	420474.328	238359.056	112705.499	485222.242	504782.291	921955.124	662429.799	132787.399	519014.323	830975.976	600900.402	481826.532	28069.069	682696.420	578173.490	688755.307	478260.676	1274968.776	441019.664	160240.444	353123.018	803654.577	305129.421	83805.668	811631.075	492650.184	147938.489	24802.014	542181.823	320532.683	208813.322	309242.669	309242.669	523895.910	529219.570	911295.199	542181.823	840747.076	618533.968	745434.993	5766.127	375631.101	1225186.553	921955.124	386093.091	378185.801	529219.570	794232.185	803654.577
3739_231.1704_2.1_CCMSLIB00010001876	200061.473	98668.035	32671.451	290219.244	239460.264	276546.579	216896.291	14239.148	263224.526	336512.059	188655.486	233318.281	10377.995	287137.571	223188.202	380701.028	188655.486	519014.323	125162.701	89598.041	222371.171	310939.817	143120.976	25016.269	243908.725	204697.810	19188.937	10454.004	226782.328	183316.647	77914.938	114790.318	138027.201	254983.173	207198.464	340266.199	241722.089	245109.234	302117.636	263224.526	3613.109	152865.433	273741.093	353123.018	127060.671	114444.668	145715.140	211541.992	357018.991
4002_231.1704_2.87_CCMSLIB00009999220	140294.222	141186.268	61786.065	85600.015	366290.099	688755.307	562359.701	65091.867	183933.246	51003.536	174083.716	272647.876	7508.961	108112.392	351113.077	152349.957	213426.237	709346.301	97540.253	78546.068	297365.708	187973.969	92809.329	28139.176	191448.008	265867.937	33744.885	21095.033	45032.844	32087.552	208015.300	150356.712	122912.280	192236.757	400720.702	373015.663	206391.220	532917.507	474255.582	257370.255	2171.401	143524.297	215871.554	342595.735	204697.810	247317.436	542181.823	332880.645	496847.582
1666_232.118_0.69_nan	194459.54	119572.68	67805.13	263224.53	211541.99	285874.98	232283.41	164482.56	432317.06	15721.13	638054.59	478260.68	15673.35	254983.17	254983.17	344726.69	532917.51	537435.93	373015.66	70899.14	194459.54	94129.57	19999.80	75861.39	509382.93	590516.58	355185.18	88445.16	54765.78	606500.40	84944.99	151836.21	108975.88	265867.94	338324.99	1099910.89	537435.93	654976.11	182541.65	429262.93	157458.31	466503.47	54588.12	273741.09	168429.52	57574.79	154888.99	355185.18	232283.41
2251_232.118_0.88_nan	77297.185	47460.694	8610.240	163984.112	82433.255	98668.035	81998.107	50261.601	198494.732	2372.786	225803.572	208813.322	18906.401	114444.668	82657.190	92559.426	171642.045	163419.206	172803.045	62795.457	81323.415	42516.434	43952.061	30164.814	267199.671	330986.182	141186.268	67078.152	18460.974	229612.520	43717.723	59466.891	53493.445	104992.641	104992.641	393624.882	208813.322	216896.291	76267.300	205559.525	63497.838	185885.548	16622.311	83805.668	64198.398	29435.579	78958.067	143120.976	86283.024
3275_232.118_1.27_nan	32964.13583	3877.31525	1869.14337	89832.63197	1898.65591	740.14470	1158.91256	115.66538	33153.00593	661.25308	22662.32754	48710.75873	1394.25341	31182.61279	49573.45836	60608.59940	27677.97277	7823.69813	5947.62922	10264.36382	116476.29851	503.46381	7151.44064	4437.35628	7049.12924	89598.04111	32004.19639	10855.81083	740.14470	25159.14818	8805.80807	45278.41835	5706.50987	49143.04004	5220.55279	4814.48447	4486.96403	1964.06639	28.13807	54765.78204	39.87883	13840.03362	487.40000	15721.12637	2000.30924	424.85442	603.40892	15405.99848	78342.32367
3836_232.2019_2.51_nan	134333.7147	662429.7988	662429.7988	2999.9503	455823.4263	268.5779	430.7040	10855.8108	453.2192	709346.3008	1316.9677	196776.6711	709346.3008	747.5207	501187.3733	856.1226	10729.5646	2315.7003	67453.7303	669565.7845	462527.5609	7114.0291	971349.6994	876126.6755	5977.3848	367.5688	6894.0938	821396.5312	481.3119	1022.9326	662429.7988	738796.1674	14383.7013	81540.9551	253485.3639	15673.3543	33243.9474	85822.6054	610.3021	213426.2370	248714.2279	236209.7648	9816.0126	28139.1756	359470.1193	434929.8333	274.9271	56789.6223	35497.5243
1351_233.0421_0.67_nan	47327.924	6699.465	27371.060	21914.144	9555.656	6440.572	7578.094	48434.665	1012.768	138936.338	103552.249	35686.995	35686.995	1638.981	27141.523	17850.634	59314.205	9310.410	21350.228	80229.019	9166.240	12121.860	33546.877	115785.558	15009.835	4412.337	130890.869	18014.458	121779.898	2315.700	3319.345	50707.027	89355.888	29352.423	65627.585	78342.324	47603.915	131627.576	6923.096	11657.001	87716.031	201375.215	412642.542	97268.235	21786.334	157458.310	152349.957	70492.946	135924.059
3449_233.0655_1.47_nan	225803.572	106131.974	141596.574	71086.972	164482.559	395751.500	1184018.418	4076.391	567893.108	2710.974	70899.145	362072.579	78342.324	194459.544	198494.732	8738.805	5137.765	45032.844	2956.305	225803.572	224088.120	155909.038	4540.789	297365.708	17005.855	4867.833	110473.481	162164.863	34820.673	137598.226	406388.699	5856.167	7250.498	12578.911	3589.796	13698.638	8173.808	2691.534	6699.465	6183.991	10034.496	6599.309	4052.634	4461.620	4540.789	2595.368	4006.553	4101.596	23649.431
3360_233.0656_1.41_nan	890028.008	340266.199	876126.675	125162.701	364011.476	1353359.877	349215.276	2392.349	682696.420	1552.020	264360.328	1099910.894	662429.799	840747.076	1099910.894	31825.017	3545.574	68970.333	9245.075	648625.025	523895.910	738796.167	2793.074	849774.958	122912.280	3133.076	265867.937	556144.881	151836.207	119240.365	150850.121	3877.315	5391.661	8510.914	2084.492	9310.410	5916.968	1654.021	4669.016	4052.634	6733.779	4342.833	2518.592	2772.781	2999.950	1538.753	2534.824	2650.120	17005.855
3532_233.0656_1.57_nan	84472.4066	105568.9505	224088.1202	70130.4292	336512.0589	444246.0812	60286.6622	808.9726	313858.5105	568.7308	32004.1964	293075.4911	269612.3091	420474.3282	334839.8795	9587.6564	1431.4343	26826.2413	459.1635	48571.9657	49709.8429	44299.6946	1278.5977	225803.5724	22455.3003	1419.0541	43326.4659	136772.7707	32964.1358	18340.5406	113738.8096	1869.1434	2446.6327	4076.3912	808.9726	4619.4898	2553.6551	547.9711	2155.0585	1379.6692	3410.9630	1884.7801	1218.5177	1158.9126	1066.0379	588.9160	1077.8403	1043.4287	9883.3436
1521_233.1129_0.68_nan	86756.88	88892.16	9310.41	38089.79	63831.64	86756.88	91774.64	131985.78	147099.13	64011.48	73550.47	99806.92	21226.07	89598.04	105568.95	74883.73	28858.06	100881.95	23235.27	14664.01	11486.60	124448.35	142721.07	55083.76	79163.59	19312.00	135517.27	22846.01	99806.92	68189.62	32087.55	64731.94	96481.76	88445.16	112366.58	34722.05	192919.56	78734.66	109264.69	57574.79	59466.89	43199.65	98948.24	95942.35	84242.31	87240.49	65627.58	98668.04	183933.25
2576_233.113_0.91_nan	18681.7334	72592.2115	40105.0466	15614.9339	70130.4292	8911.9052	15871.4495	8407.2021	14758.5590	15353.6849	6440.5724	40105.0466	82896.4863	27217.0699	73356.4282	21612.5591	6239.7487	9920.3152	3068.4753	52610.5965	32863.4838	296.7413	61279.8535	14383.7013	33546.8770	14185.7107	25381.4992	74504.2211	15304.5482	4006.5532	20132.6747	9166.2402	12704.4578	6183.9914	74312.5210	78958.0666	54447.3731	104450.6218	453.2192	21847.2869	43717.7227	10414.5300	26826.2413	4198.7709	43952.0614	67805.1338	55394.9013	5916.9682	74312.5210
2600_233.1496_0.93_CCMSLIB00009994069	98384.73	117521.14	78958.07	99806.92	181807.09	202121.67	132374.71	18402.62	133164.75	110783.23	89832.63	138027.20	30097.10	136772.77	220588.64	133570.73	127815.91	147493.78	66894.59	65278.03	112705.50	141186.27	131627.58	31453.06	98086.84	43836.36	33641.16	49848.60	53493.45	73356.43	29012.26	91511.87	82657.19	171642.04	221451.10	142339.12	238359.06	206391.22	145715.14	238359.06	15920.08	122912.28	121401.16	151332.76	188655.49	117868.03	236209.76	166565.73	290219.24
3534_233.1496_1.58_CCMSLIB00009999241	305129.421	28545.895	5328.951	219804.044	181140.063	273741.093	215019.538	22662.328	284656.882	519014.323	227657.317	201375.215	1793.197	523895.910	221451.101	474255.582	192919.563	406388.699	158562.349	28218.418	199251.658	362072.579	27217.070	20605.415	426386.563	226782.328	40105.047	4026.654	320532.683	168429.521	67805.134	100347.804	162779.614	319292.275	185305.208	466503.469	195213.181	280675.628	237147.563	344726.690	1884.780	148888.807	567893.108	455823.426	110473.481	215871.554	263224.526	305129.421	366290.099
3676_233.1496_1.8_CCMSLIB00003140084	128584.183	91774.641	25665.372	17360.959	201375.215	362072.579	305129.421	20605.415	48855.517	12030.992	66706.102	141993.119	1565.845	30242.846	131627.576	36091.771	142721.073	523895.910	73738.088	29435.579	234193.107	32467.468	27450.759	12578.911	169659.682	183316.647	4124.149	7114.029	41047.190	14710.536	127060.671	106694.137	34143.685	24010.394	261810.437	409420.864	159667.079	415123.102	227657.317	172803.045	1670.695	61626.854	219804.044	230474.689	119572.683	196053.169	310939.817	238359.056	300618.564
1185_234.0973_0.66_nan	3832.9917	9737.3217	902.4554	24219.5559	64731.9391	33243.9474	55712.3405	63831.6369	77710.4385	1510.7780	79580.5787	37978.5184	722.6751	30933.5703	14910.7331	25091.6292	98948.2380	25307.4990	10938.3552	3192.4671	1714.5993	38646.1621	15453.9912	20192.4848	16794.9548	31649.3801	29177.1256	3978.8068	12369.6727	96995.8776	7791.2153	4566.7701	15614.9339	116836.6080	34628.9439	83132.6400	94129.5745	68377.7417	68562.7465	76673.1112	22662.3275	17360.9586	17850.6338	8103.6517	31097.6789	41831.1493	11657.0005	73738.0881	51265.6002
2828_234.1335_0.99_nan	1793.1968	884.5030	524.9272	503.4638	296.7413	38089.7938	43952.0614	516.9928	1356.0407	378.1068	653.6971	18014.4580	2352.5509	2051.6435	747.5207	1898.6559	876.2288	453.2192	263.3243	1111.2861	367.5688	1066.0379	856.1226	29267.1370	337.8103	3365.2143	1947.3259	1594.9774	1379.6692	2710.9737	1088.7885	29267.1370	1624.4716	177807.2022	18119.5748	3477.9264	44660.2710	345.8552	39544.8231	847.5555	2410.8966	1218.5177	827.6187	38194.6676	14338.7453	383.0929	682.2136	30843.9578	7080.2165
4282_234.1337_3.48_CCMSLIB00009992452	5649.706	373015.663	196053.169	62795.457	188655.486	28695.211	18572.303	386093.091	4076.391	197495.720	105851.727	77710.438	265867.937	5476.472	181140.063	24439.176	41722.560	233318.281	200742.781	183933.246	94920.699	89598.041	562359.701	125162.701	128199.523	80443.371	306367.911	340266.199	156899.073	42399.520	26120.856	474255.582	56789.622	8950.310	82433.255	9737.322	455823.426	142339.123	98948.238	35396.172	355185.184	137166.522	247317.436	47327.924	74883.735	203824.137	58524.517	53959.151	17900.343
5398_235.1077_5.33_nan	119240.3647	95164.7216	101942.5532	54918.7827	65278.0270	955.0157	219.8064	246335.7097	7377.3453	138489.0247	197495.7197	154386.0209	114444.6677	112705.4995	90792.0058	37213.6944	101661.5989	69729.4704	194459.5437	129359.0199	96211.4166	320532.6826	121401.1557	142339.1228	126313.4221	115463.8044	152349.9571	130515.2732	247317.4359	437635.9165	101661.5989	183933.2460	162164.8629	93077.5716	43199.6505	28139.1756	107554.6939	50870.4570	300.0211	104148.3806	113066.0886	135115.1852	216896.2913	22455.3003	64375.1242	152349.9571	40565.6374	110783.2303	127815.9114
5019_235.1323_4.69_nan	1.368985e+03	2.565086e+02	1.541262e+01	9.392514e+00	2.051644e+03	7.475207e+02	2.352551e+03	1.139834e+02	1.541262e+01	2.219860e+02	1.816826e+02	1.280057e+01	1.680452e+01	1.541262e+01	1.616109e+01	1.007416e+01	1.472651e+01	1.280057e+01	1.391208e+01	1.426446e+02	1.355551e+02	2.047075e+02	1.616109e+01	1.278673e+02	2.565086e+02	1.169399e+01	1.832639e+01	1.931231e+02	1.077840e+03	1.752592e+01	1.280057e+01	1.680452e+01	1.541262e+01	1.832639e+01	1.616109e+01	2.055597e+01	1.036340e+02	1.087409e+01	1.169399e+01	1.832639e+01	1.616109e+01	1.063264e+02	2.536341e+02	1.472651e+01	1.752592e+01	1.621548e+02	1.472651e+01	4.195474e+02	1.982799e+01
504_235.1652_0.6_nan	12664.6785	612501.4098	529219.5700	65091.8671	1133242.9231	34526.0107	111415.4880	220588.6428	7114.0291	147493.7751	37100.7729	395751.5005	395751.5005	4514.2552	2016543.1909	5593.0587	139391.7350	86756.8754	474255.5818	606500.4014	1292949.6324	12933.9443	781875.6613	288754.4000	54588.1160	63651.7177	113407.1048	393624.8825	10454.0037	625.3327	590516.5847	921955.1236	36894.2643	85822.6054	1855397.6001	16794.9548	123692.2517	638054.5939	23428.4606	716249.0009	1459427.5974	1721449.8945	38419.8952	254983.1730	1331673.3328	178494.1532	2225.1582	156899.0733	9166.2402
1840_235.1653_0.69_nan	5360.0409	6413.1765	12121.8604	21974.0102	19133.2273	234.1468	345.8552	2426.5162	363.2959	154.5785	214.9471	5137.7647	10305.3152	568.7308	148888.8067	8805.8081	274.9271	15614.9339	2241.5885	62629.6333	37437.2890	319.9460	51555.5625	11697.2048	153.2977	2857.3459	10305.3152	16121.5581	383.0929	827.6187	26593.0196	27517.3634	470.9080	11486.6020	77710.4385	1147.5378	447.5895	15252.8996	503.4638	13511.3570	28624.4119	69729.4704	263.3243	6004.9521	72592.2115	2259.5965	4742.9614	6386.0472	19669.3231
4774_235.1805_4.31_nan	2084.49150	3929.12783	1012.76815	88.41524	16168.28818	88.41524	101.74933	4026.65445	105.43214	280675.62770	91.03977	78.79569	110.03168	113.98340	57574.79382	122.60108	100.91564	73.24007	6568.58017	14620.85866	69.34224	94.59116	22846.01388	75085.46789	72.35265	100.03383	134.66501	12452.69866	101.74933	145.03500	110.03168	78958.06664	1253.23304	15252.89962	30164.81422	149.65808	109.09566	80.35674	109.09566	33842.54424	133.56764	6983.27685	88.41524	4412.33660	128584.18254	44786.72550	89.34134	13552.96454	186.26989
2310_236.1128_0.88_CCMSLIB00009996293	129750.570	134333.715	117521.139	329346.127	295740.772	75477.617	108112.392	478260.676	94380.439	594958.118	529219.570	264360.328	83581.798	269612.309	79801.662	128584.183	347131.302	85822.605	212419.297	102753.073	85600.015	192236.757	152349.957	134333.715	329346.127	285874.981	1901077.405	147493.775	383188.082	280675.628	163984.112	415123.102	287137.571	163419.206	155909.038	821396.531	600900.402	811631.075	310939.817	190837.358	849774.958	267199.671	1353359.877	567893.108	181140.063	446394.028	267199.671	455823.426	241722.089
1744_236.1128_0.69_CCMSLIB00009996293	215871.55	237147.56	221451.10	529219.57	624655.29	227657.32	347131.30	716249.00	268404.68	542181.82	921955.12	594958.12	106694.14	351113.08	226782.33	288754.40	709346.30	272647.88	398505.62	156403.20	247317.44	294650.03	432317.06	375631.10	631044.67	481826.53	2715224.90	268404.68	523895.91	600900.40	246335.71	763196.99	441019.66	429262.93	1677632.27	1331673.33	1201964.38	1402218.20	420474.33	383188.08	1978354.78	702154.79	1486743.35	1312348.74	344726.69	437635.92	300618.56	901266.57	420474.33
1262_236.1493_0.66_nan	6923.09561	100.91564	6983.27685	2857.34587	11102.07439	38757.71735	55239.04213	22114.62919	8542.54801	2241.58848	4320.30224	89.34134	138.81121	27450.75920	7853.48615	16794.95475	6356.90807	19770.59155	11064.13189	106.32645	10454.00372	7049.12924	111.06577	134.66501	11740.84258	20605.41546	7477.95361	1898.65591	13123.48749	46412.95039	133.56764	121.47871	12664.67851	9555.65594	18738.00005	33842.54424	19429.78846	6894.09379	849774.95778	10814.98538	170.69227	124.62057	51555.56247	4363.06806	7920.23129	4742.96139	53335.19823	2691.53367	312.24658
3922_237.1234_2.73_CCMSLIB00009982615	10986.2417	78342.3237	81323.4154	14049.7873	152349.9571	190136.2344	171642.0447	2595.3681	25159.1482	4841.3879	22455.3003	70693.1929	28296.0904	5793.4097	164991.1912	9341.6850	52325.4117	234193.1067	26593.0196	46817.6121	113066.0886	22047.7900	64562.4923	8610.2395	36278.7054	50560.5847	2595.3681	29945.3809	7049.1292	3319.3450	79163.5899	62135.9430	32964.1358	34921.2416	180502.0089	34820.6726	33153.0059	200061.4729	149862.7321	124448.3546	6568.5802	65091.8671	32764.8842	59314.2052	129359.0199	125548.6460	288754.4000	135517.2701	88445.1555
3819_237.1234_2.47_nan	27677.973	76052.975	84944.992	84944.992	111090.260	219804.044	200742.781	99532.650	163419.206	71285.406	44058.512	89832.632	10769.220	217854.626	130890.869	148395.994	216896.291	297365.708	400720.702	85165.955	207198.464	315758.138	42972.460	20858.194	263224.526	323877.099	48434.665	43081.112	34143.685	285874.981	51411.553	43584.518	35497.524	240715.164	310939.817	6923.096	417753.924	406388.699	315758.138	336512.059	13552.965	226782.328	310939.817	170289.303	519014.323	959491.385	1062566.590	481826.532	30663.210
3693_237.1234_1.89_CCMSLIB00003139969	9663.4508	13740.5394	2207.7127	13123.4875	9341.6850	79801.6621	57887.7265	2691.5337	17727.6369	2812.2530	24074.3551	7114.0291	106.3264	9052.9201	24802.0137	10653.1364	27293.4431	76869.6795	16027.3189	5534.3721	12073.8345	20491.3956	13790.6704	112.9506	23724.6689	20064.4105	131.2554	108.1456	12623.3288	3113.1023	13891.2576	23493.3063	22047.7900	47460.6937	3192.4671	63831.6369	22720.3003	94129.5745	51133.0422	63651.7177	127.8673	7508.9613	39867.5140	25899.6259	11187.1503	34143.6851	26049.0966	97813.6576	53639.5947
3898_237.1597_2.67_nan	138.8112	158562.3487	275136.7356	89598.0411	156403.2044	71285.4058	75861.3879	462527.5609	2051.6435	87976.1040	34143.6851	131985.7824	124810.4792	25159.1482	231347.6633	32087.5518	97540.2530	81998.1072	188655.4858	111729.0922	263224.5261	225803.5724	434929.8333	33938.1774	176613.1578	95164.7216	45775.0850	203824.1365	54297.0449	37437.2890	47195.4661	158005.0481	141596.5740	15405.9985	168429.5205	248.1075	288754.4000	75477.6167	149.6581	119240.3647	136772.7707	150850.1211	100071.6747	40323.4149	159667.0790	523895.9095	58687.5604	162164.8629	447.5895
8728_237.2212_7.54_CCMSLIB00003135779	4272.5142	58994.1183	104992.6413	1483.7748	26049.0966	102.6815	118.5434	72039.8183	2276.5904	46817.6121	102.6815	3153.0513	127430.6309	135.5551	24145.6831	150.9014	8140.2240	25973.8464	11944.3567	110783.2303	21481.6443	5880.6272	119572.6831	63831.6369	9486.5980	773.6828	6537.0761	108112.3921	14049.7873	10855.8108	41159.2024	54447.3731	29352.4228	14094.3756	100881.9476	16318.1530	27607.6766	6537.0761	9377.5627	24880.9293	143944.9603	9957.1943	26994.6041	34921.2416	46547.0259	19547.2387	18966.5590	19604.3661	12159.8550
3598_238.1185_1.7_nan	209675.2362	7853.4861	87240.4879	10769.2198	4124.1491	8303.6104	29435.5792	2119.4595	9587.6564	46547.0259	6122.8045	9204.1962	32004.1964	123692.2517	8542.5480	18906.4013	148888.8067	191.3997	312423.1851	25159.1482	5109.9253	8610.2395	14141.5097	108402.2150	13740.5394	24880.9293	12933.9443	31182.6128	8272.0654	9022.0543	2084.4915	2033.8379	110783.2303	51854.2824	10855.8108	31182.6128	36185.0747	103552.2493	305129.4209	67991.6858	29089.7030	16733.8220	22779.2212	140763.3917	26282.8175	108402.2150	108975.8845	46412.9504	104450.6218
3292_239.1026_1.29_CCMSLIB00009980856	4841.38790	8407.20205	19312.00166	3153.05127	95415.62591	77297.18513	95675.95524	324.41965	4486.96403	393.33270	12842.03154	15148.04265	4412.33660	3209.32480	112366.58474	5766.12747	9052.92006	137166.52213	8437.68978	12331.95892	18519.17939	12331.95892	17794.06015	40.88717	14094.37562	25809.71681	6983.27685	16365.24321	4174.53240	1884.78010	3832.99166	25159.14818	8911.90521	32358.15792	118569.61715	28778.65524	63831.63685	93335.76838	49709.84286	64198.39775	19881.30109	13245.08693	3768.30945	12285.67621	42642.71580	3296.71949	70314.58849	38194.66764	24366.27532
3048_239.1138_1.06_nan	40796.2875	77710.4385	159667.0790	9737.3217	15058.5839	125.5101	145.0350	1457.6954	158.2433	37437.2890	34628.9439	36375.3327	175409.0323	180.2781	34247.3276	204.7075	35396.1724	492.3521	27293.4431	87240.4879	52013.3139	8773.3832	87468.0130	71656.8851	475.8410	140.0407	44786.7255	56949.1617	61446.5842	263.3243	29945.3809	28069.0691	39867.5140	30023.5502	19881.3011	7080.2165	36588.1640	453.2192	175.3284	24219.5559	53187.4450	28778.6552	40443.6921	42972.4604	14533.6762	20545.5695	847.5555	43836.3585	68770.1558
2833_239.1389_0.99_nan	337.8103	23168.8733	43717.7227	170.6923	128.9341	193.1231	253.6341	170.6923	274.9271	856.1226	1077.8403	149.6581	121401.1557	393.3327	19252.0692	481.3119	219.8064	827.6187	122.6011	87716.0307	6122.8045	2999.9503	15920.0787	21285.5211	134.6650	226.2970	6004.9521	141993.1190	1898.6559	632.0749	7756.6870	316.4013	354.8704	6699.4646	7508.9613	866.4524	2315.7003	2155.0585	367.5688	4895.5534	54136.4035	271.5456	5022.0259	175.3284	10494.4386	5301.5855	202.5790	181.6826	1823.0152
3159_239.139_1.13_nan	93335.7684	1670.6948	7080.2165	5823.1673	136.4733	2812.2530	300.0211	183.2439	4363.0681	740.1447	19669.3231	109264.6903	25733.2671	29868.6601	5507.8859	23855.5579	126313.4221	170.6923	18906.4013	100071.6747	36091.7710	150356.7125	6863.8754	34820.6726	4486.9640	31357.6564	44058.5117	24219.5559	9920.3152	27371.0599	1538.7526	25447.7720	22114.6292	231347.6633	3545.5742	12889.3205	3090.4133	162.1548	3813.5730	135115.1852	24654.2451	95164.7216	34628.9439	27920.2345	231.7579	149.6581	221.9860	164482.5593	28069.0691
3915_239.149_2.71_CCMSLIB00009993765	206391.22	172284.00	18616.69	19604.37	23091.95	22962.09	29774.78	157458.31	27450.76	17956.36	30333.27	23024.63	46547.03	33641.16	31649.38	34041.57	175409.03	17956.36	20911.85	143944.96	18182.11	32004.20	23428.46	30761.25	14620.86	25665.37	37978.52	36185.07	29693.10	39544.82	52163.32	195213.18	202121.67	60788.01	22047.79	52750.91	37654.12	18738.00	28624.41	31357.66	38419.90	44541.43	25237.64	185305.21	23649.43	18014.46	19770.59	24297.42	320532.68
130_239.9664_0.58_nan	16121.558	202121.675	8407.202	200061.473	351113.077	383188.082	492650.184	162164.863	194459.544	7998.070	322210.009	338324.992	22180.003	485222.242	197495.720	353123.018	551624.258	212419.297	179877.158	192919.563	302117.636	351113.077	10034.496	355185.184	6356.908	489041.483	380701.028	315758.138	127430.631	82657.190	306367.911	239460.264	15973.350	264360.328	9341.685	27920.234	303645.301	146674.346	164482.559	509382.934	145267.672	459587.790	10532.198	265867.937	532917.507	160840.077	9486.598	368644.664	45160.283
3743_240.0728_2.14_nan	44299.69464	4461.62038	9883.34359	24.22487	1253.23304	35.29065	37.45636	77069.93992	42.85319	17727.63687	23366.75707	28545.89451	41722.55974	47.23052	18402.62358	44.01993	21162.09648	536.23297	6765.17725	101942.55320	26354.29528	152349.95714	132787.39923	98384.72961	253.63412	33.23843	136772.77065	51854.28238	206391.22004	55.43809	41.98576	31263.78909	65091.86712	11187.15029	1624.47160	58.01279	54918.78265	30.11182	35.29065	13652.99657	40443.69213	8272.06538	12369.67270	38646.16209	40.88717	22385.52076	183.24391	89832.63197	63.20166
3590_240.1806_1.67_nan	302117.636	177807.202	228688.268	7684.505	96737.543	49709.843	56169.849	185305.208	265867.937	243908.725	187973.969	125162.701	139846.136	97813.658	105851.727	16622.311	170936.765	82219.244	65091.867	205559.525	103552.249	11657.001	125548.646	153930.866	373015.663	10149.486	123318.753	208015.300	98948.238	240715.164	123692.252	224088.120	355185.184	233318.281	44541.435	330986.182	221451.101	180502.009	59149.228	247317.436	246335.710	142721.073	462527.561	312423.185	98668.035	164482.559	168429.521	237147.563	284656.882
2391_241.1546_0.89_nan	6269.9629	3701.9852	3568.7294	62457.9711	16222.4673	151332.7607	201375.2147	35116.8340	87008.4946	747.5207	8407.2021	5676.7019	304.0718	164482.5593	23366.7571	57109.8517	14572.9770	112705.4995	10986.2417	11989.3634	18793.4653	18402.6236	11824.3771	10729.5646	11863.9313	112366.5847	9409.0022	15973.3504	1778.2404	86756.8754	53335.1982	17107.0842	1964.0664	10454.0037	59780.1709	32467.4681	46412.9504	132374.7056	426386.5627	26666.0394	14854.2861	12801.5558	1483.7748	150.9014	75477.6167	19065.4435	162164.8629	9628.5226	14239.1485
2840_241.1547_1.0_nan	191.3997	4437.3563	3045.0865	14758.5590	7791.2153	56628.2353	30567.5182	36091.7710	33546.8770	110.0317	5328.9510	117.6437	4026.6544	38986.3491	1823.0152	253.6341	6386.0472	61279.8535	9849.3356	8303.6104	3020.8551	9204.1962	1471.6695	2335.6762	1654.0206	14758.5590	5022.0259	3319.3450	2877.6260	88445.1555	48710.7587	2446.6327	1837.2959	363.2959	52163.3234	5947.6292	32467.4681	41047.1900	75085.4679	3500.0569	7250.4983	2553.6551	2710.9737	1293.0156	38646.1621	13460.9468	37213.6944	955.0157	884.5030
3145_241.1547_1.09_CCMSLIB00008851523	2835.2973	17675.4947	38646.1621	190837.3577	20671.2654	513364.3739	446394.0276	162779.6139	229612.5198	3045.0865	17209.2269	2857.3459	6828.4552	470519.1651	5706.5099	242803.6641	11824.3771	600900.4015	15304.5482	8705.1690	39759.9039	13511.3570	1654.0206	2500.6352	16318.1530	295740.7716	2446.6327	20064.4105	7959.6633	400720.7017	214193.0886	2104.5884	4841.3879	5706.5099	196776.6711	34628.9439	63301.3644	193763.1430	1585090.5853	7654.7815	15871.4495	6213.8470	4437.3563	5736.7007	277998.6109	28778.6552	638054.5939	1510.7780	15505.8464
3699_241.1547_1.91_nan	9.022054e+03	2.511760e+05	6.310447e+05	6.356908e+03	1.319858e+05	1.087409e+01	1.087409e+01	2.979438e+03	1.280057e+01	9.808684e+04	2.420839e+02	8.065110e+04	2.765466e+05	8.768077e+01	2.096752e+05	5.801279e+01	1.509014e+02	6.332350e+03	1.085581e+04	4.376359e+05	2.696123e+05	1.394253e+03	2.214511e+05	2.858750e+05	2.207713e+03	2.856806e+02	4.514255e+03	3.662901e+05	1.246206e+02	1.169399e+01	3.414369e+04	1.728030e+05	7.706004e+01	1.087409e+01	1.038317e+05	1.391208e+01	1.684239e+03	2.631295e+03	8.808191e+00	5.113304e+04	1.559090e+05	3.113102e+03	1.355551e+02	9.742556e+01	7.545094e+03	4.342833e+03	2.481075e+02	4.742961e+03	1.236967e+04
1787_241.1547_0.7_nan	3090.4133	1510.7780	1043.4287	99240.5049	542.4269	147099.1311	147938.4886	77505.0045	35883.8985	697.6737	1265.9323	973.9811	3877.3153	121401.1557	1471.6695	125548.6460	1764.3425	355185.1837	595.8069	2015.8516	731.5086	1982.5054	6033.7611	2468.0627	536.2330	104992.6413	3341.8995	2956.3051	2392.3487	110473.4813	1933.6392	2259.5965	2934.2575	4922.8675	85600.0154	5560.9254	55712.3405	86756.8754	450092.6093	1729.8888	4006.5532	2259.5965	1330.7888	1444.4626	79163.5899	12495.8850	315758.1379	1316.9677	11354.6274
85_241.9995_0.58_nan	126313.42	344726.69	65800.05	119923.19	310939.82	245109.23	342595.73	624655.29	415123.10	127430.63	277998.61	423472.92	141596.57	208813.32	329346.13	70314.59	606500.40	295740.77	303645.30	163984.11	334839.88	272647.88	166016.55	226782.33	105282.76	375631.10	332880.64	181140.06	81102.93	420474.33	434929.83	513364.37	1353359.88	334839.88	294650.03	10653.14	437635.92	426386.56	562359.70	462527.56	236209.76	537435.93	42642.72	470519.17	388499.79	342595.73	101942.55	523895.91	359470.12
3641_242.0999_1.77_nan	80229.019	273741.093	206391.220	35497.524	48317.556	4767.072	3545.574	98668.035	16950.462	230474.689	67078.152	190837.358	273741.093	68562.746	135517.270	50121.790	29012.255	64375.124	98086.838	235086.910	200742.781	94920.699	398505.616	238359.056	150356.712	107266.800	297365.708	273741.093	96737.543	74691.755	111729.092	366290.099	54588.116	49416.597	92023.887	17056.626	197495.720	31548.664	18519.179	14664.006	453239.964	161521.709	181807.094	74883.735	19364.723	46675.823	9445.690	30242.846	44541.435
615_242.9255_0.61_nan	297365.7079	65800.0511	47195.4661	29868.6601	697.6737	1778.2404	2553.6551	41047.1900	2857.3459	132787.3992	56949.1617	1342.2659	4949.2831	19252.0692	1947.3259	62965.8608	52900.8300	1194.5749	29089.7030	64375.1242	1077.8403	24145.6831	22519.4316	3296.7195	28387.3707	9994.0453	57424.7292	61279.8535	128584.1825	24219.5559	170936.7648	44660.2710	3853.5708	199251.6583	1406.8929	417753.9237	24219.5559	19065.4435	3410.9630	2650.1202	37334.2479	3045.0865	329346.1266	85600.0154	2015.8516	1043.4287	36792.7400	11272.6907	227657.3170
1280_243.0973_0.66_nan	1884.7801	16846.1835	16404.7442	22385.5208	33444.2945	128943.7936	166016.5462	542.4269	231347.6633	404.4122	35883.8985	13031.5970	42853.5482	11908.5287	17567.0980	2033.8379	925.2046	9849.3356	285.6806	15559.9024	2877.6260	8437.6898	8140.2240	8140.2240	6798.6248	12238.4690	2068.9189	15871.4495	1444.4626	2857.3459	63497.8384	4363.0681	69543.5519	3045.0865	561.7161	3634.8926	1764.3425	358.7820	1510.7780	894.0389	2534.8245	72411.3924	876.2288	781.8485	722.6751	408.8220	740.1447	5248.2704	7377.3453
3523_243.0975_1.58_CCMSLIB00006679047	303645.301	23091.946	90792.006	68770.156	11944.357	31825.017	27450.759	17209.227	41267.941	72778.341	40922.515	136336.607	115127.008	187973.969	38535.409	158562.349	37978.518	33349.204	157458.310	84709.787	3877.315	8064.884	76869.680	38876.465	109851.644	97813.658	34427.089	14802.600	47071.883	56472.702	1419.054	61626.854	189412.576	101153.318	19133.227	23724.669	261810.437	63831.637	18063.419	187973.969	17850.634	144353.350	4996.280	41602.065	38419.895	3790.783	3701.985	214193.089	165505.232
4812_243.1229_4.35_nan	296.74133	26.03490	2812.25298	19.82799	22.28048	27.06750	28.13807	122.60108	33.23843	25.13954	33.23843	28.13807	39.87883	36.28252	32.27022	31.18245	32.27022	21.40749	25.13954	30.11182	24.22487	300.02113	35.29065	37.45636	8671.40184	24.22487	42.85319	33.23843	4320.30224	45.02095	28.13807	35.29065	33.23843	44.01993	9779.27676	48.40273	36.28252	25.13954	215871.55436	34.26296	42.85319	36.28252	66894.59482	26.03490	33.23843	25.13954	31.18245	25.13954	50.40046
3601_243.1339_1.7_CCMSLIB00009998969	58.01279	3853.57078	2104.58839	12238.46896	23649.43061	86283.02428	28695.21052	984.36479	28778.65524	3173.40557	19881.30109	7620.30866	63.99289	69.34224	10034.49571	14664.00628	32764.88423	122912.28015	6699.46459	11863.93132	4342.83296	8510.91353	9587.65639	1699.54735	81540.95514	37762.40745	73.81652	5766.12747	10225.57888	10073.88181	3701.98523	2315.70029	790.00494	35590.14254	40213.28239	22114.62919	30663.21001	90555.34759	62457.97107	16680.07955	73.24007	3682.45577	15009.83492	37100.77292	17628.61626	36693.16276	91026.73491	55712.34054	55557.74190
7965_243.159_7.17_CCMSLIB00010007036	341.7471	73550.4710	26120.8557	172.2115	59780.1709	3659.0904	19252.0692	207198.4637	278.5106	85600.0154	2241.5885	150.9014	19825.6733	399.2739	31453.0575	487.4000	221.9860	44180.6991	7377.3453	11141.1857	1218.5177	1747.8438	60286.6622	10986.2417	135.5551	229.1647	10112.4754	27450.7592	10729.5646	638.9714	2315.7003	8030.1876	12369.6727	653.6971	21035.4004	876.2288	29774.7838	2136.5423	372.9035	194.8002	19825.6733	1699.5473	212.8658	1565.8453	21725.0349	48434.6649	56628.2353	6863.8754	1837.2959
5325_244.0581_5.21_nan	8064.88366	12664.67851	1915.13857	3068.47525	3090.41327	22180.00272	24880.92926	9280.21081	11657.00053	1379.66917	14664.00628	4437.35628	6863.87541	15769.65513	11657.00053	17005.85469	133164.74902	9486.59800	11027.72737	10414.52999	3813.57295	18738.00005	3232.02483	8473.56258	1147.53777	12664.67851	19065.44353	11405.20592	10899.15261	24439.17629	625.33273	2241.58848	46944.84279	23168.87328	45521.21632	98.22775	40680.94299	81102.93168	71086.97165	57424.72919	2335.67621	18402.62358	3634.89260	2710.97370	50419.22177	112037.16195	39315.69227	24654.24511	112.07923
1192_244.0793_0.65_nan	281983.059	85165.955	22846.014	370953.425	103552.249	109851.644	125162.701	67626.650	351113.077	179877.158	166565.728	53187.445	9129.876	631044.670	33938.177	1133242.923	426386.563	37978.518	174083.716	46146.643	98668.035	26899.364	79373.109	37100.773	434929.833	409420.864	618533.968	42399.520	69729.470	648625.025	370953.425	281983.059	211541.992	347131.302	59149.228	2458832.281	305129.421	336512.059	462527.561	65454.208	322210.009	89598.041	291704.475	1165607.313	61446.584	24297.424	109564.756	181140.063	293075.491
1435_244.0927_0.68_nan	70693.193	87008.495	94920.699	52325.412	135517.270	189412.576	209675.236	65973.317	245109.234	37762.407	85822.605	77505.004	124448.355	234193.107	106131.974	202930.360	94129.574	81102.932	53335.198	18014.458	9779.277	38986.349	91264.727	46817.612	49416.597	78734.657	75284.003	90792.006	65278.027	108676.228	50707.027	87468.013	87240.488	403175.408	215871.554	89598.041	251176.007	100613.371	91511.871	264360.328	116836.608	111090.260	45521.216	106131.974	288754.400	64731.939	86510.710	136772.771	144353.350
1574_244.129_0.68_nan	14338.745	23493.306	82433.255	60103.877	149375.443	105568.951	124065.210	43326.466	50419.222	11908.529	57887.726	23091.946	25809.717	87976.104	94920.699	60455.925	30097.096	70899.145	32261.345	6440.572	15148.043	87716.031	9883.344	12801.556	36490.233	61786.065	52013.314	18966.559	73550.471	87008.495	33153.006	31357.656	60949.806	41487.218	154386.021	22180.003	89355.888	70899.145	55712.341	34722.052	28218.418	65454.208	54447.373	53639.595	92281.419	45896.762	127815.911	73168.828	67991.686
3558_244.2019_1.61_nan	8573.08416	6269.96294	86756.87539	91.03977	3832.99166	95.34527	111.06577	84.34555	114.81263	19133.22728	99.15677	16027.31890	51555.56247	130.11943	45775.08497	140.04075	112.95063	80.35674	72.35265	158562.34870	19825.67331	102.68153	7998.07022	42972.46039	77.06004	106.32645	148.41857	135517.27014	113.98340	163.39859	876.22884	9445.69001	119.52057	158.24332	91.03977	170.69227	119.52057	87.68077	119.52057	96.43758	74504.22107	118.54336	96.43758	90.09614	103.63396	79.63049	100.03383	86.92164	244.85953
1875_244.2019_0.71_nan	128199.5234	118899.3567	29516.2502	16950.4622	5193.5182	575.8831	2877.6260	93848.5198	925.2046	53959.1510	46412.9504	56169.8487	22720.3003	9697.1640	35883.8985	22595.2465	132787.3992	6299.6473	76673.1112	104148.3806	49848.5996	44541.4348	108975.8845	124065.2096	24219.5559	9445.6900	131985.7824	76052.9755	51854.2824	16895.5192	27677.9728	133953.6736	110157.2099	133164.7490	8332.8126	30663.2100	78342.3237	6299.6473	14094.3756	42972.4604	75652.3728	104715.6408	43717.7227	171642.0447	15973.3504	10575.1964	5424.8387	205559.5249	220588.6428
3892_244.202_2.66_nan	1253.23304	52610.59653	120662.51192	2276.59037	12982.52537	48.40273	52.59092	2276.59037	53.64064	44413.49894	47.23052	17956.36210	214193.08865	60.61105	6798.62484	58.97127	52.59092	1368.98526	4437.35628	349215.27559	48026.37599	49.42578	39544.82312	16846.18355	29.18654	44.01993	24439.17629	245109.23435	47.23052	66.40448	12704.45783	5676.70193	55.43809	66.40448	682.21357	67.96369	55.43809	38.69963	52.59092	48.40273	22385.52076	56.25768	41.98576	248.10754	55.43809	38.69963	51.48086	4814.48447	79.63049
2975_244.202_1.03_nan	1459427.60	618533.97	446394.03	149375.44	131285.25	61446.58	60608.60	695682.93	54918.78	1184018.42	415123.10	489041.48	459587.79	114790.32	319292.28	112366.58	781875.66	41945.09	745434.99	890028.01	489041.48	578173.49	890028.01	1677632.27	638054.59	138936.34	643459.37	945767.31	492650.18	129750.57	185885.55	863244.47	811631.08	821396.53	118236.22	148395.99	648625.02	106694.14	93335.77	590516.58	489041.48	429262.93	959491.38	1002186.83	315758.14	285874.98	113738.81	1585090.59	1146635.08
3798_244.202_2.4_nan	4895.55341	104992.64126	344726.69033	69.34224	10073.88181	72.35265	82.73937	62.37179	86.92164	91774.64090	75.33287	6473.83169	501187.37326	89.34134	12534.05303	92.74483	81.14772	59.81306	55.43809	803654.57696	111415.48797	75.33287	177807.20216	61111.21026	58.01279	80.35674	22180.00272	455823.42633	78.79569	105.43214	12578.91131	12030.99212	85.97004	100.91564	328.74369	112.95063	85.97004	67.96369	83.54519	73.24007	89832.63197	82.73937	69.34224	67.96369	78.79569	63.99289	74.58326	8272.06538	128.93408
2346_245.1131_0.88_nan	95942.35	69543.55	48434.66	108402.21	97268.23	70314.59	56789.62	39662.36	159151.36	75085.47	87976.10	98948.24	24219.56	290219.24	87716.03	175409.03	78131.53	59149.23	40565.64	44541.43	98948.24	72971.21	70314.59	62308.10	139391.74	168429.52	40443.69	70693.19	47195.47	117172.88	51555.56	79801.66	77297.19	104715.64	121401.16	58040.59	112705.50	75861.39	98086.84	143120.98	73550.47	40105.05	67805.13	61786.07	44901.59	44413.50	100613.37	87976.10	86510.71
5653_245.1384_5.85_CCMSLIB00009990697	4645.69459	4696.34729	4742.96139	3568.72935	341.74712	4566.77014	1356.04073	6599.30940	309242.66904	2104.58839	3068.47525	2631.29496	19133.22728	6332.34972	827.61868	2857.34587	4895.55341	7959.66326	2000.30924	6033.76108	11027.72737	21974.01018	39.87883	41.98576	808.97260	722.67512	2730.02658	2468.06273	83354.64383	129359.01991	34.26296	5622.39686	695682.92719	2033.83791	1419.05410	3522.13063	4514.25525	1394.25341	3113.10228	2979.43847	7151.44064	42.85319	90313.81037	2259.59649	884.50296	5424.83869	11444.00235	5301.58550	57.14651
2514_245.1494_0.89_nan	29177.126	13698.638	131285.254	28545.895	190136.234	61111.210	60949.806	58687.560	126699.410	19941.217	10729.565	17261.459	7080.217	40323.415	92559.426	31453.057	38535.409	23428.461	47460.694	17407.577	17460.134	43326.466	25016.269	26514.037	23235.265	29267.137	24586.807	19547.239	19486.916	50121.790	18906.401	17956.362	25159.148	32004.196	15197.630	18572.303	81102.932	33641.159	39986.039	41945.087	27062.782	117172.885	28296.090	16895.519	49143.040	63497.838	48180.166	41831.149	25307.499
1741_245.1495_0.69_nan	39662.360	10575.196	29868.660	56949.162	85600.015	23024.628	25381.499	95675.955	33054.542	13375.425	33444.295	33938.177	24074.355	46277.266	24654.245	53959.151	90077.525	49848.600	60608.599	79580.579	46547.026	65278.027	71463.234	41722.560	40105.047	29868.660	78342.324	16733.822	27217.070	72592.211	5736.701	82433.255	44413.499	40565.637	49143.040	38089.794	113738.810	62965.861	53959.151	72227.130	62457.971	98668.035	44058.512	42160.667	78342.324	73356.428	62308.103	74691.755	69351.750
3272_245.1496_1.27_CCMSLIB00009994134	13.91208	4720.67623	373015.66343	9816.01264	773299.70771	298971.09019	175988.53087	10149.48568	551624.25768	5823.16732	26282.81755	4320.30224	38757.71735	34722.05228	154888.98968	19429.78846	13.91208	32004.19639	16222.46727	9697.16397	33546.87703	15009.83492	10814.98538	2104.58839	30843.95779	18519.17939	1853.05692	22519.43162	1594.97740	30933.57030	125548.64604	20433.78120	4996.27978	17.52592	3232.02483	19.82799	16.16109	253.63412	1898.65591	17.52592	18793.46534	239460.26411	14.72651	67.20603	7477.95361	632.07493	5823.16732	285.68064	19.06447
3152_245.1496_1.12_CCMSLIB00009994134	2553.65511	9052.92006	73738.08813	5766.12747	223188.20206	54918.78265	42399.52005	12073.83450	370953.42453	64.77642	20192.48483	4922.86750	34526.01069	15058.58392	41267.94089	3477.92640	3254.30960	18793.46534	4973.08034	7477.95361	18850.98175	10073.88181	13939.29120	9920.31522	6122.80446	2446.63273	3090.41327	23168.87328	6568.58017	9779.27676	68189.61938	4696.34729	5916.96820	2119.45952	9204.19615	6299.64733	4320.30224	866.45244	2136.54229	4591.80962	6269.96294	57574.79382	2934.25751	925.20457	6299.64733	1898.65591	9957.19430	68.61316	5193.51820
5093_245.186_4.8_CCMSLIB00009999563	24802.0137	87240.4879	50121.7895	96211.4166	151836.2073	137166.5221	167786.4554	18285.0739	47327.9239	54136.4035	11064.1319	55083.7620	23024.6280	43952.0614	138489.0247	38646.1621	33842.5442	290219.2439	52466.7618	34143.6851	66162.8992	61446.5842	54765.7820	160.8118	80443.3714	59619.2613	8641.5760	61786.0651	22962.0947	23942.9860	45404.0529	28296.0904	31017.9743	17056.6258	97540.2530	31825.0171	49416.5973	138027.2013	107841.5026	93596.9508	5947.6292	27920.2345	23024.6280	29352.4228	109264.6903	64918.5783	125931.4979	36588.1640	7151.4406
4440_245.186_3.79_CCMSLIB00003138930	113066.0886	84709.7875	17850.6338	96995.8776	135115.1852	303645.3014	276546.5787	28387.3707	150356.7125	44180.6991	125548.6460	157458.3105	1538.7526	100881.9476	142721.0726	180502.0089	241722.0889	485222.2417	63132.9000	37762.4075	196053.1690	149862.7321	32004.1964	15817.5246	131285.2545	216896.2913	31649.3801	1684.2392	73356.4282	87468.0130	116836.6080	86756.8754	94380.4391	137166.5221	191448.0080	400720.7017	192236.7574	295740.7716	279374.6661	140763.3917	110.0317	86283.0243	606500.4014	276546.5787	101412.7297	115463.8044	178494.1532	139846.1365	315758.1379
4374_245.186_3.7_CCMSLIB00009999242	68770.156	49848.600	44180.699	181140.063	191448.008	310939.817	269612.309	62457.971	191448.008	349215.276	240715.164	236209.765	7722.559	99240.505	216896.291	185305.208	236209.765	420474.328	167786.455	56949.162	140763.392	248714.228	101153.318	35497.524	347131.302	202121.675	51854.282	19486.916	217854.626	98086.838	90077.525	114077.966	75085.468	221451.101	193763.143	496847.582	109851.644	249900.366	259920.534	355185.184	4996.280	180502.009	590516.585	403175.408	134333.715	202930.360	265867.937	281983.059	200742.781
4620_245.186_4.07_nan	19825.673	93848.520	28139.176	36588.164	197495.720	429262.927	393624.882	36588.164	56628.235	1471.670	90313.810	84242.314	6664.690	26354.295	285874.981	32964.136	117172.885	606500.401	46277.266	49416.597	125931.498	70492.946	56169.849	16404.744	71086.972	108402.215	5451.767	4767.072	3978.807	6699.465	116476.299	100881.948	36185.075	106131.974	322210.009	108402.215	145715.140	417753.924	223188.202	194459.544	6332.350	104148.381	74883.735	117172.885	162164.863	284656.882	794232.185	219804.044	226782.328
4257_245.186_3.42_CCMSLIB00003136576	322210.009	76869.680	15614.934	272647.876	190837.358	281983.059	200061.473	41267.941	297365.708	357018.991	209675.236	231347.663	15353.685	578173.490	195213.181	676740.085	183316.647	489041.483	146674.346	63497.838	183933.246	364011.476	112037.162	38986.349	319292.275	238359.056	67626.650	9245.075	269612.309	210573.691	81540.955	112366.585	147938.489	242803.664	167786.455	412642.542	190837.358	240715.164	276546.579	239460.264	12623.329	130515.273	315758.138	368644.664	103831.693	126313.422	119572.683	189412.576	380701.028
8960_245.2265_7.65_CCMSLIB00009965126	15721.1264	50560.5847	130118.0351	6923.0956	31182.6128	3790.7830	3209.3248	67805.1338	3341.8995	89598.0411	4295.2409	19364.7228	86283.0243	442.2693	32467.4681	2772.7810	21285.5211	31649.3801	8950.3100	57574.7938	53049.4742	11141.1857	15769.6551	44541.4348	8705.1690	35985.7457	13652.9966	79373.1086	21405.2530	13939.2912	64918.5783	26593.0196	29089.7030	57734.2504	53796.6046	71285.4058	39759.9039	34041.5698	10034.4957	36490.2331	62308.1027	18738.0000	57574.7938	98384.7296	64918.5783	14141.5097	17519.3000	15009.8349	18402.6236
3448_246.0372_1.49_nan	590516.5847	1809.0621	706.4059	475.8410	773.6828	113.9834	4363.0681	3319.3450	136.4733	26593.0196	117521.1388	145715.1401	2730.0266	215019.5380	2207.7127	96737.5434	38876.4653	9697.1640	76461.6393	69351.7503	73919.8201	197495.7197	9377.5627	29868.6601	15505.8464	111090.2596	129359.0199	3905.0034	14961.6457	267199.6713	4720.6762	56169.8487	192919.5634	501187.3733	5947.6292	6213.8470	24439.1763	9737.3217	7217.8702	105851.7266	15058.5839	52610.5965	31912.9834	44299.6946	14239.1485	24219.5559	13891.2576	172803.0448	342595.7348
2962_246.1336_1.03_nan	654976.106	39986.039	39092.326	781875.661	466503.469	811631.075	648625.025	177145.248	911295.199	29599.467	1721449.894	1014557.014	31738.187	478260.676	325471.236	444246.081	1225186.553	676740.085	600900.402	149375.443	437635.916	106970.899	330986.182	175988.531	1642903.925	1486743.353	811631.075	52750.914	13552.965	1274968.776	85822.605	509382.934	280675.628	551624.258	763196.991	3820721.680	1045312.892	1616011.719	455823.426	1353359.877	284656.882	840747.076	17107.084	773299.708	257370.255	31357.656	222371.171	1292949.632	754228.234
3444_246.1447_1.48_CCMSLIB00009942501	200.500	71858.907	45640.660	10149.486	105282.759	156899.073	170936.765	12889.321	6386.047	2913.592	9994.045	11944.357	16168.288	226.297	141596.574	5391.661	7446.406	312423.185	33842.544	36490.233	4052.634	3813.573	69729.470	3341.899	14572.977	8437.690	15769.655	14185.711	11064.132	3173.406	9445.690	35116.834	9779.277	40323.415	158562.349	22962.095	130515.273	151836.207	19669.323	44413.499	4486.964	23493.306	27450.759	20313.352	94129.574	9280.211	78131.535	85165.955	44901.594
2602_246.1448_0.93_nan	21481.64	45032.84	44786.73	59314.21	81323.42	190837.36	160840.08	19825.67	84709.79	24439.18	49981.07	20911.85	31263.79	33054.54	156403.20	73168.83	49981.07	162779.61	49573.46	45775.08	24366.28	40213.28	71858.91	16168.29	63497.84	25447.77	17519.30	52610.60	36185.07	18966.56	35303.30	15721.13	17519.30	32567.14	190136.23	64011.48	147938.49	158005.05	77297.19	131985.78	11310.98	52013.31	140294.22	97540.25	142721.07	47881.23	133164.75	82219.24	80229.02
3565_246.1448_1.64_CCMSLIB00009942501	106.3264	83581.7985	15673.3543	964.2535	58994.1183	92281.4195	95164.7216	5301.5855	1538.7526	300.0211	8950.3100	2051.6435	18119.5748	4006.5532	167786.4554	130.1194	22114.6292	221451.1010	4841.3879	74124.3873	6923.0956	3722.4743	47195.4661	1869.1434	9555.6559	7654.7815	140.0407	20736.1023	1066.0379	154.5785	20192.4848	17794.0602	9697.1640	5220.5528	202121.6748	12704.4578	75085.4679	112037.1619	14620.8587	31548.6636	141.4390	10341.3545	8738.8052	22324.9788	33744.8847	26593.0196	156899.0733	54765.7820	77069.9399
4885_246.17_4.45_CCMSLIB00009965879	82657.190	59314.205	32087.552	35985.746	20491.396	7477.954	12121.860	94380.439	7853.486	41383.267	70693.193	58835.479	47603.915	52900.830	44299.695	53049.474	107554.694	52325.412	91264.727	59619.261	34921.242	114790.318	51854.282	60455.925	24439.176	49573.458	68562.746	43326.466	94920.699	55239.042	24802.014	52466.762	87008.495	99806.919	38089.794	23569.421	104148.381	25513.457	34921.242	83354.644	42279.063	99532.650	73356.428	42399.520	58835.479	104148.381	35017.818	108402.215	61961.685
959_246.1812_0.64_nan	391209.09	688755.31	572184.48	302117.64	478260.68	600900.40	738796.17	1312348.74	403175.41	1081273.12	380701.03	400720.70	455823.43	322210.01	849774.96	420474.33	504782.29	1292949.63	738796.17	738796.17	618533.97	811631.08	763196.99	745434.99	1133242.92	496847.58	876126.68	532917.51	1062566.59	58199.96	163419.21	334839.88	489041.48	325471.24	388499.79	127060.67	849774.96	432317.06	347131.30	349215.28	317650.02	423472.92	1376480.82	876126.68	336512.06	773299.71	229612.52	811631.08	29012.26
4187_246.2177_3.29_nan	26354.29528	30097.09593	26433.68764	122.60108	9883.34359	127.86729	148.41857	114.81263	163.39859	112037.16195	133.56764	40323.41488	16517.05921	188.02483	19770.59155	212.86581	964.25353	110.03168	7756.68697	259920.53390	29599.46707	3682.45577	115127.00838	121042.09320	101.74933	142.64456	226.29701	144353.35006	169.13739	278.51063	15769.65513	37547.03389	183.24391	15973.35037	8773.38317	358.78204	3133.07585	114.81263	181.68262	9555.65594	22846.01388	2225.15816	133.56764	4437.35628	7823.69813	24802.01366	132.30480	7080.21650	682.21357
5704_247.1077_5.93_nan	62.37179	465.17059	182541.65090	8103.65171	41.98576	59.81306	67.20603	48.40273	5109.92527	46.20928	62.37179	48.40273	67.20603	73.24007	56.25768	71.64214	65.65062	49.42578	45.02095	57.14651	45.02095	60.61105	63.99289	63.99289	6440.57240	60.61105	77.88171	65.65062	62.37179	81.14772	8985.52583	63.20166	66.40448	78.79569	6332.34972	86.92164	67.96369	206.90145	66.40448	60.61105	76.18732	64.77642	55.43809	3589.79559	65.65062	51.48086	63.20166	1853.05692	99.15677
5542_247.1077_5.64_CCMSLIB00010103305	24514.3414	6923.0956	18906.4013	202930.3596	20132.6747	80651.1035	83132.6400	5856.1671	46675.8228	13084.8246	682.2136	10575.1964	167.8109	7654.7815	7080.2165	11697.2048	7114.0291	26282.8175	2650.1202	5947.6292	6699.4646	45032.8438	2650.1202	8842.0811	149375.4435	25513.4574	8911.9052	2913.5921	1330.7888	14440.0700	16622.3106	1471.6695	11908.5287	226.2970	25447.7720	17209.2269	3589.7956	14489.1383	4742.9614	4342.8330	2372.7864	137.6671	8064.8837	10575.1964	111415.4880	15405.9985	17567.0980	19364.7228	470.9080
2592_247.1286_0.92_CCMSLIB00003135362	150850.12	53796.60	72778.34	103268.88	101942.55	368644.66	319292.28	61446.58	184649.99	87008.49	63132.90	166565.73	36792.74	143944.96	247317.44	156899.07	66706.10	279374.67	68562.75	124448.35	138936.34	204697.81	68770.16	31097.68	88680.91	129359.02	39315.69	131627.58	114077.97	75085.47	138027.20	113738.81	122152.53	196776.67	267199.67	95164.72	362072.58	383188.08	156403.20	100347.80	76869.68	89117.08	89355.89	227657.32	105568.95	84026.15	308084.46	258788.92	745434.99
1691_247.1287_0.69_CCMSLIB00009999551	133953.67	72411.39	30761.25	102753.07	83805.67	120298.31	118569.62	94129.57	92559.43	69729.47	96737.54	140294.22	45404.05	103552.25	103268.88	139846.14	134726.81	170289.30	95415.63	38419.90	93077.57	117868.03	111729.09	84709.79	112366.58	68562.75	88892.16	69729.47	89598.04	76673.11	63132.90	135924.06	105282.76	130890.87	119572.68	105568.95	161521.71	143944.96	166016.55	110157.21	109851.64	169659.68	108975.88	153412.74	104715.64	99806.92	128584.18	138027.20	362072.58
3698_247.1288_1.91_nan	7377.34531	856.12264	697.67366	13201.97020	9245.07537	65800.05111	44541.43476	935.13591	114077.96637	1032.89292	15453.99121	2896.72057	17.52592	12030.99212	4973.08034	56169.84867	4566.77014	29945.38088	3192.46713	193.12306	5360.04087	4124.14908	404.41217	274.92712	18182.10591	17675.49471	19.06447	99.15677	3387.52308	18572.30265	19825.67331	17.52592	2979.43847	4461.62038	10729.56460	174083.71628	1356.04073	20370.81143	41047.19001	1012.76815	16.80452	176.80815	10073.88181	24074.35514	3745.24268	19429.78846	67991.68578	668.44561	39662.36045
3273_247.1288_1.27_CCMSLIB00009948324	175988.531	276546.579	594958.118	103831.693	128943.794	71086.972	77710.438	30164.814	32358.158	200742.781	52610.597	329346.127	794232.185	122152.530	175988.531	153930.866	113407.105	18966.559	36375.333	529219.570	429262.927	21162.096	537435.933	395751.500	202930.360	64011.480	27677.973	638054.594	16950.462	37654.122	101942.553	395751.500	103268.876	236209.765	263224.526	52466.762	108975.884	12623.329	10187.150	269612.309	466503.469	215019.538	33444.295	48180.166	94920.699	57268.810	7217.870	168429.521	172284.004
2959_247.1382_1.03_nan	40323.41488	2171.40057	114.81263	32087.55181	20433.78120	21226.06561	29089.70303	1218.51775	64731.93908	102.68153	80004.53094	60286.66217	212.86581	12412.45464	6066.63875	13840.03362	42279.06277	13939.29120	18793.46534	3813.57295	17794.06015	1194.57489	13245.08693	4052.63402	29089.70303	100347.80450	9555.65594	189.68958	1699.54735	28936.05002	2241.58848	24723.57666	11027.72737	34722.05228	26282.81755	200061.47288	49573.45836	44786.72550	27141.52315	83581.79850	22455.30031	56949.16172	138.81121	20192.48483	9587.65639	102.68153	2392.34875	59941.74156	60103.87673
1069_247.14_0.65_CCMSLIB00009950310	71285.41	43081.11	20192.48	30333.27	15614.93	69945.70	111729.09	96481.76	43455.77	25973.85	91026.73	93848.52	27517.36	100071.67	28296.09	61626.85	164991.19	16622.31	82219.24	30333.27	15769.66	168429.52	40922.52	44660.27	21847.29	56169.85	54447.37	30406.37	84026.15	55557.74	37978.52	26120.86	70492.95	144353.35	23942.99	36091.77	104992.64	58687.56	141993.12	89117.08	47195.47	97813.66	54297.04	256089.82	59941.74	55557.74	34041.57	169659.68	61111.21
5054_247.144_4.75_nan	23.16915	19.06447	19.06447	367.56882	19.06447	66894.59482	67261.32782	1158.91256	71285.40579	18.32639	45278.41835	757.79262	29.18654	91264.72676	23.16915	12842.03154	4246.56992	45160.28264	5248.27044	20.55597	18.32639	31825.01708	24.22487	25.13954	465.17059	19825.67331	30.11182	22.28048	14533.67622	23024.62797	22.28048	26.03490	22.28048	29.18654	617.64189	35.29065	2068.91886	2812.25298	176613.15782	1610.29468	28.13807	24.22487	2296.23860	20.55597	1552.01985	33641.15864	246335.70968	799.55612	35.29065
9215_247.2419_7.8_CCMSLIB00009978707	52750.91	103268.88	189412.58	25589.35	124810.48	19669.32	23942.99	138027.20	19312.00	227657.32	39867.51	118569.62	240715.16	12198.87	136772.77	12664.68	73919.82	65278.03	84472.41	220588.64	105851.73	64918.58	191448.01	191448.01	68970.33	25973.85	102203.46	288754.40	58199.96	41383.27	130118.04	179239.83	104715.64	180502.01	155402.31	388499.79	179239.83	77505.00	32004.20	187358.91	288754.40	94920.70	239460.26	264360.33	121401.16	58835.48	48434.66	131627.58	138489.02
2901_248.0765_1.02_nan	46023.62457	31097.67887	25733.26712	93.68305	73.24007	97.42556	112.95063	3929.12783	14049.78726	4246.56992	100.03383	23942.98601	126313.42207	2730.02658	5301.58550	143.80730	2410.89660	81.94869	668.44561	130515.27324	9883.34359	12198.86887	63301.36436	117521.13877	766.06992	108.14558	8510.91353	125162.70081	9663.45081	5823.16732	13335.38985	109264.69030	122.60108	16074.36016	7151.44064	173.70229	17407.57710	1012.76815	121.47871	2296.23860	74124.38727	22907.39754	21350.22766	1764.34247	2631.29496	1853.05692	100.91564	8140.22401	66894.59482
1313_248.1129_0.66_CCMSLIB00009945322	98668.035	12982.525	3813.573	61626.854	98948.238	103268.876	120298.305	60788.007	168997.055	14758.559	133164.749	127815.911	14141.510	51003.536	29089.703	39986.039	149862.732	55712.341	41047.190	9849.336	10899.153	168997.055	42642.716	64375.124	75861.388	104148.381	127815.911	10112.475	70492.946	147493.775	18285.074	37437.289	51555.562	119240.365	108112.392	131985.782	99240.505	66706.102	104992.641	117868.025	89117.082	164482.559	54765.782	72778.341	35985.746	59466.891	65973.317	100613.371	81102.932
4759_248.1518_4.28_nan	88445.15546	66335.87212	117868.02524	19881.30109	102203.45576	29868.66007	14758.55899	160240.44376	1581.76897	207198.46375	167786.45540	214193.08865	117521.13877	21481.64432	144794.06245	23024.62797	166016.54620	1982.50542	163419.20571	136336.60684	85822.60540	380701.02790	166565.72785	217854.62622	100613.37057	121042.09320	229612.51979	148395.99351	221451.10104	1684.23921	5823.16732	64198.39775	172284.00404	310939.81730	184649.98870	5823.16732	347131.30174	84242.31356	78.79569	295740.77159	170936.76476	194459.54373	305129.42094	192919.56337	259920.53390	901266.56774	217854.62622	444246.08118	14185.71073
3125_248.1969_1.11_nan	30333.26574	93077.57159	44660.27098	48.40273	16318.15304	56.25768	63.20166	18681.73335	63.20166	52900.83002	516.99276	38089.79379	73356.42824	70.14573	98668.03542	67.96369	63.20166	44.01993	12369.67270	126699.40985	89832.63197	57.14651	140763.39170	145267.67194	39.87883	56.25768	1111.28613	84472.40657	57.14651	74.58326	70492.94577	57424.72919	15453.99121	73.24007	51.48086	82.73937	64.77642	50.40046	61.35508	58.01279	26282.81755	7410.76652	49.42578	2241.58848	63.20166	459.16347	59.81306	49.42578	7823.69813
813_249.0459_0.63_nan	5534.372	3432.474	2136.542	17056.626	54447.373	93077.572	78958.067	29774.784	215019.538	1610.295	30486.290	75861.388	7343.640	28218.418	39424.393	6183.991	121042.093	17567.098	12751.419	4272.514	17567.098	28472.323	2896.721	90555.348	16566.245	45775.085	21847.287	5270.295	21035.400	156899.073	3929.128	63831.637	97540.253	90077.525	48855.517	9555.656	100881.948	54297.045	168429.521	90077.525	6951.640	98948.238	2595.368	79163.590	122152.530	32863.484	26201.535	64731.939	17407.577
5081_249.1098_4.78_nan	117172.885	90313.810	42743.972	44660.271	35590.143	51003.536	58368.206	85822.605	28296.090	53049.474	86050.024	89117.082	47881.234	88212.953	69156.907	76052.975	49709.843	28624.412	134726.806	61626.854	38646.162	183933.246	63651.718	66526.840	60103.877	87716.031	66526.840	34143.685	87716.031	139391.735	34041.570	65278.027	101942.553	60103.877	11187.150	1610.295	62308.103	16222.467	19770.592	43836.359	54918.783	92281.419	76869.680	9052.920	40565.637	53493.445	37100.773	51411.553	27217.070
3547_249.1267_1.61_CCMSLIB00009971253	1444.4626	3589.7956	5022.0259	14185.7107	22252.4506	31017.9743	16365.2432	1316.9677	12534.0530	6599.3094	15304.5482	19999.8022	128.9341	2468.0627	22662.3275	7281.7332	7250.4983	90313.8104	3634.8926	8842.0811	23293.5607	18231.9729	3090.4133	1316.9677	23293.5607	26826.2413	153.2977	127.8673	5977.3848	170.6923	11444.0024	14440.0700	13460.9468	7377.3453	19719.0220	27371.0599	6122.8045	50121.7895	58994.1183	20064.4105	159.4385	7823.6981	8204.7414	12534.0530	11569.1842	21350.2277	25899.6259	31912.9834	47195.4661
7005_250.112_6.75_nan	254983.173	72227.130	62965.861	109564.756	29945.381	13740.539	10688.762	175409.032	24366.275	123692.252	66894.595	151836.207	70899.145	125931.498	59780.171	105282.759	87976.104	185305.208	106131.974	119923.191	97268.235	28778.655	94654.127	120298.305	95675.955	142339.123	181807.094	97813.658	47327.924	133953.674	49416.597	145267.672	225803.572	91774.641	21481.644	42743.972	119923.191	39662.360	68377.742	63497.838	99240.505	112366.585	8103.652	51411.553	15721.126	20978.572	12751.419	202930.360	115127.008
1610_250.1285_0.68_nan	612501.41	648625.02	305129.42	1099910.89	911295.20	1248061.10	1225186.55	921955.12	1430604.40	17005.85	2329177.11	1721449.89	231347.66	959491.38	1248061.10	1165607.31	1802610.19	4189491.76	2068473.26	275136.74	695682.93	306367.91	259920.53	177807.20	1938014.71	1978354.78	1402218.20	297365.71	126699.41	2329177.11	395751.50	417753.92	323877.10	911295.20	1376480.82	4000518.58	2551732.99	3500752.34	709346.30	1764630.91	513364.37	1802610.19	203824.14	1062566.59	600900.40	202121.67	971349.70	1165607.31	709346.30
2249_250.1285_0.88_nan	183316.65	259920.53	144794.06	578173.49	380701.03	466503.47	357018.99	265867.94	709346.30	19604.37	709346.30	618533.97	70130.43	412642.54	388499.79	386093.09	590516.58	1045312.89	811631.08	110157.21	285874.98	111729.09	87008.49	53796.60	1002186.83	1014557.01	406388.70	104715.64	42853.55	669565.78	166565.73	159151.36	141186.27	332880.64	375631.10	1312348.74	794232.19	1045312.89	229612.52	567893.11	185885.55	578173.49	56789.62	303645.30	200742.78	89598.04	388499.79	434929.83	205559.52
4661_250.1802_4.15_nan	8.155718e+00	8.155718e+00	8.155718e+00	1.018715e+04	8.808191e+00	9.392514e+00	8.808191e+00	8.155718e+00	1.007416e+01	1.003484e+03	8.808191e+00	3.501772e+02	8.808191e+00	1.026436e+04	8.808191e+00	3.226135e+04	7.381652e+01	9.274483e+01	1.303160e+04	8.155718e+00	4.026654e+03	9.392514e+00	9.392514e+00	8.155718e+00	1.426446e+02	8.155718e+00	8.808191e+00	8.155718e+00	9.341685e+03	1.933639e+03	1.764342e+03	8.808191e+00	9.392514e+00	1.007416e+01	9.392514e+00	1.087409e+01	1.007416e+01	8.155718e+00	8.103652e+03	1.007416e+01	8.808191e+00	1.093836e+04	1.037800e+04	1.368985e+03	1.087409e+01	8.155718e+00	1.022933e+03	9.392514e+00	4.376359e+05
5071_251.1027_4.77_nan	192919.563	20370.811	86283.024	68189.619	44901.594	131627.576	140294.222	73168.828	81323.415	36894.264	14854.286	64375.124	23649.431	85165.955	23569.421	33938.177	26899.364	23493.306	44901.594	18519.179	39092.326	76052.975	9697.164	24723.577	107841.503	18906.401	11354.627	24010.394	1471.670	40796.287	46023.625	31649.380	74883.735	109851.644	13460.947	16950.462	12030.992	5451.767	5270.295	20433.781	17794.060	7310.437	19825.673	62308.103	22385.521	40443.692	32764.884	138489.025	22519.432
183_251.16_0.58_nan	7410.767	716249.001	496847.582	391209.091	2163157.554	302117.636	99240.505	1114618.778	481826.532	529219.570	124448.355	357018.991	355185.184	71656.885	688755.307	80229.019	353123.018	459587.790	423472.924	265867.937	546504.185	100613.371	446394.028	300618.564	303645.301	128943.794	64198.398	258788.917	25973.846	36185.075	638054.594	542181.823	121401.156	224960.161	648625.025	4006.553	273741.093	227657.317	106694.137	485222.242	245109.234	332880.645	69351.750	87008.495	485222.242	103552.249	165505.232	243908.725	22907.398
3968_251.1752_2.82_nan	116.65994	5823.16732	98668.03542	98.22775	71086.97165	105.43214	1218.51775	10653.13643	122.60108	77.06004	104.55645	12842.03154	21545.00483	138.81121	122912.28015	154.57848	118.54336	85.97004	15058.58392	100.91564	17628.61626	105.43214	11405.20592	130.11943	81.14772	112.95063	156.86042	12331.95892	121.47871	178.59921	130.11943	117.64374	127.86729	172.21145	83581.79850	189.68958	2119.45952	6568.58017	128.93408	1066.03794	11027.72737	17005.85469	99.15677	95.34527	212419.29696	47731.89269	104.55645	90.09614	282.30192
4123_251.1754_3.18_nan	208.7694	31017.9743	136772.7707	135.5551	206391.2200	146.0916	170.6923	66162.8992	189.6896	48993.8446	149.6581	110783.2303	28472.3225	239.5010	312423.1851	278.5106	2534.8245	119.5206	107266.7995	23942.9860	108676.2281	15973.3504	214193.0886	45775.0850	112.9506	1552.0199	282.3019	72592.2115	198.3992	354.8704	4437.3563	150850.1211	34526.0107	35883.8985	128943.7936	470.9080	25381.4992	134333.7147	212.8658	102498.5486	54297.0449	137598.2264	159.4385	13840.0336	423472.9240	325471.2357	153.2977	18340.5406	984.3648
7147_251.2005_6.81_CCMSLIB00009931302	8473.5626	8437.6898	16794.9548	2650.1202	1265.9323	10938.3552	3477.9264	7181.8961	9779.2768	11863.9313	2772.7810	16895.5192	6798.6248	15973.3504	2084.4915	12534.0530	12842.0315	11102.0744	54588.1160	9737.3217	19429.7885	3545.5742	25307.4990	1853.0569	8303.6104	8805.8081	80651.1035	14854.2861	3192.4671	367.5688	5560.9254	208015.3000	9587.6564	27217.0699	18063.4185	35788.7215	13939.2912	7756.6870	4295.2409	15769.6551	153412.7366	1444.4626	9957.1943	35116.8340	4867.8329	3522.1306	7508.9613	225803.5724	80004.5309
7989_251.2005_7.18_CCMSLIB00009946095	11824.3771	15721.1264	35396.1724	5706.5099	3133.0759	11064.1319	7343.6396	3853.5708	10341.3545	13511.3570	10225.5789	36693.1628	7049.1292	13201.9702	17850.6338	14620.8587	21405.2530	8437.6898	54136.4035	16404.7442	41487.2184	3613.1095	56628.2353	2749.3368	26514.0371	7508.9613	33243.9474	6154.2422	3589.7956	1457.6954	32004.1964	236209.7648	11528.2798	42743.9724	35686.9954	48026.3760	27141.5231	20605.4155	8671.4018	20736.1023	163984.1117	8173.8079	8272.0654	48710.7587	12751.4186	2190.5644	3832.9917	334839.8795	102498.5486
6555_251.2005_6.55_CCMSLIB00009946095	106431.4909	4895.5534	14239.1485	9445.6900	1419.0541	12664.6785	6664.6904	74312.5210	13790.6704	12285.6762	3722.4743	12664.6785	12073.8345	19547.2387	7410.7665	26899.3643	14961.6457	9091.7979	74312.5210	14710.5363	17727.6369	10034.4957	13698.6376	23942.9860	7545.0936	11908.5287	180502.0089	19252.0692	8641.5760	10034.4957	7377.3453	136772.7707	12578.9113	47881.2343	5391.6614	47881.2343	16365.2432	5476.4720	7998.0702	13084.8246	121779.8979	7620.3087	8374.8894	9883.3436	6269.9629	10494.4386	4514.2552	66706.1018	171642.0447
[truncated: 1,263 more rows]
[truncated: 15 more columns]
